# Supplementary material for: Acetate as alternative carbon source for production of mono- and di-rhamnolipids in Pseudomonas putida KT2440
Source: Microb Cell Fact. 2026 Jul 2;25:151. doi: 10.1186/s12934-026-03050-6 (PMC13330470; doi:10.1186/s12934-026-03050-6)
Supplement: Supplementary file 1 — Additional file 1. [file 12934_2026_3050_MOESM1_ESM.xlsx]

## Sheet: Description
Acetate as alternative carbon source for production of mono- and di-rhamnolipids in Pseudonomas putida KT2440
Authors: Jakob Grether, Sarah Leibinger, Christina Ramke, Philipp Hubel, Lisa Weber, Jens Pfannstiel, Elvio Henrique Benatto Perino, Rudolf Hausmann
Additional file 5
Abiotic control expedriment of M9 medium with acetate, ethanol and formate
In triplicates, three 25 mL of M9 medium with acetate, ethanol and formate were incubated in 250-mL baffled shaking flask for 8h at 30°C, 120 rpm (5cm shaking diameter). Carbon source concentration was measured enzymatically every 2 hours.
No bacteria were added to the medium.
Excel sheet			Content description
Acetat			Raw data: quantification of acetate
Ethanol			Raw data: quantification of ethanol
Formate			Raw data: quantification of formate
Summary			Overview over experimental results

## Sheet: Acetat
1 g/L Acetat /1g/L Formiat 1g/L Ethanol
		E0			E1			E2			ΔE			c(Acetat) [g/L] ohne VD			c(Acetat) [g/L] mit VD			VD	MW	STABW.N
Probe	t [h]	1	2	3	1	2	3	1	2	3	1	2	3	1	2	3	1	2	3
t0	0	0.11	0.111	0.119	0.41	0.413	0.429	0.668	0.706	0.698	#REF!	#REF!	#REF!	#REF!	#REF!	#REF!	#REF!	#REF!	#REF!	10	#REF!	#REF!
t1	2	0.113	0.112	0.113	0.407	0.412	0.42	0.703	0.729	0.712	#REF!	#REF!	#REF!	#REF!	#REF!	#REF!	#REF!	#REF!	#REF!	10	#REF!	#REF!
t2	4	0.113	0.115	0.111	0.415	0.417	0.42	0.71	0.792	0.719	#REF!	#REF!	#REF!	#REF!	#REF!	#REF!	#REF!	#REF!	#REF!	10	#REF!	#REF!
t3	6	0.114	0.114	0.118	0.418	0.416	0.426	0.754	0.784	0.737	#REF!	#REF!	#REF!	#REF!	#REF!	#REF!	#REF!	#REF!	#REF!	10	#REF!	#REF!
t4	8	0.113	0.114	0.117	0.411	0.415	0.417	0.776	0.702	0.72	#REF!	#REF!	#REF!	#REF!	#REF!	#REF!	#REF!	#REF!	#REF!	10	#REF!	#REF!
abiotic control experiment, model electrolysis medium
		E0			E1			E2			ΔE			c(acetat) [g/L] diluted			c(acetat) [g/L] real			df	average [g/L]	st.dev [g/L]
sample	t [h]	1	2	3	1	2	3	1	2	3	1	2	3	1	2	3	1	2	3
t0	0	0.115	0.117	0.11	0.42	0.423	0.404	0.641	0.645	0.625	0.266807	0.26832	0.264824	0.0821434	0.0826091	0.0815328	1.64287	1.65218	1.63066	20	1.6419	0.00881468
t1	2	0.115	0.113	0.115	0.418	0.413	0.417	0.636	0.636	0.646	0.262444	0.268577	0.276902	0.0808	0.0826882	0.0852513	1.616	1.65376	1.70503	20	1.65826	0.0364833
t2	4	0.116	0.118	0.113	0.42	0.424	0.412	0.632	0.653	0.632	0.25456	0.27764	0.264405	0.0783728	0.0854786	0.0814037	1.56746	1.70957	1.62807	20	1.63503	0.0582272
t3	6	0.114	0.115	0.115	0.438	0.42	0.418	0.656	0.644	0.643	0.265978	0.27081	0.27178	0.0818881	0.0833758	0.0836744	1.63776	1.66752	1.67349	20	1.65959	0.0156249
t4	8	0.156	0.113	0.11	0.493	0.413	0.404	0.708	0.636	0.638	0.26392	0.268577	0.281956	0.0812544	0.0826882	0.0868074	1.62509	1.65376	1.73615	20	1.67167	0.047074
	E0	E1	E2
water	0.112	0.41	0.454
min	0,015 g/L
max	0,15 g/L

## Sheet: Ethanol
abiotic control experiment, model electrolysis medium
		E1			E2			ΔE			c(ethanol) [g/L] diluted			c(ethanol) [g/L] real			df	average [g/L]	st.dev [g/L]
sample	t [h]	1	2	3	1	2	3	1	2	3	1	2	3	1	2	3
t0	0	0.055	0.068	0.064	1.294	1.368	1.298	1.0947	1.1582	1.09143	0.207994	0.220058	0.207372	1.03997	1.10029	1.03686	5	1.05904	0.0291959
t1	2	0.085	0.114	0.072	1.323	1.348	1.384	1.09946	1.10103	1.17097	0.208898	0.209196	0.222484	1.04449	1.04598	1.11242	5	1.06763	0.0316767
t2	4	0.066	0.099	0.064	1.319	1.333	1.319	1.11082	1.09815	1.11243	0.211055	0.208649	0.211362	1.05528	1.04324	1.05681	5	1.05178	0.00606569
t3	6	0.079	0.12	0.08	1.423	1.305	1.314	1.20431	1.05318	1.0945	0.228819	0.200105	0.207956	1.1441	1.00052	1.03978	5	1.06147	0.0605859
t4	8	0.086	0.071	0.073	1.262	1.424	1.31	1.03766	1.21178	1.09616	0.197155	0.230237	0.20827	0.985773	1.15119	1.04135	5	1.05944	0.0687302
	E1	E2
water	0.093	0.23
min	0.003 g/L
max	0.3 g/L
	E1	E2
Blank 1	0.059	0.21
	0.093	0.23

## Sheet: Formate 
1 g/L Acetat /1g/L Formiat 1g/L Ethanol
		E1			E2			ΔE			c [g/L] ohne VD			c [g/L] mit VD			VD	MW	STABW.N
Probe	t [h]	1	2	3	1	2	3	1	2	3	1	2	3	1	2	3
t0	0	0.062	0.068	0.079	1.812	1.555	1.593	1.42842	1.16658	1.19569	0.271401	0.221649	0.227181	1.357	1.10825	1.1359	5	1.20038	0.11132
t1	2	0.076	0.074	0.075	1.543	1.64	1.543	1.14811	1.24673	1.14892	0.218141	0.236878	0.218295	1.09071	1.18439	1.09147	5	1.12219	0.0439838
t2	4	0.069	0.068	0.074	1.628	1.629	1.489	1.23877	1.24058	1.09573	0.235366	0.235709	0.208188	1.17683	1.17855	1.04094	5	1.13211	0.0644669
t3	6	0.078	0.082	0.072	1.715	1.771	1.61	1.3185	1.37126	1.21834	0.250514	0.26054	0.231485	1.25257	1.3027	1.15743	5	1.23757	0.0602495
t4	8	0.122	0.068	0.07	1.507	1.766	1.609	1.07494	1.37758	1.21896	0.204239	0.261739	0.231602	1.0212	1.3087	1.15801	5	1.16264	0.117417
abiotic control experiment, model electrolysis medium
		E1			E2			ΔE			c(formate) [g/L] diluted			c(formate) [g/L] real			df	average [g/L]	st.dev [g/L]
sample	t [h]	1	2	3	1	2	3	1	2	3	1	2	3	1	2	3
t0	0	0.063	0.078	0.073	1.794	1.812	1.812	1.83932	1.8452	1.84924	0.349471	0.350588	0.351356	0.349471	0.350588	0.351356	1	0.350471	0.000773866
t1	2	0.71	0.093	0.068	1.78	1.811	1.845	1.30254	1.83208	1.88628	0.247483	0.348095	0.358393	0.247483	0.348095	0.358393	1	0.317991	0.0500331
t2	4	0.067	0.072	0.075	1.806	1.803	1.822	1.84809	1.84105	1.85762	0.351137	0.349799	0.352949	0.351137	0.349799	0.352949	1	0.351295	0.0012906
t3	6	0.075	0.077	0.077	1.753	1.757	1.788	1.78862	1.79101	1.82201	0.339839	0.340292	0.346182	0.339839	0.340292	0.346182	1	0.342104	0.00288926
t4	8	0.071	0.083	0.066	1.851	1.827	1.809	1.88986	1.85616	1.8519	0.359073	0.35267	0.35186	0.359073	0.35267	0.35186	1	0.354534	0.003226
	E1	E2
water	0.603	0.391
min	0,005 g/L
max	0,4 g/L
	E1	E2
Blank 1 (1g/L)	0.065	0.386
Blank 2	0.603	0.391

## Sheet: Summary
Summary of Experiment
		c(acetate) [g/L]		c(ethanol) [g/L]		c(formate) [g/L]
	t [h]	average	st.dev	average	st.dev	average	st.dev
	0	1.6419	0.00881468	1.05904	0.0291959	0.350471	0.000773866
	2	1.65826	0.0364833	1.06763	0.0316767	0.317991	0.0500331
	4	1.63503	0.0582272	1.05178	0.00606569	0.351295	0.0012906
	6	1.65959	0.0156249	1.06147	0.0605859	0.342104	0.00288926
	8	1.67167	0.047074	1.05944	0.0687302	0.354534	0.003226
Result: Over the period of 8 hours, no difference in the carbon source concentration was observed
