# Supplementary material for: Acetate as alternative carbon source for production of mono- and di-rhamnolipids in Pseudomonas putida KT2440
Source: Microb Cell Fact. 2026 Jul 2;25:151. doi: 10.1186/s12934-026-03050-6 (PMC13330470; doi:10.1186/s12934-026-03050-6)
Supplement: Supplementary file 4 — Additional file 4. [file 12934_2026_3050_MOESM4_ESM.xlsx]

## Sheet: Description
Acetate as alternative carbon source for production of mono- and di-rhamnolipids in Pseudonomas putida KT2440
Authors: Jakob Grether, Sarah Leibinger, Christina Ramke, Philipp Hubel, Lisa Weber, Jens Pfannstiel, Elvio Henrique Benatto Perino, Rudolf Hausmann
Additional file 2
Excel sheet				Content description
P. putida JAG1 glucose acetate				Characterization of P. putida JAG1 growing on glucose or acetate as sole carbon source with different initial concentration
JAG1, JAG2 comparison				Comparison of mono-rhamnolipid producer (JAG2) and di-rhamnolipid producer (JAG1) on acetate as well as acetate+formate
JAG1 model electrolysis medium				Cultivation of P. putida JAG1 on carbon mixtures (Acetate, Ethanol, Formate)

## Sheet: P. putida_JAG1 glucose acetate
	Measurement of biomass, carbon source,ammonia and rhamnolipid; Shake flask cultures of P. putida JAG1
	OD to CDW conversion factor: 3.85
	Target concentration of carbon source:	3 g/L			5 g/L			5 g/L			7 g/L
	carbon source: glucose													average	stdev
	glucose initial conc [g/L]	2.94496	2.8845	2.91905	4.91402	4.85357	4.96584	5.06947	5.03493	5.08675	6.97808	7.06445	7.23717	x	x
	glucose final conc [g/L]	0.00172725	0.000863624	0.000863624	0.0034545	0.0034545	0.0259087	0.00259087	0.0034545	0.00431812	0.00431812	0.00518174	0.0034545	x	x
	OD initial [-]	0.3	0.29	0.29	0.3	0.29	0.29	0.29	0.29	0.29	0.29	0.29	0.3	x	x
	OD final [-]	3.2	3.3	3.4	4.8	5.9	6.2	5.8	5.6	5.5	6.8	6.8	7	x	x
	ammonia initial conc [g/L]	0.235342	0.233936	0.207194	0.239858	0.242158	0.240887	0.231422	0.223959	0.22523	0.237153	0.221417	0.21482	x	x
	ammonia final conc [g/L]	0.119077	0.114291	0.112154	0.0142467	0.0162151	0.00799002	0.0254812	0.0279822	0.000143412	0.00225241	0.0021523	0.0274468	x	x
	delta glucose [g/L]	2.94323	2.88364	2.91819	4.91057	4.85011	4.93993	5.06688	5.03147	5.08243	6.97376	7.05926	7.23372	x	x
	delta CDW [g/L]	0.753247	0.781818	0.807792	1.16883	1.45714	1.53506	1.43117	1.37922	1.35325	1.69091	1.69091	1.74026	x	x
	delta Ammonium [g/L]	0.116265	0.119645	0.09504	0.225611	0.225943	0.232897	0.205941	0.195977	0.225087	0.2349	0.219265	0.187373	x	x
-->	CDW/carbon consumed [g/g]	0.255925	0.271122	0.276813	0.238024	0.300435	0.310746	0.282455	0.274119	0.26626	0.242467	0.239531	0.240576	0.266539	0.0242138
-->	CDW/ammonia consumed while growth on glucose [g/g]	6.47871	6.53448	8.4995	5.18073	6.44916	6.59117	6.94942	7.03768	6.01212	7.19841	7.71173	9.28767	6.99423	1.0986
	ammonia/carbon source [g/g]	0.0395025	0.0414909	0.0325682	0.045944	0.0465851	0.0471458	0.0406445	0.0389502	0.0442872	0.0336834	0.0310605	0.0259027	0.0389804	0.00683194
-->	C-mole/N-mole [mol C-atoms/ mol N-atoms]	14.3576	13.6696	17.4146	12.3446	12.1748	12.03	13.9542	14.5612	12.8065	16.838	18.2599	21.8958	15.0256	3.00779
	Di-rhamnolipid [mg/L]	126.36	126.9	126.41	232.8	233.94	223.73	223.56	226.28	251.22	264.96	260.54	227.6	x	x
	Mono-rhamnolipid [mg/L]	34.73	35.69	37.91	58.31	57.98	56.8	56.15	58.09	67.65	70.13	67.22	59.09	x	x
	Di-RL [mmol/L]	0.1944	0.195231	0.194477	0.358154	0.359908	0.3442	0.343938	0.348123	0.386492	0.407631	0.400831	0.350154	x	x
	Mono-RL [mmol/L]	0.0689087	0.0708135	0.0752183	0.115694	0.11504	0.112698	0.111409	0.115258	0.134226	0.139147	0.133373	0.117242	x	x
	molar ratio Di-RL:Mono-RL [-]	2.82112	2.75697	2.5855	3.09569	3.12855	3.05417	3.08718	3.02038	2.87941	2.9295	3.00534	2.98659	2.94587	0.160696
-->	DiRL per total RL [%]	73.8297	73.3828	72.1099	75.5841	75.7784	75.334	75.5332	75.1267	74.2229	74.5515	75.0333	74.9159	74.6169	1.07655
	delta glucose [mmol/L]	16.3513	16.0202	16.2121	27.2809	26.9451	27.4441	28.1493	27.9526	28.2357	38.7431	39.2181	40.1873	x	x
	delta glucose [mmol C-atoms/L]	98.1077	96.1214	97.2729	163.686	161.67	164.664	168.896	167.716	169.414	232.459	235.309	241.124	x	x
-->	Di-RL per glucose [µmol per mmol]	11.889	12.1865	11.9958	13.1284	13.3571	12.5419	12.2183	12.454	13.6881	10.5214	10.2205	8.71305	11.9095	1.43393
-->	Mono-RL per glucose [µmol per mmol]	4.21427	4.42026	4.63962	4.24085	4.26941	4.10648	3.95777	4.12333	4.75377	3.59152	3.4008	2.91739	4.05296	0.524234
-->	Di-RL per C-atoms from glucose [µmol RL per mmol C's]	1.9815	2.03109	1.99929	2.18806	2.22618	2.09031	2.03639	2.07567	2.28134	1.75356	1.70342	1.45217	1.98492	0.238988
-->	Mono-RL per C-atoms from glucose [µmol RL per mmol C's]	0.702378	0.736709	0.773271	0.706809	0.711569	0.684413	0.659629	0.687222	0.792296	0.598587	0.5668	0.486232	0.675493	0.0873723
-->	Total RL per C-atoms from glucose [µmol RL per mmol C's]	2.68387	2.7678	2.77256	2.89487	2.93775	2.77473	2.69602	2.76289	3.07364	2.35215	2.27022	1.93841	2.66041	0.31919
	Ypx (Di-RL)	167.754	162.314	156.488	199.173	160.547	145.746	156.208	164.064	185.642	156.697	154.083	130.785	161.625	17.5084
	Ypx (M-RL)	46.1071	45.65	46.9304	49.8874	39.7902	37.0017	39.2337	42.118	49.9909	41.4747	39.7538	33.9547	42.6577	5.07181
-->	Ypx (RL)	213.861	207.964	203.419	249.061	200.337	182.748	195.442	206.182	235.633	198.172	193.837	164.74	204.283	22.0849
	final pH	6.98	6.99	6.99	6.98	6.98	6.97	6.97	6.98	6.98	6.97	6.96	6.97
	carbon source: acetate
	acetate initial conc [g/L]	2.88545	2.92634	2.89678	4.81009	5.00774	5.52245	4.99968	5.03259	5.02418	6.93124	6.97939	7.00514
	acetate final conc [g/L]	-0.00282842	-0.00188645	-0.00193421	-0.000541082	0.00309194	0.00380468	0.138868	0.133151	0.124291	0.122812	0.00043791	0.186366
	OD initial [-]	0.2	0.2	0.2	0.2	0.21	0.2	0.29	0.29	0.29	0.28	0.29	0.28
	OD final [-]	2.2	2.2	2.3	3.3	3.4	3.5	3.1	3.1	2.9	5	5.2	5
	ammonia initial conc [g/L]	0.219741	0.226636	0.230854	0.238587	0.234234	0.237614	0.236315	0.242507	0.237153	0.24375	0.238126	0.24037
	ammonia final conc [g/L]	0.085063	0.0861709	0.086036	0.043018	0.039503	0.0356899	0.072544	0.071976	0.0714079	0.00338002	0.00605142	0.004245
	delta acetate [g/L]	2.88828	2.92822	2.89872	4.81063	5.00465	5.51864	4.86081	4.89943	4.89989	6.80843	6.97895	6.81877
	delta CDW [g/L]	0.519481	0.519481	0.545455	0.805195	0.828571	0.857143	0.72987	0.72987	0.677922	1.22597	1.27532	1.22597
	delta Ammonium [g/L]	0.134678	0.140465	0.144818	0.195569	0.194731	0.201924	0.163771	0.170531	0.165745	0.24037	0.232074	0.236125
-->	CDW/carbon consumed [g/g]	0.179858	0.177405	0.188171	0.167378	0.16556	0.155318	0.150154	0.14897	0.138355	0.180067	0.182739	0.179794	0.167814	0.0161361
-->	CDW/ammonia consumed while growth on acetate [g/g]	3.85721	3.69829	3.76648	4.11719	4.25495	4.24488	4.45665	4.27999	4.09015	5.10037	5.49533	5.19206	4.37946	0.583066
	ammonia/carbon source [g/g]	0.0466292	0.0479694	0.0499594	0.0406535	0.03891	0.0365894	0.0336921	0.0348063	0.0338263	0.0353047	0.0332535	0.0346286	0.0388519	0.00607054
-->	C-mole/N-mole [mol C-atoms/ mol N-atoms]	12.1639	11.8241	11.3531	13.9519	14.5771	15.5016	16.8346	16.2958	16.7679	16.0657	17.0567	16.3793	14.8976	2.09482
	Di-rhamnolipid [mg/L]	78.74	76.83	91.47	122.23	128.11	124.34	84.75	85.49	87.82	144.7	160.41	150.49
	Mono-rhamnolipid [mg/L]	23.55	24.41	34.32	31.1	31.47	30.57	26.7	30.91	30.08	34.57	34.85	36.03
	Di-RL [mmol/L]	0.121138	0.1182	0.140723	0.188046	0.197092	0.191292	0.130385	0.131523	0.135108	0.222615	0.246785	0.231523
	Mono-RL [mmol/L]	0.0467262	0.0484325	0.0680952	0.0617063	0.0624405	0.0606548	0.0529762	0.0613294	0.0596825	0.0685913	0.0691468	0.0714881
	molar ratio Di-RL:Mono-RL [-]	2.59252	2.44051	2.06656	3.04744	3.15648	3.15379	2.46119	2.14454	2.26377	3.24554	3.56899	3.23862	2.78166	0.507566
-->	DiRL per total RL [%]	72.1644	70.9345	67.3902	75.293	75.9412	75.9256	71.1082	68.1988	69.3606	76.4458	78.1133	76.4074	73.1069	3.6714
	delta acetate [mmol/L]	48.1379	48.8037	48.3119	80.1772	83.4108	91.9774	81.0135	81.6572	81.6648	113.474	116.316	113.646
	delta acetate [mmol/L C-atoms]	96.2758	97.6075	96.6239	160.354	166.822	183.955	162.027	163.314	163.33	226.948	232.632	227.292
-->	Di-RL per acetate [µmol per mmol]	2.51649	2.42195	2.9128	2.34538	2.36291	2.07978	1.60942	1.61067	1.65442	1.96182	2.12168	2.03723	2.13621	0.399309
-->	Mono-RL per acetate [µmol per mmol]	0.970673	0.992394	1.40949	0.769625	0.74859	0.659453	0.653918	0.751059	0.730823	0.604468	0.594475	0.629041	0.792834	0.233267
-->	Di-RL per C-atoms from acetate [µmol RL per mmol C's]	1.25824	1.21097	1.4564	1.17269	1.18146	1.03989	0.80471	0.805336	0.827209	0.980911	1.06084	1.01861	1.06811	0.199654
-->	Mono-RL per C-atoms from acetate [µmol RL per mmol C's]	0.485337	0.496197	0.704746	0.384812	0.374295	0.329727	0.326959	0.375529	0.365412	0.302234	0.297237	0.314521	0.396417	0.116633
-->	Total RL per C-atoms from acetate [µmol RL per mmol C's]	1.74358	1.70717	2.16115	1.5575	1.55575	1.36961	1.13167	1.18087	1.19262	1.28314	1.35808	1.33313	1.46452	0.297671
	Ypx (Di-RL)	151.575	147.898	167.695	151.802	154.616	145.063	116.117	117.13	129.543	118.029	125.78	122.751	137.333	17.6887
	Ypx (M-RL)	45.3338	46.9893	62.92	38.6242	37.981	35.665	36.5819	42.35	44.3709	28.198	27.3264	29.3889	39.6441	9.88424
-->	Ypx (RL)	196.908	194.887	230.615	190.426	192.597	180.728	152.698	159.48	173.914	146.227	153.106	152.14	176.977	25.3542
	final pH	8.84	8.86	8.89	9.13	9.04	8.91	8.64	8.7	8.68	8.94	9.06	8.94

## Sheet: JAG1, JAG2 comparison
P. putida JaG1 growth on acetate
									g/L	g/L	g/L	g/L
Probe	t [h]	OD1	OD2	OD3	OD600 [-]	ln(OD)	standard deviation		CDW	CDW stdev	acetate	acetate stdev
t0	0	0.19	0.2	0.19	0.193333	-1.64334	0.00471405		0.0502165	0.00122443	5.00774	0.0416649
t1	0.833333	0.21	0.21	0.23	0.216667	-1.5294	0.00942809		0.0562771	0.00244885	4.93812	0.131701
t2	1.83333	0.29	0.3	0.3	0.296667	-1.21515	0.00471405		0.0770563	0.00122443	4.8135	0.291453
t3	2.83333	0.45	0.46	0.46	0.456667	-0.783802	0.00471405		0.118615	0.00122443	4.28591	0.199204
t4	3.83333	0.72	0.7	0.72	0.713333	-0.337806	0.00942809		0.185281	0.00244885	4.31633	0.138586
t5	4.83333	1.06	1.02	1.06	1.04667	0.0456105	0.0188562		0.271861	0.00489771	3.40385	0.142904
t6	5.83333	1.65	1.5	1.55	1.56667	0.44895	0.062361		0.406926	0.0161977	3.75332	0.241011
t7	6.83333	2.2	2.15	2.2	2.18333	0.780853	0.0235702		0.5671	0.00612214	2.74696	0.0649653
t8	7.83333	2.55	2.55	2.55	2.55	0.936093	0		0.662338	0	1.57266	0.0111198
t9	8.83333	3.3	3	3.1	3.13333	1.1421	0.124722		0.813853	0.0323953	0.858891	0.0325574
	value	error			value	error			value	error
Δ X	0.763636	0.0324184	g/L	c(mRL)	22.5909	1.0181	mg/L	cn(mRL)	44.8233	2.02004	µmol/L
Δ S	4.14885	0.0528768	g/L	c(diRL)	101.76	4.50413	mg/L	cn(diRL)	156.554	6.92943	µmol/L
Yxs	0.18406	0.00815836	g/g	Δ P	124.351	5.52223	mg/L	cn(totalRL)	201.377	8.94947	µmol/L
C-atoms	140.639	1.79243	mmol/L	Ypx	162.84	10.0042	mg/g	diRL/totalRL	77.7416	1.09306	mol%
								nRL/nC	1.43187	0.0661994	µmol-RL/mmol-C
P. putida JaG2 growth on acetate
									g/L	g/L	g/L	g/L
Probe	t [h]	OD1	OD2	OD3	OD600 [-]	ln(OD)	standard deviation		CDW	CDW stdev	acetate	acetate stdev
t0	0	0.21	0.21	0.22	0.213333	-1.5449	0.00471405		0.0554113	0.00122443	4.782	0.14144
t1	0.833333	0.19	0.21	0.22	0.206667	-1.57665	0.0124722		0.0536797	0.00323953	4.811	0.0777554
t2	1.83333	0.23	0.25	0.25	0.243333	-1.41332	0.00942809		0.0632035	0.00244885	4.588	0.089211
t3	2.83333	0.35	0.34	0.37	0.353333	-1.04034	0.0124722		0.0917749	0.00323953	4.361	0.0434867
t4	3.83333	0.62	0.62	0.64	0.626667	-0.467341	0.00942809		0.162771	0.00244885	4.078	0.141609
t5	4.83333	1.08	1.08	1.08	1.08	0.076961	0		0.280519	0	3.355	0.108162
t6	5.83333	2	2	2	2	0.693147	0		0.519481	0	2.586	0.0181456
t7	6.83333	2.9	2.9	3	2.93333	1.07614	0.0471405		0.761905	0.0122443	1.783	0.130813
t8	7.83333	3.3	3.4	3.4	3.36667	1.21392	0.0471405		0.874459	0.0122443	0.905	0.0679803
t9	8.83333	4	3.9	4.1	4	1.38629	0.0816497		1.03896	0.0212077	0.113009	0.0275873
	value	error			value	error			value	error
Δ X	0.98355	0.021243	g/L	c(mRL)	77.5369	2.66132	mg/L	cn(mRL)	153.843	5.2804	µmol/L
Δ S	4.66899	0.144106	g/L	c(diRL)	0	0	mg/L	cn(diRL)	0	0	µmol/L
Yxs	0.210656	0.0079356	g/g	Δ P	77.5369	2.66132	mg/L	cn(totalRL)	153.843	5.2804	µmol/L
C-atoms	158.271	4.88494	mmol/L	Ypx	78.8337	3.19697	mg/g	diRL/totalRL	0	0	mol%
								nRL/nC	0.972024	0.0448681	µmol-RL/mmol-C
											4.67
P. putida JaG1 growth on acetate and formate
									g/L	g/L	g/L	g/L	g/L	g/L
Probe	t [h]	OD1	OD2	OD3	OD600 [-]	ln(OD)	standard deviation		CDW	CDW stdev	acetate	acetate stdev	formate	formate stdev
t0	0	0.2	0.2	0.2	0.2	-1.60944	2.77556e-17		0.0519481	7.20924e-18	5.45201	0.0448593	0.926	0.00648729
t1	0.833333	0.22	0.22	0.21	0.216667	-1.5294	0.00471405		0.0562771	0.00122443	5.60539	0.441302	0.906	0.011977
t2	1.83333	0.29	0.29	0.29	0.29	-1.23787	0		0.0753247	0	4.80826	0.133318	0.9	0.0208429
t3	2.83333	0.46	0.45	0.44	0.45	-0.798508	0.00816497		0.116883	0.00212077	4.84574	0.253661	0.847	0.0189509
t4	3.83333	0.74	0.68	0.68	0.7	-0.356675	0.0282843		0.181818	0.00734656	4.4681	0.163364	0.836	0.00748504
t5	4.83333	1.02	0.98	0.98	0.993333	-0.00668899	0.0188562		0.258009	0.00489771	3.87989	0.211626	0.755	0.0350843
t6	5.83333	1.45	1.45	1.4	1.43333	0.360003	0.0235702		0.372294	0.00612214	3.46867	0.053945	0.74	0.00776155
t7	6.83333	2.05	2	2	2.01667	0.701446	0.0235702		0.52381	0.00612214	2.75023	0.0418331	0.729	0.00933292
t8	7.83333	2.4	2.4	2.55	2.45	0.896088	0.0707107		0.636364	0.0183664	2.0214	0.188758	0.696	0.0107851
t9	8.83333	3	2.9	3	2.96667	1.08744	0.0471405		0.770563	0.0122443	1.08555	0.0729761	0.662	0.0208285
	value	error			value	error			value	error
Δ X	0.718615	0.0122443	g/L	c(mRL)	20.074	0.68793	mg/L	cn(mRL)	39.8293	1.36494	µmol/L
Δ S	4.36646	0.0856613	g/L	c(diRL)	90.9527	2.3574	mg/L	cn(diRL)	139.927	3.62677	µmol/L
Yxs	0.164576	0.0042764	g/g	Δ P	111.027	3.04533	mg/L	cn(totalRL)	179.757	4.99171	µmol/L
C-atoms	148.016	2.90377	mmol/L	Ypx	154.501	4.98887	mg/g	diRL/totalRL	77.8426	0.741098	mol%
								nRL/nC	1.21444	0.0412911	µmol-RL/mmol-C
P. putida JaG2 growth on acetate and formate
									g/L	g/L	g/L	g/L	g/L	g/L
Probe	t [h]	OD1	OD2	OD3	OD600 [-]	ln(OD)	standard deviation		CDW	CDW stdev	acetate	acetate stdev	formate	formate stdev
t0	0	0.22	0.2	0.22	0.213333	-1.5449	0.00942809		0.0554113	0.00244885	4.83543	0.125575	0.908418	0.0239531
t1	0.75	0.2	0.15	0.2	0.183333	-1.69645	0.0235702		0.047619	0.00612214	4.47065	0.162445	0.902193	0.0202889
t2	1.75	0.23	0.15	0.25	0.21	-1.56065	0.0432049		0.0545455	0.0112221	4.41769	0.147668	0.92285	0.0116017
t3	2.75	0.34	0.24	0.37	0.316667	-1.14991	0.0555778		0.0822511	0.0144358	4.44018	0.131761	0.822393	0.00849902
t4	3.75	0.6	0.56	0.58	0.58	-0.544727	0.0163299		0.150649	0.00424154	3.74097	0.159621	0.798035	0.0157727
t5	4.75	1.04	1.12	1	1.05333	0.0519597	0.0498888		0.273593	0.0129581	3.29425	0.414143	0.757221	0.0322075
t6	5.75	1.84	2	1.76	1.86667	0.624154	0.0997775		0.484848	0.0259162	2.62872	0.1273	0.73547	0.0207428
t7	6.75	2.9	2.8	2.5	2.73333	1.00552	0.169967		0.709957	0.0441474	1.86121	0.15857	0.742072	0.00171949
t8	7.75	3.3	3.3	3.1	3.23333	1.17351	0.0942809		0.839827	0.0244885	1.18957	0.107517	0.652381	0.0178123
t9	8.75	4.3	3.9	3.6	3.93333	1.36949	0.286744		1.02165	0.074479	0.18453	0.0274958	0.62509	0.00499624
	value	error			value	error			value	error
Δ X	0.966234	0.0745193	g/L	c(mRL)	79.1479	1.92964	mg/L	cn(mRL)	157.039	3.82866	µmol/L
Δ S	4.6509	0.12855	g/L	c(diRL)	0	0	mg/L	cn(diRL)	0	0	µmol/L
Yxs	0.207752	0.0170204	g/g	Δ P	79.1479	1.92964	mg/L	cn(totalRL)	157.039	3.82866	µmol/L
C-atoms	157.658	4.35763	mmol/L	Ypx	81.9138	6.62561	mg/g	diRL/totalRL	0	0	mol%
								nRL/nC	0.996079	0.0367114	µmol-RL/mmol-C

## Sheet: JAG1 model electrolysis medium
Cultivation of P. putida JAG1 on carbon mixtures (Acetate, Ethanol, Formate). Carbon of formate is not assimilated and therefore not used for calculation
	P. putida JaG1 in 1 g/L of each carbon source										P. putida JaG1 in model electrosynthesis product
		OD		acetate		ethanol		formate				OD		acetate		ethanol		formate
	time /h	average	st.dev	average	st.dev	average	st.dev	average	st.dev		time /h	average	st.dev	average	st.dev	average	st.dev	average	st.dev
	0	0.08	0	1.04085	0.0105563	0.99275	0.00279672	0.957843	0.00986224		0	0.0733333	0.00471405	1.63187	0.0139682	1.0255	0.00313484	0.223296	0.00395314
	1	0.05	0.00816497	n.d.	n.d.	n.d.	n.d.	n.d.	n.d.		1	0.0466667	0.00471405	n.d.	n.d.	n.d.	n.d.	n.d.	n.d.
	2	0.0733333	0.0124722	n.d.	n.d.	n.d.	n.d.	n.d.	n.d.		2	0.0666667	0.00942809	n.d.	n.d.	n.d.	n.d.	n.d.	n.d.
	3	0.09	0.00816497	n.d.	n.d.	n.d.	n.d.	n.d.	n.d.		3	0.09	0.0141421	n.d.	n.d.	n.d.	n.d.	n.d.	n.d.
	4	0.136667	0.00471405	1.02119	0.0109075	0.937711	0.00264506	0.875961	0.00182736		4	0.123333	0.00471405	1.61168	0.011751	0.961339	0.0105186	0.198983	0.0127615
	5	0.253333	0.0124722	n.d.	n.d.	n.d.	n.d.	n.d.	n.d.		5	0.21	0.0216025	n.d.	n.d.	n.d.	n.d.	n.d.	n.d.
	6	0.376667	0.0124722	0.869643	0.0490031	0.862271	0.0489364	0.782167	0.0152461		6	0.31	0.0424264	1.50867	0.0214026	0.911805	0.0362385	0.180821	0.0133839
	7	0.536667	0.0124722	n.d.	n.d.	n.d.	n.d.	n.d.	n.d.		7	0.446667	0.0471405	n.d.	n.d.	n.d.	n.d.	n.d.	n.d.
	8	0.866667	0.0377124	0.49542	0.046611	0.786661	0.026759	0.661261	0.0161657		8	0.693333	0.0805536	1.12868	0.0504633	0.841956	0.0280172	0.148933	0.00783748
	9	1.17333	0.0249444	n.d.	n.d.	n.d.	n.d.	n.d.	n.d.		9	1.03333	0.111156	n.d.	n.d.	n.d.	n.d.	n.d.	n.d.
	10	1.66667	0.0471405	0.0298723	0.0215724	0.563764	0.0249819	0.467872	0.0186503		10	1.56667	0.124722	0.341683	0.0362222	0.698995	0.0288383	0.0791104	0.0174865
	11	2.1	0.141421	n.d.	n.d.	n.d.	n.d.	n.d.	n.d.		11	2.13333	0.169967	n.d.	n.d.	n.d.	n.d.	n.d.	n.d.
	11.5	2.26667	0.124722	0.0163884	0.00581074	0.138746	0.0775841	0.174183	0.0205262		11.5	2.26667	0.124722	0.0228144	0.0250137	0.398159	0.0389072	0.000423573	0.000150494
		n.d. = not determined
M(Mono-RL)	504	g/mol
M(Di-RL)	650	g/mol
		P. putida JAG1 in 1g/L of each								P. putida JAG1 in Pseudoprodukt
		av. Ac	st.dev Ac	av. EtOH	st.dev EtOH					av. Ac	st.dev Ac	av. EtOH	st.dev EtOH
	t0 [mg/L]	1.04085	0.0105563	0.99275	0.00279672				t0 [mg/L]	1.63187	0.0139682	1.0255	0.00313484
	tend [mg/L]	0.0163884	0.00581074	0.138746	0.0775841				tend [mg/L]	0.0228144	0.0250137	0.398159	0.0389072
	Δc [g/L]	1.02447	0.016367	0.854004	0.0803808				Δc [g/L]	1.60906	0.0389819	0.627341	0.042042
	Δn/L [mmol/L]	17.0744	0.272783	18.5653	1.74741				Δn/L [mmol/L]	26.8176	0.649699	13.6379	0.913957
	mmol/L C-atoms	34.1489	0.545567	37.1306	3.49482				mmol/L C-atoms	53.6353	1.2994	27.2757	1.82791
		av. M_RL	st.dev M-RL	Di-RL	st.dev Di-RL					av. M_RL	st.dev M-RL	Di-RL	st.dev Di-RL	Sum RL	st.dev RL
	t0 [mg/L]	0	0	0	0				t0 [mg/L]	0	0	0	0
	tend [mg/L]	31.9314	6.24046	52.7772	1.32037				tend [mg/L]	26.3613	3.14089	48.8978	3.44433
	Δc [mg/L]	31.9314	6.24046	52.7772	1.32037				Δc [mg/L]	26.3613	3.14089	48.8978	3.44433
	Δn/L [µmol/L]	63.356	12.3819	81.1956	2.03133				Δn/L [µmol/L]	52.3042	6.23193	75.2274	5.29897	127.532	11.5309
		value	Prop. Error							value	Prop. Error
	mol% Di-RL/total RL	56.1707	4.85067						mol% Di-RL/total RL	58.9873	3.3485
		value	Prop. Error							value	Prop. Error
	ΔP	84.7086	7.56083						ΔP	75.2591	6.58522
	ΔX	0.567965	0.0323953						ΔX	0.569697	0.0336197
	YPX	149.144	15.798						YPX	132.104	13.9424
