# Supplementary material for: Acetate as alternative carbon source for production of mono- and di-rhamnolipids in Pseudomonas putida KT2440
Source: Microb Cell Fact. 2026 Jul 2;25:151. doi: 10.1186/s12934-026-03050-6 (PMC13330470; doi:10.1186/s12934-026-03050-6)
Supplement: Supplementary file 5 — Additional file 5. [file 12934_2026_3050_MOESM5_ESM.xlsx]

## Sheet: Description
Acetate as alternative carbon source for production of mono- and di-rhamnolipids in Pseudonomas putida KT2440
Authors: Jakob Grether, Sarah Leibinger, Christina Ramke, Philipp Hubel, Lisa Weber, Jens Pfannstiel, Elvio Henrique Benatto Perino, Rudolf Hausmann
Additional file 3
Excel sheet				Content description
MSMS data				MS data for protein regulation with protein identifiers and gene identifiers
Regulation				Selected data for presentation in manuscript

## Sheet: MSMS data
Protein IDs		Fasta headers	Acetat	Glucose	Student's T-test Significant Acetat_Glucose	-Log Student's T-test p-value Acetat_Glucose	Student's T-test Difference Acetat_Glucose	Identification type 1_Acetat	Identification type 2_Acetat	Identification type 3_Acetat	Identification type 4_Acetat	Identification type 5_Acetat	Identification type 1_Glucose	Identification type 2_Glucose	Identification type 3_Glucos	Identification type 4_Glucose	Identification type 5_Glucose	Peptide sequences	Peptides	Sequence coverage [%]	Q-value	Score	LFQ intensity 1_Acetat	LFQ intensity 2_Acetat	LFQ intensity 3_Acetat	LFQ intensity 4_Acetat	LFQ intensity 5_Acetat	LFQ intensity 1_Glucose	LFQ intensity 2_Glucose	LFQ intensity 3_Glucos	LFQ intensity 4_Glucose	LFQ intensity 5_Glucose	Peptides 1_Acetat	Peptides 2_Acetat	Peptides 3_Acetat	Peptides 4_Acetat	Peptides 5_Acetat	Peptides 1_Glucose	Peptides 2_Glucose	Peptides 3_Glucos	Peptides 4_Glucose	Peptides 5_Glucose	Sequence coverage 1_Acetat [%]	Sequence coverage 2_Acetat [%]	Sequence coverage 3_Acetat [%]	Sequence coverage 4_Acetat [%]	Sequence coverage 5_Acetat [%]	Sequence coverage 1_Glucose [%]	Sequence coverage 2_Glucose [%]
P59479	#N/A	sp|P59479|LEXA2_PSEPK LexA repressor 2 OS=Pseudomonas putida (strain ATCC 47054 / DSM 6125 / CFBP 8728 / NCIMB 11950 / KT2440) OX=160488 GN=lexA2 PE=3 SV=1	22.5129	23.2684		NaN	0					By MS/MS						GDSMIDDGIFDGDLVGILQQADAR	1	11.9	0	3.6984	22.8737	22.9146	22.5282	22.8926	21.3555	23.6092	23.2909	23.6344	23.0058	22.8017	0	0	0	0	1	0	0	0	0	0	0	0	0	0	11.9	0	0
Q88CH0	PP_5211	tr|Q88CH0|Q88CH0_PSEPK Gamma-glutamylcyclotransferase OS=Pseudomonas putida (strain ATCC 47054 / DSM 6125 / CFBP 8728 / NCIMB 11950 / KT2440) OX=160488 GN=PP_5211 PE=3 SV=1	23.0657	23.3357		NaN	0					By MS/MS						EYVEQTLNALR	1	5.9	0.000373	2.5695	22.7146	22.6485	23.6365	23.2784	23.0505	23.4458	22.1175	23.4468	23.6233	24.0449	0	0	0	0	1	0	0	0	0	0	0	0	0	0	5.9	0	0
Q88DL0	#N/A	tr|Q88DL0|Q88DL0_PSEPK Membrane protein OS=Pseudomonas putida (strain ATCC 47054 / DSM 6125 / CFBP 8728 / NCIMB 11950 / KT2440) OX=160488 GN=PP_4815 PE=4 SV=1	22.824	23.137		NaN	0		By matching			By matching	By MS/MS			By MS/MS	By matching	FGVHSPEAR	1	3.8	0.0097834	1.3135	22.551	22.9957	22.8007	23.1077	22.6646	23.2574	23.9091	24.2675	22.3193	21.9317	0	1	0	0	1	1	0	0	1	1	0	3.8	0	0	3.8	3.8	0
Q88E87	#N/A	tr|Q88E87|Q88E87_PSEPK Transcriptional regulator, LysR family OS=Pseudomonas putida (strain ATCC 47054 / DSM 6125 / CFBP 8728 / NCIMB 11950 / KT2440) OX=160488 GN=PP_4579 PE=3 SV=1	22.2346	22.4638		NaN	0		By matching	By MS/MS		By matching						GFLDVILQTDLLR;IGVMDTVIHTWMSALVAELTER	2	11.6	0	9.4238	22.286	21.5238	22.7928	22.7333	21.8372	22.2811	22.7787	22.1331	23.5581	21.5679	0	1	2	0	1	0	0	0	0	0	0	4.3	11.6	0	4.3	0	0
Q88EH5	PP_4488	tr|Q88EH5|Q88EH5_PSEPK DUF2790 domain-containing protein OS=Pseudomonas putida (strain ATCC 47054 / DSM 6125 / CFBP 8728 / NCIMB 11950 / KT2440) OX=160488 GN=PP_4488 PE=4 SV=1	22.0915	23.1397		NaN	0		By MS/MS		By MS/MS							DAEQIPVEQYSYSQHLDIAR	1	23.8	0	7.3146	22.5762	21.9402	21.8512	22.9008	21.189	21.5817	24.2553	23.2344	22.713	23.914	0	1	0	1	0	0	0	0	0	0	0	23.8	0	23.8	0	0	0
Q88FH7	#N/A	sp|Q88FH7|NUOA_PSEPK NADH-quinone oxidoreductase subunit A OS=Pseudomonas putida (strain ATCC 47054 / DSM 6125 / CFBP 8728 / NCIMB 11950 / KT2440) OX=160488 GN=nuoA PE=3 SV=1	22.8803	22.944		NaN	0		By MS/MS				By MS/MS					VGALDWAPEGR	1	8	0.002197	2.2341	23.0934	21.9579	22.7026	23.3506	23.297	22.7917	22.3417	22.6127	22.8029	24.171	0	1	0	0	0	1	0	0	0	0	0	8	0	0	0	8	0
Q88GB3	PP_3811	tr|Q88GB3|Q88GB3_PSEPK Transcriptional regulator, LysR family OS=Pseudomonas putida (strain ATCC 47054 / DSM 6125 / CFBP 8728 / NCIMB 11950 / KT2440) OX=160488 GN=PP_3811 PE=3 SV=1	22.6189	23.0678		NaN	0	By MS/MS					By MS/MS	By MS/MS	By MS/MS			PVQGFVSFLR	1	3.4	0.0021858	2.1549	23.5661	22.696	22.9371	22.0042	21.8913	22.1002	21.889	24.148	23.4691	23.7328	1	0	0	0	0	1	1	1	0	0	3.4	0	0	0	0	3.4	3.4
Q88GW6	#N/A	tr|Q88GW6|Q88GW6_PSEPK Galactarate dehydratase OS=Pseudomonas putida (strain ATCC 47054 / DSM 6125 / CFBP 8728 / NCIMB 11950 / KT2440) OX=160488 GN=garD PE=3 SV=1	22.9892	22.3684		NaN	0		By MS/MS									LQDASLGFVEMIEQIMDLAETR	1	4.3	0	3.1166	22.7226	21.8382	23.9244	23.9161	22.5446	22.3211	22.0778	22.2602	22.5198	22.6632	0	1	0	0	0	0	0	0	0	0	0	4.3	0	0	0	0	0
Q88H55	#N/A	tr|Q88H55|Q88H55_PSEPK Fis family transcriptional regulator OS=Pseudomonas putida (strain ATCC 47054 / DSM 6125 / CFBP 8728 / NCIMB 11950 / KT2440) OX=160488 GN=PP_3510 PE=4 SV=1	22.7129	23.1843		NaN	0		By matching	By matching		By matching	By MS/MS		By matching		By MS/MS	AEIVGFSWLTHR	1	10.1	0.0098074	1.3822	22.6777	21.2709	23.5592	23.3545	22.7019	22.6506	22.6148	22.7796	23.9562	23.9203	0	1	1	0	1	1	0	1	0	1	0	10.1	10.1	0	10.1	10.1	0
Q88IT3	#N/A	tr|Q88IT3|Q88IT3_PSEPK Riboflavin synthase OS=Pseudomonas putida (strain ATCC 47054 / DSM 6125 / CFBP 8728 / NCIMB 11950 / KT2440) OX=160488 GN=ribC PE=4 SV=1	22.4734	22.6867		NaN	0	By MS/MS	By MS/MS	By MS/MS	By matching	By MS/MS	By MS/MS	By MS/MS	By matching	By matching	By MS/MS	TNLSSFKPGR	1	4.8	0.0053173	1.6484	21.7047	22.5976	22.2557	22.6339	23.1748	22.5176	21.5354	22.0332	23.8985	23.4488	1	1	1	1	1	1	1	1	1	1	4.8	4.8	4.8	4.8	4.8	4.8	4.8
Q88J25	#N/A	tr|Q88J25|Q88J25_PSEPK Transcriptional regulator, TetR family OS=Pseudomonas putida (strain ATCC 47054 / DSM 6125 / CFBP 8728 / NCIMB 11950 / KT2440) OX=160488 GN=PP_2824 PE=4 SV=1	23.025	22.9943		NaN	0		By MS/MS									EDVPADVLADHIAAFSDGWLMMLPFESEPVSAER	1	15	0.0035855	1.9012	23.7113	23.8878	21.8903	22.7654	22.8702	23.0269	22.7851	22.2514	23.4184	23.4895	0	1	0	0	0	0	0	0	0	0	0	15	0	0	0	0	0
Q88JC4	PP_2725	tr|Q88JC4|Q88JC4_PSEPK Protease PfpI OS=Pseudomonas putida (strain ATCC 47054 / DSM 6125 / CFBP 8728 / NCIMB 11950 / KT2440) OX=160488 GN=pfpI PE=3 SV=1	23.1096	23.2791		NaN	0	By MS/MS		By MS/MS								EALENSGAVVDILSEK	1	8.9	0.0080872	1.486	22.7459	22.8317	23.6332	23.7053	22.6319	22.7	23.7936	23.3048	23.0353	23.5618	1	0	1	0	0	0	0	0	0	0	8.9	0	8.9	0	0	0	0
Q88JS1	#N/A	tr|Q88JS1|Q88JS1_PSEPK ABC-type transport auxiliary lipoprotein component domain-containing protein OS=Pseudomonas putida (strain ATCC 47054 / DSM 6125 / CFBP 8728 / NCIMB 11950 / KT2440) OX=160488 GN=PP_2578 PE=4 SV=1	22.8691	23.009		NaN	0		By MS/MS									QGQSGLAILETEWWGANLVDEFR;SALQDLLGGPAGGGK	2	21.6	0.0032538	2.0289	22.0572	23.3733	23.0102	22.7241	23.1809	23.0358	22.9087	23.8955	22.9688	22.2363	0	2	0	0	0	0	0	0	0	0	0	21.6	0	0	0	0	0
Q88K33	PP_2459	sp|Q88K33|RBSD_PSEPK D-ribose pyranase OS=Pseudomonas putida (strain ATCC 47054 / DSM 6125 / CFBP 8728 / NCIMB 11950 / KT2440) OX=160488 GN=rbsD PE=3 SV=1	22.5879	22.9062		NaN	0								By MS/MS	By MS/MS		HVLAEEMQK	1	6.8	0.0046247	1.73	23.9039	21.4152	22.9617	21.9634	22.6955	21.5749	22.7551	24.1893	23.9652	22.0467	0	0	0	0	0	0	0	1	1	0	0	0	0	0	0	0	0
Q88LC4	#N/A	tr|Q88LC4|Q88LC4_PSEPK Cobalt chelatase OS=Pseudomonas putida (strain ATCC 47054 / DSM 6125 / CFBP 8728 / NCIMB 11950 / KT2440) OX=160488 GN=PP_2011 PE=4 SV=2	22.8935	23.0133		NaN	0		By MS/MS			By MS/MS						ALDADDRPLR	1	3.1	0.0046263	1.732	24.0902	22.5776	22.8512	22.5159	22.4325	22.8915	22.4599	23.4371	23.8092	22.4689	0	1	0	0	1	0	0	0	0	0	0	3.1	0	0	3.1	0	0
Q88N47	#N/A	tr|Q88N47|Q88N47_PSEPK DUF2334 domain-containing protein OS=Pseudomonas putida (strain ATCC 47054 / DSM 6125 / CFBP 8728 / NCIMB 11950 / KT2440) OX=160488 GN=PP_1369 PE=4 SV=1	22.6137	22.7215		NaN	0	By MS/MS										LPDFTAIDAPGLVWSAR	1	7	0.003255	2.0317	22.5177	22.575	22.8373	22.864	22.2744	23.3645	22.7935	21.9352	22.9077	22.6065	1	0	0	0	0	0	0	0	0	0	7	0	0	0	0	0	0
Q88PY2	#N/A	tr|Q88PY2|Q88PY2_PSEPK HlyD family secretion protein OS=Pseudomonas putida (strain ATCC 47054 / DSM 6125 / CFBP 8728 / NCIMB 11950 / KT2440) OX=160488 GN=PP_0716 PE=3 SV=1	22.3994	22.8809		NaN	0								By MS/MS			EQQGGAQEDNAQLR	1	3.8	0	6.625	22.897	22.2527	22.5304	21.9501	22.3669	23.2441	22.1134	23.4889	22.4389	23.1191	0	0	0	0	0	0	0	1	0	0	0	0	0	0	0	0	0
Q88QU2	PP_0394	sp|Q88QU2|CCA_PSEPK Multifunctional CCA protein OS=Pseudomonas putida (strain ATCC 47054 / DSM 6125 / CFBP 8728 / NCIMB 11950 / KT2440) OX=160488 GN=cca PE=3 SV=1	23.5653	23.0655		NaN	0	By MS/MS			By MS/MS	By MS/MS						TGEEYALAR	1	2.4	0.0046198	1.7083	23.4364	24.0087	22.5381	24.1412	23.7021	22.6825	23.5947	22.339	23.0204	23.6906	1	0	0	1	1	0	0	0	0	0	2.4	0	0	2.4	2.4	0	0
Q88R14	PP_0320	sp|Q88R14|MCPH_PSEPK Methyl-accepting chemotaxis protein McpH OS=Pseudomonas putida (strain ATCC 47054 / DSM 6125 / CFBP 8728 / NCIMB 11950 / KT2440) OX=160488 GN=mcpH PE=1 SV=1	22.7341	22.1678		NaN	0	By MS/MS	By MS/MS	By MS/MS	By MS/MS	By MS/MS	By MS/MS	By MS/MS	By MS/MS	By MS/MS	By matching	GFAVVADEVR;QDELGDLAR	2	2.9	0.0014728	2.3407	23.2206	23.3384	22.7655	23.0096	21.3366	21.0012	22.5698	22.1245	22.0747	23.0688	2	2	2	2	2	2	2	2	2	1	2.9	2.9	2.9	2.9	2.9	2.9	2.9
Q88RC8	PP_0204	tr|Q88RC8|Q88RC8_PSEPK Transcriptional regulator, GntR family OS=Pseudomonas putida (strain ATCC 47054 / DSM 6125 / CFBP 8728 / NCIMB 11950 / KT2440) OX=160488 GN=PP_0204 PE=4 SV=1	22.4529	22.2955		NaN	0								By MS/MS			AELLPLSPVPLYTQLK	1	6.4	0.0032468	1.9888	21.1236	23.194	21.8882	23.5202	22.5386	23.5399	22.2579	21.6958	22.5456	21.4381	0	0	0	0	0	0	0	1	0	0	0	0	0	0	0	0	0
Q88RP4	PP_0085	tr|Q88RP4|Q88RP4_PSEPK DUF883 domain-containing protein OS=Pseudomonas putida (strain ATCC 47054 / DSM 6125 / CFBP 8728 / NCIMB 11950 / KT2440) OX=160488 GN=PP_0085 PE=3 SV=1	23.2777	23.1725		NaN	0								By MS/MS			TSLESMEAEIESLLK	1	9.3	0	5.7081	23.4784	22.4738	23.7928	23.9233	22.7205	22.5543	24.2342	22.7848	22.9795	23.3097	0	0	0	0	0	0	0	1	0	0	0	0	0	0	0	0	0
Q88RR7	#N/A	tr|Q88RR7|Q88RR7_PSEPK 3-methyl-adenine DNA glycosylase I OS=Pseudomonas putida (strain ATCC 47054 / DSM 6125 / CFBP 8728 / NCIMB 11950 / KT2440) OX=160488 GN=tag PE=4 SV=1	22.7758	22.7729		NaN	0			By MS/MS						By MS/MS		LAAMSDERIEELMQDAGIIR;SDVPAVTDEAK	2	16.9	0	3.4398	22.6937	22.6776	23.3246	22.2999	22.8831	22.4999	23.0058	23.1893	21.8652	23.3042	0	0	1	0	0	0	0	0	1	0	0	0	6	0	0	0	0
Q88FI0	PP_4116	tr|Q88FI0|Q88FI0_PSEPK Isocitrate lyase OS=Pseudomonas putida (strain ATCC 47054 / DSM 6125 / CFBP 8728 / NCIMB 11950 / KT2440) OX=160488 GN=aceA PE=4 SV=1	33.9631	28.9691	+	12.7505	4.99396	By MS/MS	By MS/MS	By MS/MS	By MS/MS	By MS/MS	By MS/MS	By MS/MS	By MS/MS	By MS/MS	By MS/MS	ADQIQWK;AGIQAIYLSGWQVAADNNSAESMYPDQSLYPVDSVPTVVK;AGIQAIYLSGWQVAADNNSAESMYPDQSLYPVDSVPTVVKR;AGKNPGDDGYIDYFAPIVADAEAGFGGVLNAYELMK;AGLDQAIAR;DFVNCMGALTGGQAVQQVK;DWAENPR;ELSAMGYK;EQQIAALEK;EQQIAALEKDWAENPR;EYPDQILSYNCSPSFNWK;FAEAIK;FAEAIKK;GLAYAPYADLIWCETAKPDLDEAR;GLAYAPYADLIWCETAKPDLDEARR;GSVQPEHTFAR;GYTFVAHQQEVGTGYFDDMTTVIQGGASSVTALTGSTEEEQFH;HQFITLAGIHNMWHGMFNLAHDYAR;INNAFR;KEYPDQILSYNCSPSFNWK;KNL…	41	92.1	0	323.31	33.9632	33.9086	33.8538	34.0458	34.0441	28.9965	28.9139	28.8588	29.0714	29.0049	40	39	40	40	39	26	25	26	26	27	92.1	90.7	90.7	90.7	90.7	72.6	70.3
Q88KF1	PP_2339	tr|Q88KF1|Q88KF1_PSEPK Aconitate hydratase B OS=Pseudomonas putida (strain ATCC 47054 / DSM 6125 / CFBP 8728 / NCIMB 11950 / KT2440) OX=160488 GN=acnB PE=3 SV=1	33.2554	30.9832	+	12.4793	2.27215	By MS/MS	By MS/MS	By MS/MS	By MS/MS	By MS/MS	By MS/MS	By MS/MS	By MS/MS	By MS/MS	By MS/MS	AAFLSAVAK;AALGIVPQPLNAEQTAGLVELLK;ACGLPEGQGVR;ACGLPEGQGVRPGAYCEPK;AELGLGASDLFK;AGGFCFGTK;AGGRIPLIVGR;AIAEYLQSNITLLR;AIAEYLQSNITLLRWMIGEGYGDAR;AQAMEAWLAK;AQAMEAWLAKPELLSADADAEYAEIIEIDLADVK;ARAELGLGASDLFK;AVLESWAAGEWFTSR;AVLESWAAGEWFTSRPAIADK;AVLESWAAGEWFTSRPAIADKYTLTVFK;DELKDLACLGFSADLVMQSFCHTAAYPK;DGIEPQQPGSVGPLAQIEAVK;DIDSMAADVYR;DIDSMAADVYRYLSFDQIAEFREAAANAK;DLACLGFSADLVMQSFCHTAAYPK;DLVHAIPYYAI…	84	90.8	0	323.31	33.2679	33.288	33.2671	33.2427	33.2111	30.9691	31.0164	31.0008	31.0274	30.9025	78	76	77	79	77	56	54	55	56	54	88.6	88.4	89	89.5	89.5	78.9	78.4
Q88QX8	PP_0356	sp|Q88QX8|MASZ_PSEPK Malate synthase G OS=Pseudomonas putida (strain ATCC 47054 / DSM 6125 / CFBP 8728 / NCIMB 11950 / KT2440) OX=160488 GN=glcB PE=3 SV=1	31.619	29.2897	+	12.388	2.32929	By MS/MS	By MS/MS	By MS/MS	By MS/MS	By MS/MS	By MS/MS	By MS/MS	By MS/MS	By MS/MS	By MS/MS	AFLDEAAPLAAGSHVDSTGYR;AFLQEIGYLLPQADDFQATTQNVDEEIAHMAGPQLVVPVMNAR;DDAQLIGFHGDAAAPTAVLLK;DILMESALTTIMDCEDSVAAVDADDK;DILMESALTTIMDCEDSVAAVDADDKVIVYR;EYAAPNGGSVTLHGR;FALNAANAR;GDKVIAFAR;GDLAESVSK;GGSNTGLRDDAQLIGFHGDAAAPTAVLLK;GMWAMPDLMAAMLEQK;HGVVSQEQVLESLK;HGVVSQEQVLESLKR;HNGLHFEIQVDASTPVGSTDAAGVK;IAHPLAGANTAWVPSPTAATLHALHYHK;IDAWHQAR;IINDLAPK;ISAQLLANWLR;KGQAHDAAAYK;LVVALK;MAVVVDQQNAGDPLYR;MAVVVDQ…	45	87.2	0	323.31	31.6286	31.6366	31.6882	31.5737	31.5678	29.2658	29.2734	29.3394	29.3149	29.255	43	44	44	45	44	38	38	40	36	38	84.3	86.3	85.8	87.2	85.7	76.6	75.7
Q88RH5	PP_0154	tr|Q88RH5|Q88RH5_PSEPK Propionyl-CoA:succinate CoA transferase OS=Pseudomonas putida (strain ATCC 47054 / DSM 6125 / CFBP 8728 / NCIMB 11950 / KT2440) OX=160488 GN=scpC PE=3 SV=1	31.4068	21.9707	+	12.3657	9.43616	By MS/MS	By MS/MS	By MS/MS	By MS/MS	By MS/MS	By MS/MS	By MS/MS	By MS/MS	By MS/MS	By MS/MS	AALNDYFDR;AIIDNCVHPDYR;AINDGQVMFIDQHLSETVEQLR;AVPHALAER;DKLVLRPQEISNHPEVVR;EALSWHENLEETGR;GGAISSVVPMVSHVDHTEHDVDILVTEQGLADLR;GGHTPHILR;IGSTAIPIDPAK;ISLMTGASLGNDLDK;ISLMTGASLGNDLDKQLTEAGVLAR;IVGIVISDQPDSPSTVLPPDDETQGIADHLINFLK;KAINDGQVMFIDQHLSETVEQLR;LGIIGINTALEFDIYGNVNSTHVCGTR;LPDIAVIEAVAITEQGHIVPTTSVGNSASFAIFAK;LSFASGSSITLSTR;LVLRPQEISNHPEVVR;MMNGIGGSGDFAR;MPFQVDSTLR;NADVFGNLER;NAHLAVFVTK;PQEISN…	28	75.3	0	323.31	31.5153	31.3664	31.41	31.2208	31.5217	21.7018	21.8743	22.2341	22.1486	21.8945	26	26	27	27	27	2	4	4	3	2	75.3	75.3	75.3	75.3	75.3	6.6	11.1
Q88C36	PP_5347	tr|Q88C36|Q88C36_PSEPK Pyruvate carboxylase subunit A OS=Pseudomonas putida (strain ATCC 47054 / DSM 6125 / CFBP 8728 / NCIMB 11950 / KT2440) OX=160488 GN=pycA PE=4 SV=1	28.0332	30.3313	+	12.3287	-2.29809	By MS/MS	By MS/MS	By MS/MS	By MS/MS	By MS/MS	By MS/MS	By MS/MS	By MS/MS	By MS/MS	By MS/MS	ACAEMGIR;ADEAHSIGAEPLAGYLNPR;AFGSAEVFLEK;ALDDMR;AVNYENAGTVEFLLADGEVYFMEMNTR;AYIGDLAVR;EELEQNFPR;FIGPAADVIR;GYALQFR;HIEAQILGDSFGNVVHLFER;IASGLPLSVK;IGYPVMLK;KILIANR;KPEELALAIAAAIAAHAGL;LIEIAPSPQLTPEQR;LVVWALTWEEAMDR;NNFLPSFGK;RADEAHSIGAEPLAGYLNPR;RKPEELALAIAAAIAAHAGL;RTMIAAGVPVTPGTEGNVADIHEALSEGDR;SGQFNTSFVESHPELTNYSIK;SGQFNTSFVESHPELTNYSIKR;SVAIFSDADR;TDTAIYTGYTIPPFYDSMCLK;TMIAAGVPVTPGTEGNVADIHEA…	28	70.3	0	323.31	28.0106	28.0421	28.0508	27.9478	28.1147	30.3437	30.3275	30.3207	30.3342	30.3304	22	22	23	23	21	27	28	27	28	28	60.5	60.9	61.1	62.4	53.7	70.3	70.3
Q88KY8	PP_2151	sp|Q88KY8|STHA_PSEPK Soluble pyridine nucleotide transhydrogenase OS=Pseudomonas putida (strain ATCC 47054 / DSM 6125 / CFBP 8728 / NCIMB 11950 / KT2440) OX=160488 GN=sthA PE=3 SV=3	30.5676	28.8139	+	12.3005	1.7537	By MS/MS	By MS/MS	By MS/MS	By MS/MS	By MS/MS	By MS/MS	By MS/MS	By MS/MS	By MS/MS	By MS/MS	ADALLWCNGR;AQIAGEPQGMLK;AVYNYDVVVLGSGPAGEGAAMNAAK;ETLEILGVHCFGYQASEIVHIGQAIMNQPGEQNNLK;FVNDVPTGIYTIPEISSIGK;FVNDVPTGIYTIPEISSIGKNEQELTQAK;GQIEVDEAYR;GQLLSFLDSEISQALSYHFSNNNITVR;HIIIATGSR;HIIIATGSRPYRPADIDFHHPR;HNEEYERVEGLDNGVILHLK;IKADALLWCNGR;KVAMVDDRR;LGLENIGIK;NRVDVFVGTGSFADEQTVEVVCPNGVVEK;PADIDFHHPR;PYRPADIDFHHPR;QIMQFNTNPMFR;SAAGSIVDNGSWR;TGNTDKLGLENIGIK;TTVPNIYGAGDVIGWPSLASAAHDQGR;VAAYDGLNR…	29	76.5	0	323.31	30.5629	30.5146	30.5947	30.6078	30.5579	28.8339	28.829	28.789	28.8432	28.7743	29	28	26	28	29	22	22	25	25	25	76.5	68.8	66.6	68.8	76.5	52.8	54.5
Q88C37	PP_5346	tr|Q88C37|Q88C37_PSEPK Pyruvate carboxylase subunit B OS=Pseudomonas putida (strain ATCC 47054 / DSM 6125 / CFBP 8728 / NCIMB 11950 / KT2440) OX=160488 GN=pycB PE=4 SV=1	28.8235	31.1629	+	12.1086	-2.33937	By MS/MS	By MS/MS	By MS/MS	By MS/MS	By MS/MS	By MS/MS	By MS/MS	By MS/MS	By MS/MS	By MS/MS	AAVNGIDVFR;AEQSLPVFIHSHDTAGLAAMCQLK;APGVVNEQLR;APGVVNEQLRR;AVENGADHIDTAISSFAWGTSHPGTESMVAALK;CEEDVLTFAMFPDIGR;DAHQSLLATR;DMAGLLTPFATGELVK;EAGTLTPEVLLPIPEAGAVAAPGGEGVPTEFVIDVHGETYR;EDLGFPPLVTPTSQIVGTQAFFNVLAGER;FLKEDPWER;GQNLLGYR;GSEFDTGLDLELLQEIGLYFYAVR;HAQGTIAYTTSPVHTIEAFVNQAK;HFYLSIDGMPEEVVFEPLNEFVSGGGSK;HYSDDVVK;IFDAMNDVR;IHVTDTILR;KIHVTDTILR;KQATDPGHVSTTMPGNIVDVLVK;KYHQFESEFTAVDTR;LQMLLR;LYLQ…	41	83.2	0	323.31	28.8188	28.7621	28.7846	28.8372	28.9149	31.1796	31.1925	31.1793	31.1483	31.1147	35	34	32	34	34	40	39	39	38	38	77.9	77.9	75.2	77.9	71.9	81.9	79.1
Q88EH6	PP_4487	sp|Q88EH6|ACSA1_PSEPK Acetyl-coenzyme A synthetase 1 OS=Pseudomonas putida (strain ATCC 47054 / DSM 6125 / CFBP 8728 / NCIMB 11950 / KT2440) OX=160488 GN=acsA1 PE=3 SV=1	31.7756	29.3072	+	11.8632	2.46845	By MS/MS	By MS/MS	By MS/MS	By MS/MS	By MS/MS	By MS/MS	By MS/MS	By MS/MS	By MS/MS	By MS/MS	AMMAEGQAAVEGADGSSLR;AMYQQSVINPDGFWR;ANVDLALTNPETSSVQK;CPIVDTWWQTETGGILISPLPGATGLK;CPIVDTWWQTETGGILISPLPGATGLKPGSATR;DEDGYYWITGR;DIWYEDLMK;EIGPIASPDVIQWAPGLPK;EMGAEEALFILYTSGSTGK;EMGAEEALFILYTSGSTGKPK;FANALR;FVDTYFK;GDQLAIIWEGDDPSEHR;GDVVTIYMPMIPEAVVAMLACAR;GMYFTGDGAR;GVLHTTGGYLVYAALTHER;HKVNILYTAPTAIR;IATGEYDALGDISTLADPGVVQHLIDTHK;IDWIKPFTK;IGAIHSVVFGGFSPEALAGR;KEIGPIASPDVIQWAPGLPK;KIATGEYDALGDIS…	40	73.8	0	323.31	31.7427	31.8373	31.7547	31.7351	31.8082	29.2782	29.236	29.3883	29.3493	29.2839	38	40	37	35	36	31	31	30	32	31	73.8	73.8	73.8	68.3	68.3	58.8	59.7
Q88NF9	PP_1251	sp|Q88NF9|MQO2_PSEPK Probable malate:quinone oxidoreductase 2 OS=Pseudomonas putida (strain ATCC 47054 / DSM 6125 / CFBP 8728 / NCIMB 11950 / KT2440) OX=160488 GN=mqo2 PE=3 SV=1	27.1011	28.8334	+	11.8046	-1.73231	By MS/MS	By MS/MS	By MS/MS	By MS/MS	By MS/MS	By MS/MS	By MS/MS	By MS/MS	By MS/MS	By MS/MS	AYGIASTGAPPMSVPHLDTR;DGSWHVEYK;EIVPSYGTK;EYAGFPVGGSFLVTENPTVAMQHMAK;FLFIGAGGGALK;IKEIVPSYGTK;LAVTWTPIGTDVNFGEITR;LDGVAEESSNGWNNAGTGHSALAELNYTPEDK;LDGVAEESSNGWNNAGTGHSALAELNYTPEDKDGNVNISK;LGTEVVASEDR;LWQAGQR;NGSYLDLLSSTTTHNVWPMTK;NLKDGTESATDAK;NPHSFINTTPHMSFVWGDDNIK;PMQYSEDHAQIAK;QFVGHLQTQK;QFWSWQVR;RYDALQASPLFR;TIAGLLGASPGASTAAPIMLHVLETVFK;TYFPNAK;VATPEWQAK;VGIDQYPLVEYLAGQLMLSDDDRFEALR;VILFGPFATF…	27	67	0	296.24	27.1451	27.0541	27.113	27.046	27.1472	28.8394	28.8123	28.8272	28.8709	28.8172	21	22	22	21	22	23	23	25	25	23	58.8	64.1	58.8	54.8	58.8	59	59
Q88FA4	PP_4194	tr|Q88FA4|Q88FA4_PSEPK Citrate synthase OS=Pseudomonas putida (strain ATCC 47054 / DSM 6125 / CFBP 8728 / NCIMB 11950 / KT2440) OX=160488 GN=gltA PE=3 SV=1	32.5949	30.7408	+	11.7832	1.85405	By MS/MS	By MS/MS	By MS/MS	By MS/MS	By MS/MS	By MS/MS	By MS/MS	By MS/MS	By MS/MS	By MS/MS	AIGIPTSMFTVIFALAR;AIGIPTSMFTVIFALARTVGWISHWK;AIGIPTSMFTVIFALARTVGWISHWKEMLSSPYK;AQFVSTVK;AQLVIEGAAPVELPILTGTVGPDVIDVR;DAHPMAVMCGVVGALSAFYHDSLDINNPQHR;DIVALKDR;DIVALKDRK;DKNDPFKLMGFGHR;ELGIKNDPQLELAMR;EMLSSPYK;GILLHR;GLGATGHFTFDPGFMATASCESK;GYPIEQLAEQSDYLETCYLLLNGELPNAEQK;IFILHADHEQNASTSTVR;ITYIDGDK;ITYIDGDKGILLHR;KAQLVIEGAAPVELPILTGTVGPDVIDVR;LAGSSGANPFACIAAGIAALWGPAHGGANEAVLTMLDEIGDVSNIDK;LEEIAL…	40	90.2	0	323.31	32.6059	32.5651	32.6173	32.5774	32.6087	30.6799	30.7023	30.7755	30.8118	30.7346	37	40	40	36	33	27	26	28	28	26	90.2	90.2	90.2	90	90	86.5	74.1
Q88GE9	PP_3775	tr|Q88GE9|Q88GE9_PSEPK Sarcosine oxidase OS=Pseudomonas putida (strain ATCC 47054 / DSM 6125 / CFBP 8728 / NCIMB 11950 / KT2440) OX=160488 GN=PP_3775 PE=4 SV=1	27.7463	29.9539	+	11.6248	-2.20757	By MS/MS	By MS/MS	By MS/MS	By MS/MS	By MS/MS	By MS/MS	By MS/MS	By MS/MS	By MS/MS	By MS/MS	ADENMEAVFEQGAFTIAADDAR;ALAGQSLALQVPAFSR;ELPSVFYVSACSGHGFK;ELQATSHRPLLHYSGGLFIGPIR;FGSHVQDITR;IGFHNHQQSALDPR;LAQQQQDVLGLEAGAPINLQGSSYGGSR;LLYGTPQIDNAEPGIK;LQMLNQAVAHGAQMR;LSDGQSVLAQK;PLLHYSGGLFIGPIR;SGAEQLFANFPAFLYELEDGR;SVPIYWCAFK;TQLEPASDAQIEEISACVSR;VESEFLLR;VFPDLIAR;VFPDLIARPYASR;VVLATGAGLAGSLIPDLSGLLR;VVLATGAGLAGSLIPDLSGLLRPR	19	70.2	0	323.31	27.7634	27.6977	27.716	27.73	27.8244	29.9348	29.9138	29.9304	29.9448	30.0456	12	12	12	12	12	19	18	18	19	19	52.1	52.1	50.3	50.5	53.7	70.2	67.5
Q88PN7	PP_0812	tr|Q88PN7|Q88PN7_PSEPK Ubiquinol oxidase subunit 2 OS=Pseudomonas putida (strain ATCC 47054 / DSM 6125 / CFBP 8728 / NCIMB 11950 / KT2440) OX=160488 GN=cyoA PE=3 SV=1	31.434	30.3375	+	11.5375	1.09647	By MS/MS	By MS/MS	By MS/MS	By MS/MS	By MS/MS	By MS/MS	By MS/MS	By MS/MS	By MS/MS	By MS/MS	AATYTPDWSHSTK;AATYTPDWSHSTKIEAAVWIIPILIIIALGYVTYHSTHK;AEYDALAK;AEYDALAKPSENNPVALYSEASPEQFQLIVDKYEGMNR;ATATSQEDFDK;ATATSQEDFDKWVAEVK;GVESSMQPAAGAEE;IEAAVWIIPILIIIALGYVTYHSTHK;IVFPANTPVNFR;LDPYRPLDSDVKPIQIDVVALDWK;LHLIANENGEFDGISANYSGAGFTGMK;PSENNPVALYSEASPEQFQLIVDK;PSENNPVALYSEASPEQFQLIVDKYEGMNR;VTSDAVMNSFFIPGLGGQIYAMAGMTTK;WLFIYPEQGIATVNK	15	68.4	0	323.31	31.4921	31.4212	31.4032	31.4224	31.4311	30.3363	30.3371	30.3152	30.3515	30.3476	15	15	15	15	14	14	13	13	13	13	68.4	68.4	68.4	68.4	68.4	68.4	68.4
Q88QZ5	PP_0339	tr|Q88QZ5|Q88QZ5_PSEPK Pyruvate dehydrogenase E1 component OS=Pseudomonas putida (strain ATCC 47054 / DSM 6125 / CFBP 8728 / NCIMB 11950 / KT2440) OX=160488 GN=aceE PE=4 SV=1	29.6345	31.1992	+	11.2073	-1.56465	By MS/MS	By MS/MS	By MS/MS	By MS/MS	By MS/MS	By MS/MS	By MS/MS	By MS/MS	By MS/MS	By MS/MS	AALGGFVPQR;AHYLMTR;AILDGSGDR;AILDGSGDREISTTMAFVR;AMVEDLSDEEIWK;DADLENLPFFKPEEGSAEAK;DGLAVER;DRFDIPVK;EAAHHVQLMGSGTILR;EEFNVGADVWSVTSFNELR;EEFNVGADVWSVTSFNELRR;EHFFNTPELK;EISTTMAFVR;EKLDNLIFVINCNLQR;EQPTVILAK;FDIPVK;FGIDPDKR;FWDPLLAK;GFLIGGTAGR;GMYLLEEDTR;GPVIASTDYMK;HFFEVDR;HFVVLAALEALADR;HFVVLAALEALADRGEIEPK;IGDLAWAAGDSR;IIQELEGVFR;ILAQLVK;ISEDQMNNFR;IVPIIPDEAR;KGPVIASTDYMK;KMTEEQQDIFYYITVMNESYQ…	58	66.2	0	323.31	29.5801	29.6037	29.6384	29.6672	29.6833	31.2315	31.2369	31.1774	31.2058	31.1442	51	50	50	49	52	55	54	53	57	53	62.4	57.7	63.3	61.3	64.4	66.1	65.2
Q88QZ6	PP_0338	tr|Q88QZ6|Q88QZ6_PSEPK Acetyltransferase component of pyruvate dehydrogenase complex OS=Pseudomonas putida (strain ATCC 47054 / DSM 6125 / CFBP 8728 / NCIMB 11950 / KT2440) OX=160488 GN=aceF PE=3 SV=1	29.7681	31.3953	+	11.0048	-1.62722	By MS/MS	By MS/MS	By MS/MS	By MS/MS	By MS/MS	By MS/MS	By MS/MS	By MS/MS	By MS/MS	By MS/MS	AEAAPAAAPAAAAPAAAPAPAATAPAAGSNAK;AKEAPAAAGATGGAGIPPIPAVDFSK;ATMQPVWDGK;EAPAAAGATGGAGIPPIPAVDFSK;EDVQVYVK;ELPDFNSSLAPSGK;FGEVEEVALTR;IIEVLVK;ILKEDVQVYVK;KLSADEMQGACFTISSLGHIGGTGFTPIVNAPEVAILGVSK;KYVHIGFAVDTPDGLLVPVIK;LEDEVGTGDLIFK;LGDVLGDIR;LMLPLSLSYDHR;LMQVGAANLHR;LSADEMQGACFTISSLGHIGGTGFTPIVNAPEVAILGVSK;LTVLPLLLK;RLGDVLGDIR;SLLQLAAEAAALAEK;SLLQLAAEAAALAEKAR;SWLNVPHVTQFDSADITELEAFR;VAGAAPAAAPAPAA…	24	55.9	0	323.31	29.7367	29.7371	29.8448	29.7689	29.7532	31.3802	31.4374	31.4491	31.3612	31.3488	23	22	20	22	23	23	24	23	23	23	55.5	55.1	47.6	55.3	55.5	55.5	55.9
Q88C03	PP_2205;PP_5380	tr|Q88C03|Q88C03_PSEPK Copper resistance protein A OS=Pseudomonas putida (strain ATCC 47054 / DSM 6125 / CFBP 8728 / NCIMB 11950 / KT2440) OX=160488 GN=copA-II PE=4 SV=1	26.8587	28.5561	+	10.9646	-1.69738	By MS/MS	By MS/MS	By MS/MS	By MS/MS	By MS/MS	By MS/MS	By MS/MS	By MS/MS	By MS/MS	By MS/MS	DYVVMLSDWTDEDPAR;EGDTVTLR;EGMQAAVPAVDPR;EPEPFTYDR;FAWSFDGVK;FINGSAMTYFDVR;FSDAEPLR;HTIDMPPGSK;IAVAETYDVIVEPEDEQAYTIFAQSMDR;KMWAEMK;LDDPGIGLR;MAEMDHGGMAGMDHSK;MAGMDHGNMAGMDHSK;MAGMDHGNMTGMDHSK;MAGMDHGSMAGMDHSK;MAGMDQGGMADMDHSK;MAGMDQGGMADMDHSSMEGMGGAMQSHPASETNNPLVDMQTMSPTPK;MSPTDLADVSGYTYTYLMNGQAPDGNWTGVFKPGEK;MTVVAADGQHVK;MWAEMK;PLISMSDMGMDHGSMAGMDHGNMAGMDHSK;QSDYYNYHK;RVAVDEFR;RVLTYADLR;STFIDPDG…	34	64.6	0	323.31	26.8295	26.8979	26.8989	26.8033	26.8638	28.4937	28.5227	28.6148	28.6053	28.5439	25	24	22	25	23	31	29	30	29	27	48.9	46	49.8	52.3	45.1	61	60.2
Q88QW2	PP_0372	tr|Q88QW2|Q88QW2_PSEPK Acetylornithine aminotransferase 2 OS=Pseudomonas putida (strain ATCC 47054 / DSM 6125 / CFBP 8728 / NCIMB 11950 / KT2440) OX=160488 GN=aruC PE=3 SV=1	26.4591	20.129	+	10.8528	6.33007	By MS/MS	By MS/MS	By MS/MS	By MS/MS	By MS/MS	By matching	By matching	By matching	By matching	By matching	ALGNQAQALINPGSGFHNR;ELGILLILDEVQTGIGR;ELVAAALHEGLLLNAPQVDVVR;FSPALTVSK;GHGLLWALQLK;GLGGGVPLAALLAR;GLLGLVNR;GNIDEMLLR;MNLFNLR;RAPVIVPHASEQSPER;VPFNDLAALHAEVDSR	11	34.7	0	46.959	26.4792	26.3889	26.531	26.5092	26.3871	20.2339	19.7732	19.9999	20.4288	20.2093	11	11	11	11	11	1	1	1	1	1	34.7	34.7	34.7	34.7	34.7	2.1	2.1
Q88PU7	PP_0751	sp|Q88PU7|MQO1_PSEPK Probable malate:quinone oxidoreductase 1 OS=Pseudomonas putida (strain ATCC 47054 / DSM 6125 / CFBP 8728 / NCIMB 11950 / KT2440) OX=160488 GN=mqo1 PE=3 SV=1	30.6586	29.3792	+	10.8372	1.27946	By MS/MS	By MS/MS	By MS/MS	By MS/MS	By MS/MS	By MS/MS	By MS/MS	By MS/MS	By MS/MS	By MS/MS	AFINPVPHLSYVEGDK;AFINPVPHLSYVEGDKGVSFLK;AQNESVDVVLVGAGIMSATLAVLLK;AQNESVDVVLVGAGIMSATLAVLLKELDPTLK;AVHINTQFEVSR;AVMNDWMPLMMPGR;AVMNDWMPLMMPGRPADQHIAATR;CDNPEIVK;EIFPAR;EKTLATDAALYHK;ELDPTLK;FVFLGAGGAALPLLQLSGIPESK;GFGGFPVSGQWLR;GTDVNFGALTNK;GVSFLK;HGSLMDLPLSVR;ISADNDAALDLAESSPAAK;KAVHINTQFEVSR;KRFELLK;LEVVEAMDSGAAESSNPWNNAGTGHAGLCELNYTPQAADGSIDIK;LKEIFPAR;LLGDSPDAQVK;MGNIGPMLAVAR;NGSGWTVSIK;PADQH…	32	70.3	0	323.31	30.6692	30.6536	30.7308	30.6388	30.6007	29.3657	29.3777	29.417	29.3752	29.3601	32	32	32	29	30	29	29	29	30	28	70.3	70.3	70.3	61.4	61.4	60	61
Q88P30	PP_1023	tr|Q88P30|Q88P30_PSEPK 6-phosphogluconolactonase OS=Pseudomonas putida (strain ATCC 47054 / DSM 6125 / CFBP 8728 / NCIMB 11950 / KT2440) OX=160488 GN=pgl PE=3 SV=1	27.5496	31.4007	+	10.6697	-3.85114	By MS/MS	By MS/MS	By MS/MS	By MS/MS	By MS/MS	By MS/MS	By MS/MS	By MS/MS	By MS/MS	By MS/MS	AALAGNDLTEMPIR;ADQALAELPPIDVLVLGMGDDGHTASLFPASPNLEAGLDLAGPR;AFLHDPLDIYWCP;ALSVSLAHDVAER;CLPMLAPSVPHQR;FVGLYQQAENLDAAALK;GQACVVLSGGR;LASEHLDWAK;SLLASAAFIALSVQGQGK;SPVPFLEK;VTVSLADER;WVPVEHADSNAGLLAR	12	76.9	0	193.5	27.5852	27.4579	27.5015	27.3915	27.8119	31.4173	31.4135	31.401	31.3417	31.4301	7	8	9	7	8	12	12	12	12	12	52.1	43.4	63.2	37.6	56.6	76.9	76.9
Q88FA7	PP_4191	tr|Q88FA7|Q88FA7_PSEPK Succinate dehydrogenase flavoprotein subunit OS=Pseudomonas putida (strain ATCC 47054 / DSM 6125 / CFBP 8728 / NCIMB 11950 / KT2440) OX=160488 GN=sdhA PE=3 SV=1	31.9749	30.7836	+	10.6569	1.19132	By MS/MS	By MS/MS	By MS/MS	By MS/MS	By MS/MS	By MS/MS	By MS/MS	By MS/MS	By MS/MS	By MS/MS	AALQLAQGGHK;AGTTFLNEYYAVDLVK;AGVPVQDIEMWQFHPTGIAGAGVLVTEGCR;ALSEGVEYR;ASIPTISFDAIIIGGGGAGMR;ASIPTISFDAIIIGGGGAGMRAALQLAQGGHK;ATVLATGGAGR;DASDTDVDVALNR;DDENWLCHTLYYPGEK;EDFEDRDDENWLCHTLYYPGEK;EIIAGNGVGPNK;EIIAGNGVGPNKDHVLLK;ELQSCMQNYFGVFR;GEGGYLINAHGER;GIEQLAGLR;GSDYIGDQDAIEYMCQEGPAAVFELDHMGLPFSR;GVNFAPK;IEALELQNLLEVAEATAIAAEAR;IEALELQNLLEVAEATAIAAEARK;INDKSQAFNTAR;IYASTTNALINTGDGIGMALR;IYQRPFGGQS…	32	63.7	0	323.31	31.9511	31.9535	31.9629	31.9787	32.0284	30.793	30.846	30.7664	30.7357	30.777	32	31	32	32	32	30	29	29	30	30	63.7	63.6	63.7	63.7	63.7	63.6	63.6
Q88MD8	PP_1635	tr|Q88MD8|Q88MD8_PSEPK DNA-binding response regulator OS=Pseudomonas putida (strain ATCC 47054 / DSM 6125 / CFBP 8728 / NCIMB 11950 / KT2440) OX=160488 GN=erdR PE=4 SV=1	29.3492	27.1371	+	10.5661	2.21216	By MS/MS	By MS/MS	By MS/MS	By MS/MS	By MS/MS	By MS/MS	By MS/MS	By MS/MS	By MS/MS	By MS/MS	AASEGLASLTPQQFR;ADWDLVLLDLNMPGAYGFSGLVLLR;AHVTAIFR;ATYEILIADDHPLFR;EFGASGFIPK;KVLDGEVWWPPQAFEK;LVEVASIAELETR;MATYEILIADDHPLFR;QAVTLGLGSDVR;QIAYELSVSEATIK;SREFGASGFIPK;SSTLEVIQDAVR;TQAALLLQQLESVASN;VLDGEVWWPPQAFEK;VLTMVCEGLLNK	15	79.2	0	143.84	29.4776	29.3872	29.3554	29.2786	29.2474	27.1773	27.1108	27.0875	27.1526	27.1571	13	15	14	14	13	11	9	9	10	10	77.8	79.2	67.6	78.7	66.7	59.7	49.1
Q88P43	PP_1010	tr|Q88P43|Q88P43_PSEPK Phosphogluconate dehydratase OS=Pseudomonas putida (strain ATCC 47054 / DSM 6125 / CFBP 8728 / NCIMB 11950 / KT2440) OX=160488 GN=edd PE=3 SV=1	27.2654	30.3349	+	10.5286	-3.06956	By MS/MS	By MS/MS	By MS/MS	By MS/MS	By MS/MS	By MS/MS	By MS/MS	By MS/MS	By MS/MS	By MS/MS	ADINHFQAAGGMAFLIR;ASGSFMPLGEIVDEK;ASLQCANFAHGVAGCGSEDK;CNGMPELHK;DALTAEAAQQVTR;DFVAVVR;EGPQHSLDESILRPVSR;EGPQHSLDESILRPVSRPFSAEGGLR;ELFGFMR;ELLDAGLLHEDVNTVAGHGLR;ELPPAPQGNDLGCGR;EVGSVGQFAGGVPAMCDGVTQGEPGMELAIASR;FGHLPTIFVPGGPMVSGISNK;ILEVTQR;IMVSAEELASR;IPAAIHVCPEAYDGGPLAR;IVPGLMMGALR;LMNAANVAIVSAYNDMLSAHQPYLHFPEQIK;LTPFLGVLQDR;MAFSPAEQGASAFTSALEHLK;PFSAEGGLR;RYTQEPFLDNGK;VALVTDGR;VDGVEGTLR;VFQDQ…	29	63.7	0	323.31	27.2669	27.098	27.2679	27.2243	27.4697	30.3743	30.3576	30.3144	30.3405	30.2878	23	21	22	20	20	28	28	28	29	27	45.9	41.6	48.2	41	41.3	63.7	62.3
Q88D52	PP_4975	tr|Q88D52|Q88D52_PSEPK Long-chain acyl-CoA thioester hydrolase family protein OS=Pseudomonas putida (strain ATCC 47054 / DSM 6125 / CFBP 8728 / NCIMB 11950 / KT2440) OX=160488 GN=PP_4975 PE=3 SV=1	29.5886	27.8707	+	10.37	1.71791	By MS/MS	By MS/MS	By MS/MS	By MS/MS	By MS/MS	By MS/MS	By MS/MS	By MS/MS	By MS/MS	By MS/MS	KSILTVDK;KWVKPEDLNPNGTLFGGSLLR;MVFVNLGEDGLPAAHGR;QGDIIELGITATAFGR;SILTVDK;WIDEEAAIYAIVQLGNQR;WVKPEDLNPNGTLFGGSLLR;YMSEINFVSASR;YVQDQFPDSAVE	9	78.2	0	79.841	29.6534	29.62	29.5373	29.5565	29.5758	27.884	27.7746	27.8516	27.8886	27.9547	8	9	9	9	8	6	6	7	9	7	69.2	78.2	78.2	78.2	69.2	57.1	48.1
Q88P44	PP_1009	tr|Q88P44|Q88P44_PSEPK Glyceraldehyde-3-phosphate dehydrogenase OS=Pseudomonas putida (strain ATCC 47054 / DSM 6125 / CFBP 8728 / NCIMB 11950 / KT2440) OX=160488 GN=gapA PE=3 SV=1	28.1404	31.0014	+	10.2882	-2.86098	By MS/MS	By MS/MS	By MS/MS	By MS/MS	By MS/MS	By MS/MS	By MS/MS	By MS/MS	By MS/MS	By MS/MS	AAAHLAAGAGK;AEAIDVVFECTGLFTDR;ALYTQGYR;ASHQIISNASCTTNCLAPIAQVLHR;EATAEQVNQLFLEASK;EFGIEQGLMTTIHAYTNDQVLTDVYHSDPYR;GADATVVYGVNHDILR;IAINGFGR;IAVSAIR;LTGMAVR;MLDNCLALHR;NPAELPWK;QDLQVVAINDLGDSTMNAHLLK;SATQSMIPSK;TGAAEAVGLVLPELAGK;VIVSAPAK;VLAWYDNEWGFSNR;VLGYNALPLVSCDFNHNPLSSIFDANHTR;VPVINVSLVDLTVNLK;VPVINVSLVDLTVNLKR;YDSVHGTFDATVEADHESLTVNGDR	21	91.9	0	323.31	28.1247	28.0645	28.0388	28.1008	28.3734	30.9988	31.0164	30.9993	31.0387	30.9539	17	19	18	18	19	21	21	21	21	21	61.3	82.3	77.2	77.2	84.7	91.9	91.9
Q88P31	PP_1022	tr|Q88P31|Q88P31_PSEPK Glucose-6-phosphate 1-dehydrogenase OS=Pseudomonas putida (strain ATCC 47054 / DSM 6125 / CFBP 8728 / NCIMB 11950 / KT2440) OX=160488 GN=zwfA PE=3 SV=1	26.277	30.1123	+	10.1769	-3.83524	By MS/MS	By MS/MS	By MS/MS	By MS/MS	By MS/MS	By MS/MS	By MS/MS	By MS/MS	By MS/MS	By MS/MS	AAISVEPCTFALFGALGDLALR;ALAPITGDGLSTSVVR;ANLLHPDTR;DMIQNHLLQLLCLIAMDPPSELSADAIR;ETPHYIFAPEQR;ETVQNLIALR;EVGSAQEHLDSIEAHLR;FANSLFETQWNQNSISHVEITVAEK;FFPESR;GNQNLFVR;GQYIAGYSEGKPVPGYLEEDNANAQSDTETFVALR;HVPEADIEPAALGR;IPDAYER;KDEIEYAWK;KLFPALYQLDR;LFPALYQLDR;LLALAR;LLLEVMR;LQPDEGISLR;LSQIVIHFK;NAGDAPKPYAAGSWGPMSSIALITR;PIGHDLESSR;PVPGYLEEDNANAQSDTETFVALR;PYAAGSWGPMSSIALITR;RHVPEADIEPAALGR;SGPLQLNFSDA…	31	69.7	0	323.31	26.3409	26.1356	26.0815	26.2708	26.5564	30.1592	30.129	30.0607	30.0981	30.1142	19	15	21	20	19	29	30	29	30	28	45.6	38	47.2	45.8	43.8	64	68.5
Q88FB2	PP_4186	sp|Q88FB2|SUCC_PSEPK Succinate--CoA ligase [ADP-forming] subunit beta OS=Pseudomonas putida (strain ATCC 47054 / DSM 6125 / CFBP 8728 / NCIMB 11950 / KT2440) OX=160488 GN=sucC PE=3 SV=1	32.2796	33.1494	+	10.152	-0.869731	By MS/MS	By MS/MS	By MS/MS	By MS/MS	By MS/MS	By MS/MS	By MS/MS	By MS/MS	By MS/MS	By MS/MS	ADGDLHCLDAK;AFAAQWLGK;ATIDPLVGAQPFQGR;CDMIAEGIIGAVK;DHDLALLEVNPLVIK;ELAFQLGLEGK;ELYLGAVVDR;ERVTEAFK;EVGVKVPVVVR;FELNYVALEGNIGCMVNGAGLAMGTMDIVNLHGGKPANFLDVGGGATK;GFAVDTPEQAAEACDK;IFVGLAK;IFVGLAKLFK;IGGNEWVVK;IILSDSNVAAVLVNIFGGIVR;ILVESCTDIAK;INIDANAMYR;IVFMASTEGGVDIEK;LEGNNAELGAK;LEGNNAELGAKVLAESGLNIIAATSLTDAAQQVVK;LFKDHDLALLEVNPLVIK;LKTFHDPSQDDAR;MNLHEYQGK;NLHEYQGK;NLVTYQTDANGQPVSK;PANFLDVGGGATK;…	31	84.8	0	323.31	32.2602	32.2266	32.2695	32.3175	32.3244	33.1638	33.1461	33.1521	33.159	33.1259	28	29	29	29	30	31	29	30	30	30	75.3	84.8	75.8	75.5	75.8	84.8	75.8
Q88P29	PP_1024	tr|Q88P29|Q88P29_PSEPK 2-dehydro-3-deoxy-phosphogluconate aldolase OS=Pseudomonas putida (strain ATCC 47054 / DSM 6125 / CFBP 8728 / NCIMB 11950 / KT2440) OX=160488 GN=eda PE=3 SV=1	27.9048	31.8439	+	10.1412	-3.93909	By MS/MS	By MS/MS	By MS/MS	By MS/MS	By MS/MS	By MS/MS	By MS/MS	By MS/MS	By MS/MS	By MS/MS	AFGGPFGDIR;AIQVLR;EEDILPLADALAAGGIR;EEDILPLADALAAGGIRTLEVTLRSQHGLK;EQRPELCVGAGTVLDR;FCPTGGVNPANVR;FKLFPAEISGGVAAIK;IEACSAEAMALLDAN;ILPVITIAR;ILPVITIAREEDILPLADALAAGGIR;LFPAEISGGVAAIK;NYMALPNVMCVGGTWMLDSSWIK;PMSQGSTVMTTLERPQPK;TLEVTLR	14	66.4	0	136.8	27.9641	27.8713	27.8105	27.6771	28.2012	31.8619	31.8215	31.8764	31.8026	31.8572	9	8	8	7	10	13	13	13	14	13	40	39.1	39.1	33.6	46.4	66.4	66.4
Q88H35	PP_3530	tr|Q88H35|Q88H35_PSEPK S-ureidoglycine aminohydrolase OS=Pseudomonas putida (strain ATCC 47054 / DSM 6125 / CFBP 8728 / NCIMB 11950 / KT2440) OX=160488 GN=allE PE=4 SV=1	28.807	27.3972	+	10.1052	1.40985	By MS/MS	By MS/MS	By MS/MS	By MS/MS	By MS/MS	By MS/MS	By MS/MS	By MS/MS	By MS/MS	By MS/MS	AMFTEAYAVIPK;DIVTSHLPFWDK;DNATVIEMPGTEGR;FVDMADMR;HDMHVNIVTFQPGGVIPFAETHVMEHGLYVLEGK;HHTLVPGGYAFLAPGAEWSLR;HVHLTLNPK;LNQDWVEVEAGDFMWLR;MWVIAR;SNHSYFAPHGGHPAQTELLTDR;SNVTFHWLR;VEGLDVPESFVTHR	12	64	0	126.25	28.8511	28.7318	28.7865	28.8464	28.8194	27.3864	27.425	27.378	27.4673	27.3292	12	11	11	12	12	10	10	10	10	10	64	51.8	51.8	64	64	45.7	45.7
Q88NG4	PP_1245	tr|Q88NG4|Q88NG4_PSEPK SH3b domain-containing protein OS=Pseudomonas putida (strain ATCC 47054 / DSM 6125 / CFBP 8728 / NCIMB 11950 / KT2440) OX=160488 GN=PP_1245 PE=4 SV=1	27.7824	28.6591	+	9.94111	-0.876785	By MS/MS	By MS/MS	By MS/MS	By MS/MS	By MS/MS	By MS/MS	By MS/MS	By MS/MS	By MS/MS	By MS/MS	DQQALALR;EQAGTVIGGLAGVAIGSTMGSGNGK;ETQGFDLDSVQSLPTQTVAAEAACRPVTVSLK;GVTVGYVHK;IAAALIAGGIGAYVGNR;IGHMLDEK;IGHMLDEKDQQALALR;IQAVPSMK;KGVTVGYVHK;LINEPYVTISDNLNVR;NHTEFTAVGSTGDWILVGR;QANGTWELI;RVTPAVNLDELDVAASK;SDHSGATAQIVPGK;SQSGQTEQEQNTFCK;TQEVLSQQQTTASAQPVTWK;VTPAVNLDELDVAASK	17	73.6	0	323.31	27.8195	27.783	27.7272	27.7739	27.8083	28.6365	28.6695	28.7046	28.6554	28.6298	13	14	14	16	12	15	15	16	17	17	57.1	67.9	67.9	73.6	59.5	70.9	59.8
Q88PN6	PP_0813	tr|Q88PN6|Q88PN6_PSEPK Cytochrome bo(3) ubiquinol oxidase subunit 1 OS=Pseudomonas putida (strain ATCC 47054 / DSM 6125 / CFBP 8728 / NCIMB 11950 / KT2440) OX=160488 GN=cyoB PE=3 SV=1	30.391	29.0061	+	9.89292	1.38496	By MS/MS	By MS/MS	By MS/MS	By MS/MS	By MS/MS	By MS/MS	By MS/MS	By MS/MS	By MS/MS	By MS/MS	AAFWFWLSGFYVAFMPLYALGFMGMTR;AFGFTLNEK;DDQGYMVPAEEVAR;DRNQNLDVTGDPWGGR;DVAFPFLNSLSFYLLLAGVLLVNISLGVGEFAK;GFADAIMMR;IGVMYIIVAMVMLLR;IGVMYIIVAMVMLLRGFADAIMMR;KIGVMYIIVAMVMLLR;LFNWLFTMYQGR;NQNLDVTGDPWGGR;TLEWSTSSPPPFYNFAHMPEK;VESFERV;VGLDCWHEAK;WTYLWSEWLTTVDHK	15	28.1	0	187.67	30.3683	30.3502	30.3476	30.4642	30.4248	29.0686	29.04	28.9246	28.9955	29.0015	14	15	14	13	13	10	10	9	9	11	25.9	28.1	28.1	25.9	24.1	19.5	19.5
Q88IY8	PP_1228;PP_2823;PP_2861	sp|Q88IY8|MCPP_PSEPK Methyl-accepting chemotaxis protein McpP OS=Pseudomonas putida (strain ATCC 47054 / DSM 6125 / CFBP 8728 / NCIMB 11950 / KT2440) OX=160488 GN=mcpP PE=1 SV=1	26.9529	25.9039	+	9.86897	1.04891	By MS/MS	By MS/MS	By MS/MS	By MS/MS	By MS/MS	By MS/MS	By MS/MS	By MS/MS	By MS/MS	By MS/MS	DPDGFAVFNEMVALAR;EAAQQQALQVVR;EAGASLDAINQVLNNLTALNASIASATLQQSHVVEEINR;GFAVVADEVR;IGGVLDVIR;LDDQDLSAIRDPDGFAVFNEMVALAR;LDTHGSDEITHLGEHFNR;LQGVVGQLQGAAHALAQSAGHVGDNAGAAQQR;LSEELEQLLR;MIMHPANPK;NVLDTAGLSQQTADAAR;PLQEAVQAMGNIASGESDLTR;QIHGDLYQAK;QSSDAGVALGR;RLDTHGSDEITHLGEHFNR;SAQQSLQMDQVATAVNEVTYAVQDVAK;SIAEQTNLLALNAAIEAAR;SIARPLQEAVQAMGNIASGESDLTR;TAEQAAGEMR;TAQQQVTHGQQAIHGSLAQIDR;TAQSTAEIHTMIEHLQS…	22	63.6	0	245.39	26.8962	27.0085	26.9693	26.9421	26.9482	25.9057	25.9322	25.8424	25.9445	25.8948	19	18	17	19	17	14	11	15	11	13	51.5	53.9	46.5	51.5	52.2	42.3	32.7
Q88HB7	PP_3443	tr|Q88HB7|Q88HB7_PSEPK Glyceraldehyde-3-phosphate dehydrogenase OS=Pseudomonas putida (strain ATCC 47054 / DSM 6125 / CFBP 8728 / NCIMB 11950 / KT2440) OX=160488 GN=PP_3443 PE=3 SV=1	28.7952	29.501	+	9.7113	-0.705819	By MS/MS	By MS/MS	By MS/MS	By MS/MS	By MS/MS	By MS/MS	By MS/MS	By MS/MS	By MS/MS	By MS/MS	AALGLDAK;ALISEIIR;DLQTVIDYVLDSDYGQQLSLFGNDPATIGSLVDIFANQVGR;DSFPAGVINVIYGR;DYLVNGELR;ETVSALMASGK;FELEQGTLGQIR;FGVLLIR;FGVLLIRPLLEAFR;GAWPNMR;GPDTYPFNGR;GRETVSALMASGK;GSFFYPALLYPVSR;ILFVHEDVVEAFLDK;ILFVHEDVVEAFLDKFQHK;IQHVESFLAR;KNSAEGTLSVDDALR;LAALKPGMPWEPGVALTPLPEPGK;LAALKPGMPWEPGVALTPLPEPGKVDYLDGLVADATEK;LGAPLEQR;LLDSLFPSAENIPETWR;LLMWEIGK;NPGIVLPQVDLDNAVEEAVTGALSFNGQR;NSAEGTLSVDDALR;PLLEAFR;QG…	34	73.5	0	323.31	28.7812	28.7524	28.841	28.8077	28.7936	29.4972	29.5187	29.464	29.5023	29.5228	32	34	34	32	33	33	33	32	33	33	71.6	73.5	73.5	69	65.9	65.9	65.9
Q88N32	PP_1384	sp|Q88N32|TTGC_PSEPK Probable efflux pump outer membrane protein TtgC OS=Pseudomonas putida (strain ATCC 47054 / DSM 6125 / CFBP 8728 / NCIMB 11950 / KT2440) OX=160488 GN=ttgC PE=1 SV=1	29.9433	30.6943	+	9.64355	-0.75102	By MS/MS	By MS/MS	By MS/MS	By MS/MS	By MS/MS	By MS/MS	By MS/MS	By MS/MS	By MS/MS	By MS/MS	AANANIGAAR;ADLFPAVSATGSGSR;ALGGGWYEQTGQANQQASVETPK;ALGGGWYEQTGQANQQASVETPKG;DLVQANQDYYR;IGIDSNLTFLDAQR;KTFEEQLQAQR;LSQLTSEVNLYK;LTEETLK;LVAQDVNSLTVLLGTGIPADLAK;LVAQDVNSLTVLLGTGIPADLAKPLELDADQLAEVPAGLPSDILQR;NLFSAQQALIGDR;PLELDADQLAEVPAGLPSDILQR;QFFHDPALQQLIQTSLVNNR;QRVPANMSQTGESGITSQYSATLGVSAYELDLFGR;RPDIQEAEHLLK;RSNEVGVASALDVSQAR;RSTQIALVASVANAYYTWQADQALFK;SLTEQALETYLSSEQAR;SNEVGVASALDVSQAR;STQI…	27	68	0	323.31	29.9474	29.9134	29.9881	29.9191	29.9484	30.6755	30.666	30.7355	30.7218	30.6726	26	25	25	24	25	26	26	25	27	25	65.9	65.5	65.5	64.9	65.7	65.9	65.9
Q88PF3	PP_0897	tr|Q88PF3|Q88PF3_PSEPK Fumarate hydratase class I OS=Pseudomonas putida (strain ATCC 47054 / DSM 6125 / CFBP 8728 / NCIMB 11950 / KT2440) OX=160488 GN=PP_0897 PE=3 SV=1	31.3114	30.4004	+	9.624	0.910946	By MS/MS	By MS/MS	By MS/MS	By MS/MS	By MS/MS	By MS/MS	By MS/MS	By MS/MS	By MS/MS	By MS/MS	ASILADPAGAR;AVYLMAVGGAAYLVAQAIR;AVYLMAVGGAAYLVAQAIRK;AYNLPENVLR;DMPVTVAVDSNGESVHITGPALWQSK;DNKAVYLMAVGGAAYLVAQAIR;DNTPAVIHYSIVPGDK;DNTPAVIHYSIVPGDKVEVDVAAK;DSIAQILINSR;EVLMESIDIHELK;FIYYVGPVDPVGDEVVGPAGPTTATR;GEELPVDLK;GPTAIEAIK;GPTAIEAIKDNK;GPTAIEAIKDNKAVYLMAVGGAAYLVAQAIR;HAHFVLDGTGPAELEAPSLDAYPEIVWEAGPSAR;IAESLAVEVK;IMDYPTHAASLPVCMIPNCAATR;LEEIRLELFDK;LELFDK;LELFDKVNQLGIGAQGLGGLTTVLDVK;MAMLNPSD…	39	88.8	0	323.31	31.3653	31.2857	31.3212	31.2858	31.2988	30.4096	30.4388	30.4044	30.4191	30.3302	39	37	38	39	38	36	36	34	33	34	88.8	88.6	88.8	88.8	88.8	85.8	81.7
Q88FB3	PP_4185	tr|Q88FB3|Q88FB3_PSEPK Succinate--CoA ligase [ADP-forming] subunit alpha OS=Pseudomonas putida (strain ATCC 47054 / DSM 6125 / CFBP 8728 / NCIMB 11950 / KT2440) OX=160488 GN=sucD PE=3 SV=1	32.1351	32.9841	+	9.40074	-0.84899	By MS/MS	By MS/MS	By MS/MS	By MS/MS	By MS/MS	By MS/MS	By MS/MS	By MS/MS	By MS/MS	By MS/MS	AHVTKPVVSYIAGVTAPAGK;ALAELTGWEAK;ALAELTGWEAKK;CDELGVTLIGPNCPGVITPGECK;DSILEAAFGGIK;EAVEATGADASVIYVPAPFCK;FAALQDAGVK;GGTTHLGLPVFNTVK;GTADEKFAALQDAGVK;IGIMPGHIHLPGK;IGIMPGHIHLPGKVGIVSR;LFQEDPK;LFQEDPKTEAIVMIGEIGGSAEEEAAAYIK;LIVCITEGIPTLDMLDAK;MGHAGAIISGGK;MVGGVTPGK;PVVSYIAGVTAPAGK;QTTDAGFGQSTCVGIGGDPIPGSNFIDILK;RMGHAGAIISGGK;SGTLTYEAVK;SLADIGK;SLADIGKALAELTGWEAK;SLADIGKALAELTGWEAKK;SVLINK;TEAIVMIGE…	28	97.6	0	323.31	32.1563	32.0617	32.1366	32.1439	32.177	33.0062	33.0133	32.9689	32.9915	32.9406	26	24	25	26	26	28	28	28	27	28	95.6	95.6	89.1	95.6	97.6	97.6	97.6
Q88P38	PP_1015	tr|Q88P38|Q88P38_PSEPK Mannose/glucose ABC transporter, glucose-binding periplasmic protein OS=Pseudomonas putida (strain ATCC 47054 / DSM 6125 / CFBP 8728 / NCIMB 11950 / KT2440) OX=160488 GN=gtsA PE=4 SV=1	27.8932	31.8364	+	9.38584	-3.9432	By MS/MS	By MS/MS	By MS/MS	By MS/MS	By MS/MS	By MS/MS	By MS/MS	By MS/MS	By MS/MS	By MS/MS	AAGFIPLAHGGQPWQDSTVFESVVLSVMGVDGYK;AAGFIPLAHGGQPWQDSTVFESVVLSVMGVDGYKK;AAVDVLK;AGIDKAPTTLDEFYAAADK;AGIDKAPTTLDEFYAAADKLK;AGMQIMGDWAK;ALVDLDSATLTGPQMVK;APTTLDEFYAAADK;APTTLDEFYAAADKLK;AVAGNPPGVAQIK;DFLADAK;DGAVAGGGGATAMTVLK;DGFIWK;DYQCVPFPGTDK;EGKWDSLLDK;EGKWDSLLDKK;GPDIQDWAATGLLDADVLK;GPDIQDWAATGLLDADVLKDVAK;GQDWNLEAAK;GSIPVRNDMLADMGK;GSVEVVHWWTSGGEK;INWLWINPEVFK;INWLWINPEVFKK;KAGIDKAPTTLDEFYAAAD…	42	84.6	0	323.31	28.0082	27.6869	27.646	27.8781	28.2466	31.8443	31.8569	31.8464	31.8101	31.8241	31	28	27	25	30	41	41	41	39	42	80.1	68.2	72.2	65.2	72.2	84.6	84.6
Q88CU5	PP_5085	tr|Q88CU5|Q88CU5_PSEPK Malic enzyme B OS=Pseudomonas putida (strain ATCC 47054 / DSM 6125 / CFBP 8728 / NCIMB 11950 / KT2440) OX=160488 GN=maeB PE=3 SV=1	30.2885	31.4871	+	9.37033	-1.19855	By MS/MS	By MS/MS	By MS/MS	By MS/MS	By MS/MS	By MS/MS	By MS/MS	By MS/MS	By MS/MS	By MS/MS	AAIESGVATLPYPK;APECFEIER;AQFAHATDKR;DDLNQYK;DLALAYSPGVAEPVR;EIGRDPELAYK;EVCEAYGVEGLEFGR;EYIIPKPLDAR;FAGIDVFDIEVESESPQAFIDTVR;GNLVAVISDGTAILGLGDLGPLASK;GNLVAVISDGTAILGLGDLGPLASKPVMEGK;HYPLTSVDEVFNG;IAAAIALK;ISITFGGINLEDIK;ISITFGGINLEDIKAPECFEIER;IVCLGAGAAAISCMK;LITVVSDAVAK;LLVSMGAK;LSVELSKPTATAR;NDVIMATGR;PLDARLITVVSDAVAKAAIESGVATLPYPK;RFAGIDVFDIEVESESPQAFIDTVR;RISITFGGINLEDIK;SDYPNQVNNVLGFPFIFR;S…	31	89.6	0	323.31	30.3287	30.2427	30.3176	30.2119	30.3416	31.414	31.4951	31.5407	31.5162	31.4693	28	28	27	28	27	28	31	31	30	29	89.3	86	86.3	89.3	86.3	85.8	89.6
Q88EQ2	PP_4401	tr|Q88EQ2|Q88EQ2_PSEPK 2-oxoisovalerate dehydrogenase subunit alpha OS=Pseudomonas putida (strain ATCC 47054 / DSM 6125 / CFBP 8728 / NCIMB 11950 / KT2440) OX=160488 GN=bkdAA PE=3 SV=1	27.6325	26.756	+	9.35539	0.876546	By MS/MS	By MS/MS	By MS/MS	By MS/MS	By MS/MS	By MS/MS	By MS/MS	By MS/MS	By MS/MS	By MS/MS	DVSLVEMICQLLSNER;DVSLVEMICQLLSNERDPLK;EAGFFTISGNLATQFVQAVGWAMASAIK;EMPDHLRR;GLGPSLIEWVTYR;IASAWIGDGATAESDFHTALTFAHVYR;IGHWSEEEHQAVTAELEAAVIAAQK;KPAIDVDAADTADLSYSLVR;LHVPEPTGRPGCQTDFSYLR;MNEYAPLR;MSFYMQSLGEEAIGSGQALALNR;QLPIMYSVR;QQSILMAR;RGLGPSLIEWVTYR;VDGNDFVAVYAASR;VLDEQGDAQGPWAEDIDPQILR;YRPADDWSHFPLGDPIAR	17	64.4	0	315.93	27.642	27.6454	27.6905	27.631	27.5538	26.7773	26.7184	26.7615	26.7459	26.7767	14	16	16	16	16	12	12	11	13	15	57.1	64.4	62.4	64.4	64.4	49.5	49.8
Q88LU5	PP_1832	tr|Q88LU5|Q88LU5_PSEPK Oxidase OS=Pseudomonas putida (strain ATCC 47054 / DSM 6125 / CFBP 8728 / NCIMB 11950 / KT2440) OX=160488 GN=PP_1832 PE=4 SV=1	28.3651	26.5306	+	9.30332	1.83448	By MS/MS	By MS/MS	By MS/MS	By MS/MS	By MS/MS	By MS/MS	By MS/MS	By MS/MS	By MS/MS	By MS/MS	AFLGIDEL;ALALLNR;DEHVHDADELFAVVSGR;DGEDPAQVDVR;DGEDPAQVDVRDEHVHDADELFAVVSGR;FVHAEPGLR;GDQLLVPAGTR;LGDWVYSVLCEK;LYGSEQGMQAR;SILSVFHPASPALPNK;VLTHHDDIAATLAEQGVR;VRPGTAQDEVLEVCR;VYLDELMTAHGSK;WVELGDTPFCLALR	14	91	0	138.64	28.3751	28.2762	28.2573	28.4944	28.4227	26.6245	26.4838	26.4967	26.4832	26.5651	13	12	12	13	13	9	9	9	10	9	83.1	74.7	74.7	83.1	82.6	63.5	63.5
Q88FA8	PP_4190	tr|Q88FA8|Q88FA8_PSEPK Succinate dehydrogenase iron-sulfur subunit OS=Pseudomonas putida (strain ATCC 47054 / DSM 6125 / CFBP 8728 / NCIMB 11950 / KT2440) OX=160488 GN=sdhB PE=3 SV=1	32.7066	31.6774	+	9.26729	1.02927	By MS/MS	By MS/MS	By MS/MS	By MS/MS	By MS/MS	By MS/MS	By MS/MS	By MS/MS	By MS/MS	By MS/MS	DEGFSYR;DLMVLDVLALIK;DLVVDMSIFYK;EGVCGSDGMNMNGK;EKDEGFSYR;EKDEGFSYRR;FLADSR;FLGPAALLQAYR;GIMNCVNVCPK;LASLDDPFSVFR;LVLRPLPGLPVIR;MESFDVDTGGK;MESFDVDTGGKDLMVLDVLALIK;MLKVEVYR;NGLACITPLSAVVK;NMLLQSGT;PLPGLPVIR;VKPFLQNDTPAPAIER;YNPDTDSAPK	19	71.8	0	158.26	32.6765	32.6882	32.7173	32.7046	32.7466	31.5901	31.6371	31.7288	31.7196	31.7112	18	18	18	19	18	16	17	16	16	16	71.4	71.4	71.4	71.8	67.1	63.2	66.7
Q88C18	PP_5365	tr|Q88C18|Q88C18_PSEPK Fatty acid methyltransferase OS=Pseudomonas putida (strain ATCC 47054 / DSM 6125 / CFBP 8728 / NCIMB 11950 / KT2440) OX=160488 GN=PP_5365 PE=3 SV=1	28.7558	27.5676	+	9.2663	1.1882	By MS/MS	By MS/MS	By MS/MS	By MS/MS	By MS/MS	By MS/MS	By MS/MS	By MS/MS	By MS/MS	By MS/MS	AAALVPEK;DLPQDGRFDK;EGGLVMNHGITAK;EPDNTLDQAQQDK;EPDNTLDQAQQDKFDHLCR;EPQLISQLTHPSMDQLGTAFVEGK;GWINLHQILAVK;GWINLHQILAVKPYADGHHDLPWTR;LDAGDYLLDVGCGWGGLAR;LELEGDIGEAIR;LWDGNHFDLGPSPQVTILVK;LYLAGCAYAFQK;TLHHWSENLENQLHK;VCDELSEALLADEDETPPPR;VQAEGLADK;VVSVGMFEHVGHANLALYCQK	16	53	0	323.31	28.8321	28.7668	28.7696	28.7233	28.6875	27.5697	27.5864	27.5926	27.4748	27.6148	14	16	14	11	15	8	9	8	8	9	48.8	53	47.2	35.5	51.6	24.8	29
Q88PQ6	PP_0792	tr|Q88PQ6|Q88PQ6_PSEPK Catabolite repressor-activator, DNA-binding transcriptional dual regulator OS=Pseudomonas putida (strain ATCC 47054 / DSM 6125 / CFBP 8728 / NCIMB 11950 / KT2440) OX=160488 GN=cra PE=1 SV=1	27.9233	26.8044	+	9.26618	1.11891	By MS/MS	By MS/MS	By MS/MS	By MS/MS	By MS/MS	By MS/MS	By MS/MS	By MS/MS	By MS/MS	By MS/MS	AGGFDEALQGYTGEVR;AVVEAHGFTPNPQAAGLR;GLPVIAIDR;GYQLLIASSDDQPDSER;LMQQLIDDLGGLPDALVTTSYVLLQGVFDTLQARPVDSR;QLQLGTFGDNQLLDFLPLPVNAMAQQHGQIAATALELALAAIEEK;QLQQLFR;RYEPGVHAVGR;SIALIGARPELSVSQAR;TLGFILPDLENPSYAR;YEPGVHAVGR;YQGEAFSR	12	61.3	0	84.186	27.8389	28.013	27.971	27.9038	27.8899	26.8213	26.8147	26.8175	26.7655	26.803	10	11	10	9	9	9	9	10	9	9	44.7	56.5	44.7	31.1	31.1	31.1	31.1
Q88IT6	PP_2913	tr|Q88IT6|Q88IT6_PSEPK Delta-aminolevulinic acid dehydratase OS=Pseudomonas putida (strain ATCC 47054 / DSM 6125 / CFBP 8728 / NCIMB 11950 / KT2440) OX=160488 GN=hemB PE=3 SV=1	29.6803	28.0836	+	9.15509	1.59671	By MS/MS	By MS/MS	By MS/MS	By MS/MS	By MS/MS	By MS/MS	By MS/MS	By MS/MS	By MS/MS	By MS/MS	AGADLILTYFAMDLAR;ESIGAIK;ESLLDEQEGADVLMVKPAGAYLDVIADIR;FASSLYGPFR;FGGLAGAIDEGR;LEDLILPIFVEEGIDDFVPITSMPGVNR;LLAQEIER;LPLAAYQVSGEYAMIK;PAGAYLDVIADIR;QAVIAAAAGADFIAPSAAMDGQVQAIR;RAGADLILTYFAMDLAR;SALDGAGFHDTAIMAYSTK;SNQFPSVRPR;SVMTFGVSHHLDADGSDTWNENGLVAR;SYQMNPMNR;TIFQETEFR;TIFQETEFRLEDLILPIFVEEGIDDFVPITSMPGVNR	17	70.4	0	323.31	29.5889	29.567	29.7343	29.7781	29.7334	28.0277	28.1538	28.1047	28.0697	28.0623	15	15	15	12	15	12	12	12	12	11	70.1	66.7	70.1	64.8	67.9	63.6	63.6
Q88LZ4	PP_1782	tr|Q88LZ4|Q88LZ4_PSEPK dTDP-4-dehydrorhamnose 3,5-epimerase OS=Pseudomonas putida (strain ATCC 47054 / DSM 6125 / CFBP 8728 / NCIMB 11950 / KT2440) OX=160488 GN=rfbC PE=3 SV=1	28.2411	29.1784	+	9.14962	-0.937286	By MS/MS	By MS/MS	By MS/MS	By MS/MS	By MS/MS	By MS/MS	By MS/MS	By MS/MS	By MS/MS	By MS/MS	CIAWNDPAVGIEWPIDSVPSLSGK;DQLGVALADAELFD;GFFYESFNAR;GLHYQLAPHAQGK;MQAIPLDIPEVVLFTPK;TTDFYSPQCER;VFSEVTGLQPDFVQDNHSR;WVGAVLSAENK	8	65.4	0	133.96	28.2703	28.261	28.1529	28.2296	28.2915	29.155	29.1339	29.2024	29.1988	29.2018	6	6	6	8	7	8	8	8	7	7	46.2	46.2	46.2	65.4	52.2	65.4	65.4
Q88GE6	PP_3778	tr|Q88GE6|Q88GE6_PSEPK Pyrroline-5-carboxylate reductase OS=Pseudomonas putida (strain ATCC 47054 / DSM 6125 / CFBP 8728 / NCIMB 11950 / KT2440) OX=160488 GN=proC PE=3 SV=1	29.2857	31.9081	+	9.07732	-2.62236	By MS/MS	By MS/MS	By MS/MS	By MS/MS	By MS/MS	By MS/MS	By MS/MS	By MS/MS	By MS/MS	By MS/MS	AIPNTPSEVAQGVTMYYAPSDADAALIDSAR;ALDAAGFK;GLVNAALDAAAR;GPVVSVMAGITHATLVR;HRGPVVSVMAGITHATLVR;IQTLQPQDCVVLAVPPQQFENMLAANPVLCR;LLGHDAVVR;PASQICQEVQTAGGTTER;QIFDVIGLSLR;TIYMVGAGHMGGAILLGLK;VIEIDTQR	11	62.9	0	319.68	29.4236	29.3219	29.1545	29.0635	29.4651	31.9175	31.9017	31.87	31.8647	31.9866	9	8	8	9	8	11	11	11	11	11	44.3	41.3	41.3	44.3	41.3	62.9	62.9
Q88FA9	PP_4189	tr|Q88FA9|Q88FA9_PSEPK oxoglutarate dehydrogenase (succinyl-transferring) OS=Pseudomonas putida (strain ATCC 47054 / DSM 6125 / CFBP 8728 / NCIMB 11950 / KT2440) OX=160488 GN=sucA PE=3 SV=1	31.955	31.0516	+	9.0517	0.903334	By MS/MS	By MS/MS	By MS/MS	By MS/MS	By MS/MS	By MS/MS	By MS/MS	By MS/MS	By MS/MS	By MS/MS	AEGREDIAILR;AGDLFIGK;AGDLFIGKEEASLR;ALVLEYAGR;AQPVSAGSVSSEHEK;AQPVSAGSVSSEHEKK;DASAAPACGYASK;DASTYIPLQNLFPGQPR;DHFVLLAK;DIFDALQK;DVVIDLVCYR;EDIAILR;ELFDEFEGK;ELFDEFEGKK;ELFVDWR;ELFVDWRPYLGHAWTAR;ELYAEQLIQAGR;EVVIGMAHR;FGLEGGESLIPMLDEMIQR;GHNEADEPNGTQPLMYQQISK;GRLNVLVNTFGK;GRPEYSADVQAHLLER;HAVWCQEEPMNQGAWYSSQHHMR;HDTRFDLK;IEQLYPFPEDDLVEILAPYTNLK;KMNELGSGDVK;KPLVVLTPK;LAISTLEDLAEGSFQTVIPEIDAIDPAK;L…	67	76.6	0	323.31	31.9296	31.9314	31.9849	31.9773	31.9516	31.0267	31.0634	31.0762	31.1217	30.9702	67	67	65	67	67	63	62	62	62	66	76.6	76.6	75.1	76.6	76.6	72.1	71.8
Q88EN3	PP_4421	tr|Q88EN3|Q88EN3_PSEPK Aminotransferase OS=Pseudomonas putida (strain ATCC 47054 / DSM 6125 / CFBP 8728 / NCIMB 11950 / KT2440) OX=160488 GN=PP_4421 PE=3 SV=1	27.7619	26.6961	+	9.04071	1.06576	By MS/MS	By MS/MS	By MS/MS	By MS/MS	By MS/MS	By MS/MS	By MS/MS	By MS/MS	By MS/MS	By MS/MS	AGDPTIIETAK;AMPHGEILGFAPPLVTTEQEVDR;ARELEELILR;EGPDTIGAFIAEPVLGTGGITPPPEGYWAAVQPVLK;ELEELILR;FDPALK;GAVLHPFTQLK;GITITDATGR;GLTSAYAPLSASIVGEK;GVGMMAAIEFVADPATK;GVGMMAAIEFVADPATKK;IISIAHEAVLSVLDELKV;KRFDPALK;KYDILLIADEVITGFGR;LAYYHTYAAHTTEELAR;LVWYYNNLR;QDLISQQDR;QKQDLISQQDR;RFDPALK;SMQETFSSLPIVGEVR;TGAMFGCDK;TGAMFGCDKYGIEPDLITVAK;VFYGMSGSDANETQAK;VGAFSHGYTYSGHPIGVAAANAVLDIVEGENIPAHVDK;VGQYFQK;YDIL…	27	67.6	0	172.45	27.7661	27.7325	27.8432	27.761	27.7065	26.6839	26.6301	26.6996	26.6897	26.7773	25	21	26	23	25	19	19	19	20	19	67.6	60.5	67.6	62.6	67.6	61.6	66.7
Q88QY0	PP_0354	tr|Q88QY0|Q88QY0_PSEPK CBS domain protein OS=Pseudomonas putida (strain ATCC 47054 / DSM 6125 / CFBP 8728 / NCIMB 11950 / KT2440) OX=160488 GN=PP_0354 PE=4 SV=1	28.8578	21.8451	+	9.037	7.01264	By MS/MS	By MS/MS	By MS/MS	By MS/MS	By MS/MS	By matching	By matching	By MS/MS	By MS/MS	By matching	AATLDLK;AVETLGTQYSLNTPLGELAMR;DLFSLQR;DNLPYSNR;EASPENLLGSSIYFDLR;EQTLHTDQDNGILFEAVDSAEADAIR;FAGFVR;FYACGESIVKPADGPVEHFYIVK;GDPGVPFSWLCFGSEGR;GEISQLVER;GVIEPLDGAAYEEAYHFIQQTR;HIAHVCLVENGR;HMTAKPFYLPPQASAFDAAMAMTER;HPVVCSAHTPLR;LCGVVSER;LDPDSLNHLDR;LDPDSLNHLDRR;LDTLVSLR;LLALANGIAACNTLER;LMHEQQVGSIVVVDPQR;LQSSLALR;LREFVLTR;MLAHGASSTQITQIITLLNDHTVCR;MMADNALR;RFAGFVR;TAVLQNIQGTLQFLQR;TEHLAGEDTFCLQLNK;…	31	60.9	0	323.31	28.7003	28.8288	28.9998	28.9109	28.8491	21.53	21.3286	22.2802	22.4037	21.6833	29	29	31	29	30	5	4	4	4	5	56.6	55.8	60.9	54.9	58.3	9	8.4
Q88FB0	PP_4188	tr|Q88FB0|Q88FB0_PSEPK Dihydrolipoyllysine-residue succinyltransferase component of 2-oxoglutarate dehydrogenase complex OS=Pseudomonas putida (strain ATCC 47054 / DSM 6125 / CFBP 8728 / NCIMB 11950 / KT2440) OX=160488 GN=sucB PE=3 SV=1	32.7157	31.9703	+	9.006	0.745369	By MS/MS	By MS/MS	By MS/MS	By MS/MS	By MS/MS	By MS/MS	By MS/MS	By MS/MS	By MS/MS	By MS/MS	APTFPESVADGTVATWHK;EAVTFLVTIK;EDVVAAVAK;FPAVNASIDGNDIVYHGFADVGVAVSSDR;GEGDTVLSDELLGSIVEGGAAAAPAAAAAPAAAPAAAAADAGEDDPIAAPAAR;GLVVPVLR;KLAEENGIDLATVAGTGK;KSAPAAAPAAKPAAAAAAPVVVAAGDR;LAEENGIDLATVAGTGK;LGFMSFFVK;LGFMSFFVKAATEALK;LSIEEMTGGTFTITNGGTFGSMMSTPIVNPPQAAILGMHNIIQR;LVEAQSNMAMLTTFNEVDMTEVMALR;NAESMSLAEIENGIATFGK;NAESMSLAEIENGIATFGKK;NLLEDPSR;PAAAAAAPVVVAAGDR;PAAAAAAPVVVAAGDRTEK;PMAINGQVVIR;PMA…	27	79.9	0	323.31	32.7742	32.7319	32.7383	32.6741	32.6601	31.9434	31.9944	31.9529	31.9778	31.9832	25	25	27	26	26	25	24	26	27	25	77.6	79.4	79.9	79.4	79.9	77.9	68.3
Q88Q70	PP_0626	tr|Q88Q70|Q88Q70_PSEPK NADH dehydrogenase OS=Pseudomonas putida (strain ATCC 47054 / DSM 6125 / CFBP 8728 / NCIMB 11950 / KT2440) OX=160488 GN=ndh PE=3 SV=1	28.2591	27.5204	+	8.97874	0.738622	By MS/MS	By MS/MS	By MS/MS	By MS/MS	By MS/MS	By MS/MS	By MS/MS	By MS/MS	By MS/MS	By MS/MS	ALPTYEYK;AQAAHQQASMLAQSLK;DGEVIQASLK;DIDGLETNR;DMHITLIEAGPR;DYGSLVSLSR;ELLPAR;FHQQLLNHYLR;FSAVGNLMGNLMGSVK;INQLVVRPTLQTTR;ISVAIVGAGATGVELAAELHHAAHELAAYGLDR;MHQMALYGFFR;TALMMLGSK;VLPALPER;VMTNAAVSEVTEDGLK;VWAAGIR;WNHFNFQLGR	17	47.8	0	101.31	28.2773	28.2708	28.2803	28.2026	28.2642	27.511	27.5171	27.4981	27.4858	27.5902	15	14	14	13	13	12	12	12	13	11	38.7	36.4	41.8	34.1	34.6	32	30.9
Q88KB4	PP_2376	tr|Q88KB4|Q88KB4_PSEPK Esterified fatty acid cis/trans isomerase OS=Pseudomonas putida (strain ATCC 47054 / DSM 6125 / CFBP 8728 / NCIMB 11950 / KT2440) OX=160488 GN=cti PE=4 SV=1	27.9679	25.4953	+	8.92834	2.47257	By MS/MS	By MS/MS	By MS/MS	By MS/MS	By MS/MS	By MS/MS	By MS/MS	By MS/MS	By MS/MS	By MS/MS	AHSNVAFLLGEAYR;AILGDWYQNSGK;ANPFETFEAIPAVAR;DNFWALFQEPAFDR;DVPEFVEDMEYAK;DVPEFVEDMEYAKDDAAK;EAYAEMPAPR;EGMPLAVTGLTDKEYDTMR;GEATPLLAMPGQIDDVGSVLSLWHAYR;GFYSVLDNQGGQAALMAR;GLVGDVPLTVWLFDYPLFER;GQIATDVIR;LESPEGAVR;LFYDAHSEEQWR;LIPVQGVIVHK;LPEEIVLGLSR;LVSRPAAGLK;LYFDLIR;MLELGHK;MWMDYEDIDTDTPSGIK;NAEQSLSR;QIAEWEELLNRPGSTEALVGR;QLFYAGDWHAAALPGYGPR;RPNDPPGTDFYYR;SHPAFWR;TGSLNAAPDPINR;THITYPMGPQK;TPSGKPV…	36	62.1	0	261.74	27.9245	28.0156	28.123	27.9155	27.8606	25.6369	25.5878	25.4554	25.2692	25.5271	32	31	32	31	27	13	11	9	10	10	58	54.4	57.7	55.5	48.8	22.3	18.8
Q88RP6	PP_0083	sp|Q88RP6|TRPB_PSEPK Tryptophan synthase beta chain OS=Pseudomonas putida (strain ATCC 47054 / DSM 6125 / CFBP 8728 / NCIMB 11950 / KT2440) OX=160488 GN=trpB PE=3 SV=1	28.6258	29.7829	+	8.92109	-1.15709	By MS/MS	By MS/MS	By MS/MS	By MS/MS	By MS/MS	By MS/MS	By MS/MS	By MS/MS	By MS/MS	By MS/MS	DAMNEALR;DAMNEALRDWVTNVEDTFYLIGTVAGPHPYPAMVR;DHLMVVCLSGR;DMQTVMNHMAAQEK;DWVTNVEDTFYLIGTVAGPHPYPAMVR;FGLPCVIYMGATDIER;FLEELAYFQR;GDKDMQTVMNHMAAQEK;HAASLNGGVPGVLHGNR;LEGIIPALESSHALAEAIK;LEGIIPALESSHALAEAIKR;LIAETGAGMHGVATATVAAR;LLGAEIVPVTAGTGTLK;LPDSLVACVGGGSNAMGLFHEFLEEPSVQIIGVEAGGHGVHTDK;PGPDANGLFGSFGGR;PNPLYFAER;RVEYVSITDDEALDAFHATCR;TQSQYRPGPDANGLFGSFGGR;TYLLQDQDGQITDAHSISAGLDYPGIGPEHAYLHEVK;VN…	21	79.5	0	323.31	28.6879	28.6182	28.5826	28.5758	28.6643	29.7818	29.8263	29.8657	29.7436	29.6969	21	17	18	18	19	20	20	20	19	19	79.5	77.8	75.3	77.5	79.5	79.5	79.5
Q88P34	PP_1019	tr|Q88P34|Q88P34_PSEPK Carbohydrate-selective porin OS=Pseudomonas putida (strain ATCC 47054 / DSM 6125 / CFBP 8728 / NCIMB 11950 / KT2440) OX=160488 GN=oprB-I PE=3 SV=1	27.4614	31.7372	+	8.91756	-4.27579	By MS/MS	By MS/MS	By MS/MS	By MS/MS	By MS/MS	By MS/MS	By MS/MS	By MS/MS	By MS/MS	By MS/MS	ADDVYDDVNGNPQALTGEAFK;AELLNAQSGINDYDNPGFVPLQR;AGQFSSVQEVWGR;ATNVVDNYQQVGLVYK;DDIGFGVAR;GAILPVEAVWSPK;GLSLFANFTVHDK;GYDFTLDYVGEVAGNLHGGYNDDK;GYDFTLDYVGEVAGNLHGGYNDDKTAR;HGWWVVAQQQVTAHGGDVNR;IHVNDDVK;IHVNDDVKK;ILGWHDAEFK;LGYYYSTAK;LTQMWIK;PNLQYIK;QKYFDGALDVK;RAELLNAQSGINDYDNPGFVPLQR;SPGGVDEVDNALVAGLK;TELLDKGYDFTLDYVGEVAGNLHGGYNDDK;TEYNAELYYGFHVTNWLTVRPNLQYIK;TLGSLALLALVGSSGTQAAEAFSSESK;VKYNITPEFFVQ…	28	76.7	0	323.31	27.6394	27.1938	27.2415	27.3218	27.9107	31.7198	31.7724	31.7533	31.7224	31.7182	14	11	12	12	14	28	25	27	26	26	39.6	34	37.8	36	43.4	76.7	64.2
Q88Q98	PP_0596	tr|Q88Q98|Q88Q98_PSEPK Omega-amino acid--pyruvate aminotransferase OS=Pseudomonas putida (strain ATCC 47054 / DSM 6125 / CFBP 8728 / NCIMB 11950 / KT2440) OX=160488 GN=PP_0596 PE=3 SV=1	28.1656	27.3829	+	8.89514	0.782769	By MS/MS	By MS/MS	By MS/MS	By MS/MS	By MS/MS	By MS/MS	By MS/MS	By MS/MS	By MS/MS	By MS/MS	AGFYVR;DGDAIVRPYEAAMK;EIADAVTR;EICTQHNILLIFDEVITGFGR;ENLVQSAAELAPHFEK;FGGDTLQFGPTFNTKPQELDR;GLPEEGGIALADEMLK;GYHGVNIAGTSLGGVNGNR;IAELVPGNLNHVFYTNSGSECADTALK;IFDALSGLWTCGAGHTR;KEIADAVTR;KMFGQLLDVDHLPHTVLPVNAFSK;LDAHWMPYTANR;LFDAVGETLNLID;LIELHDASNIAAVIVEPLAGSAGVLPPPK;LIVAAEGNYLVDDHGR;LIVAAEGNYLVDDHGRK;MFGQLLDVDHLPHTVLPVNAFSK;MGAMTGSEAFGVTPDLMCIAK;NIVDIR;NMPETGPAGIASQLK;NYGLAGAIQIAAR;QLSTLDYSPAFQFG…	23	75.9	0	182.31	28.1681	28.083	28.1795	28.2289	28.1686	27.3733	27.4133	27.3925	27.3593	27.376	22	23	22	23	22	18	20	18	20	16	75.9	75.9	73	75.9	75.7	66.3	66.3
Q88CA3	PP_5278	tr|Q88CA3|Q88CA3_PSEPK 4-guanidinobutyraldehyde dehydrogenase OS=Pseudomonas putida (strain ATCC 47054 / DSM 6125 / CFBP 8728 / NCIMB 11950 / KT2440) OX=160488 GN=kauB PE=3 SV=1	28.7965	28.3225	+	8.89339	0.473976	By MS/MS	By MS/MS	By MS/MS	By MS/MS	By MS/MS	By MS/MS	By MS/MS	By MS/MS	By MS/MS	By MS/MS	AGSVWVNQYDGGDMTAPFGGFK;ALALHMDVDTLVFTGSTK;ATFNSGVWSQLAPAK;ATWIKL;DKFLPMVVEALK;EPVGVVGAIVPWNFPLLMACWK;FADLLR;FLPMVVEALK;GWKPGNPLDPQTTVGALVDTQQMNTVLSYIEAGHK;IAQEEIFGPVLSVIAFDTAEEAVAIANDTPYGLAAGIWTSDISK;IAQLAIEAGIPAGVLNVLPGYGHTVGK;IWLEAGGK;KNVEELALLETLDMGKPIGDSSSIDIPGAAQAIHWTAEAIDK;LGPALATGNSVVLKPSEK;NVEELALLETLDMGKPIGDSSSIDIPGAAQAIHWTAEAIDK;QLMVYAGESNMK;SPLTAIR;SPNIVFADAPDLQAAAEAAASAIAFNQGEVCTAGSR;…	21	76.9	0	323.31	28.7901	28.8063	28.8182	28.7648	28.8031	28.3183	28.3602	28.3009	28.3396	28.2937	19	20	19	21	20	19	18	18	18	18	67.8	69.6	68.4	76.9	76.9	64.4	62.2
Q88FH0	PP_4126	sp|Q88FH0|NUOI_PSEPK NADH-quinone oxidoreductase subunit I OS=Pseudomonas putida (strain ATCC 47054 / DSM 6125 / CFBP 8728 / NCIMB 11950 / KT2440) OX=160488 GN=nuoI PE=3 SV=1	29.2595	28.2864	+	8.73286	0.973178	By MS/MS	By MS/MS	By MS/MS	By MS/MS	By MS/MS	By MS/MS	By MS/MS	By MS/MS	By MS/MS	By MS/MS	DTLQYPEEPVYLPPR;EDLLISGPGK;GSAQNEAEPINVK;NPDYNFYR;QDLVYEK;QDLVYEKEDLLISGPGK;RQDLVYEKEDLLISGPGK;SLAMVFSHGFR;VAGMAIAGKPK;WYPEFFR;YIGDIVK	11	49.5	0	173.9	29.2687	29.2154	29.2159	29.2928	29.3048	28.3356	28.3471	28.2508	28.2021	28.2961	11	10	9	9	9	9	9	8	9	10	49.5	49.5	49.5	49.5	49.5	49.5	49.5
Q88FM2	PP_1979;PP_4067	tr|Q88FM2|Q88FM2_PSEPK Methylcrotonyl-CoA carboxylase biotin-containing subunit alpha OS=Pseudomonas putida (strain ATCC 47054 / DSM 6125 / CFBP 8728 / NCIMB 11950 / KT2440) OX=160488 GN=mccA PE=4 SV=1	28.6672	28.1003	+	8.66919	0.56694	By MS/MS	By MS/MS	By MS/MS	By MS/MS	By MS/MS	By MS/MS	By MS/MS	By MS/MS	By MS/MS	By MS/MS	AAESYLLVDK;AAQAIGYVGAGTVEFLLDAR;AIEQAGLIFLGPPASAIDAMGSK;ALMEAAGVPLVPGYHGEAQDLDTFR;ALPAAFWEAAAEAWLQGQAGHQR;AMGLTTVAVHSATDR;ASGAQAIHPGYGFLSENAGFAR;EAQSSFGDAR;EDDRHSPWSGSNGLR;GEFFFMEMNTR;HQDVLLPAPR;HSPWSGSNGLR;IGYPVLLK;ILAHPAFAAAELDTGFIPR;LGLPAR;LIAWGEDR;LIAWGEDREQAR;LLAMLDEFAIGGLK;LQVEHPVTEAITGLDLVAWQIR;LYAEDPANDFLPATGK;RILAHPAFAAAELDTGFIPR;RVDSGVSEGDVVSPFYDPMLGK;SRPALTTLLVANR;SSLHLVSAGQDQAVALER;TN…	29	61.2	0	323.31	28.6509	28.6085	28.6909	28.7053	28.6806	28.13	28.0974	28.0874	28.0765	28.1101	27	28	25	27	28	24	25	23	24	26	60.6	60.6	53.5	60.3	60.6	55.4	59.7
Q88RP7	PP_0082	sp|Q88RP7|TRPA_PSEPK Tryptophan synthase alpha chain OS=Pseudomonas putida (strain ATCC 47054 / DSM 6125 / CFBP 8728 / NCIMB 11950 / KT2440) OX=160488 GN=trpA PE=3 SV=1	28.7106	30.0053	+	8.61627	-1.29475	By MS/MS	By MS/MS	By MS/MS	By MS/MS	By MS/MS	By MS/MS	By MS/MS	By MS/MS	By MS/MS	By MS/MS	ALEAGQTLVK;FAELKAEGR;FGVDTFVTQAK;GLPAAGADVIELGMPFTDPMADGVAIQLATLR;HTDLPISVGFGIR;LADGVVVGSALVDK;LTTPTTDDAR;RHTDLPISVGFGIR;SADQAVTDVLSLCSALAEGVR;SSGFVYYVSVAGVTGAGSATTEHVTEAIAR;TLQMVR;TPEQAANIAR;VDNQTTPIVLMGYYNPIHR	13	69.1	0	196.34	28.7149	28.6513	28.7844	28.6635	28.7387	29.9157	29.921	30.1125	30.0474	30.03	11	11	13	12	12	13	12	13	13	13	61.7	61.7	69.1	65.8	65.1	69.1	66.9
Q88RN3	PP_0096	tr|Q88RN3|Q88RN3_PSEPK oligopeptidase A OS=Pseudomonas putida (strain ATCC 47054 / DSM 6125 / CFBP 8728 / NCIMB 11950 / KT2440) OX=160488 GN=prlC PE=3 SV=1	29.2164	28.6928	+	8.61502	0.523638	By MS/MS	By MS/MS	By MS/MS	By MS/MS	By MS/MS	By MS/MS	By MS/MS	By MS/MS	By MS/MS	By MS/MS	AEHVLPAIEAILADNR;AEHVLPAIEAILADNRK;AIAEILEK;ALFEAYQALIDSPEAAGFDVAQK;ASDQGPNAGQFDNGPVMR;AYAAEQGCPELASWDAGYFGEK;AYFPIDK;DEVSVMRPPAYNR;EELYAAYCTR;EILDLR;EILDLRQELAELLGYK;EPMELFVDFR;EPSIDALLR;FEEEGVLNAETGR;FFFDLYAR;FPNSFAHIFAGGYAAGYYSYK;FSNQLLDATQAWTK;GFDSWHPDVR;GGAWMDGAR;GGSREPMELFVDFR;GLDGWLITLEFPSYYAVMTYASDR;GREPSIDALLR;HSGLTEDAAA;HVTDEAALAGLTDSAK;KPALLTHDEVTTLFHEFGHGLHHMLTR;LSGIDLPADK;LYGIEIAELK;…	43	74.1	0	323.31	29.2107	29.2024	29.2632	29.1896	29.2162	28.7143	28.7312	28.6667	28.662	28.6896	41	39	41	40	41	36	37	39	35	35	71.6	68.5	71	71.6	67.5	60.6	61.8
Q88FH2	PP_4124	sp|Q88FH2|NUOG_PSEPK NADH-quinone oxidoreductase subunit G OS=Pseudomonas putida (strain ATCC 47054 / DSM 6125 / CFBP 8728 / NCIMB 11950 / KT2440) OX=160488 GN=nuoG PE=3 SV=1	29.4019	28.3417	+	8.60859	1.06019	By MS/MS	By MS/MS	By MS/MS	By MS/MS	By MS/MS	By MS/MS	By MS/MS	By MS/MS	By MS/MS	By MS/MS	ADAIVVLENDLYAR;AEAMAEAMK;AHLVLPAASFAEGDGTLVSQEGR;ANISVHEPR;ASLESNYGLR;ATLLNKPVDWTQLDHVTSACAEAAPQLAGIVNAAPSAAFR;DIEDHDAVFVLGEDLTQTAAR;DYAGGTDLGVYGAHDNVYFGR;EKNGSLSLVVPEANSLGLAMLGGESVDAALDAVISGK;ELVGAEYFYSGMEAGELAR;FFQVFDPQYLDSSIQIHEGWR;FGYGYVNR;FNGSVNQYFLCDR;FQDEVGGHLR;GIWTAVPFFHLFGSEESSSR;GKAEAMAEAMK;GLAGIPPAIFGASVEGLQEAAQ;IADALVAAK;IGFAVAHAIDPSAPAVAGLDDEAQALAQR;INEELGAGLVALPK;IPAAYVALAK;LALNVLNN…	40	69	0	323.31	29.4101	29.3275	29.4784	29.4361	29.3575	28.3364	28.4101	28.3268	28.3766	28.2588	40	39	39	40	40	36	36	35	35	37	69	68.1	68.4	69	69	63.6	63.7
Q88D60	PP_4967	sp|Q88D60|METK_PSEPK S-adenosylmethionine synthase OS=Pseudomonas putida (strain ATCC 47054 / DSM 6125 / CFBP 8728 / NCIMB 11950 / KT2440) OX=160488 GN=metK PE=3 SV=1	30.0824	30.8394	+	8.58124	-0.757037	By MS/MS	By MS/MS	By MS/MS	By MS/MS	By MS/MS	By MS/MS	By MS/MS	By MS/MS	By MS/MS	By MS/MS	DLQEAVMELIVK;ECFDLRPYAITTMLDLLHPMYQETAAYGHFGR;GTQYHINPTGNFIIGGPVGDCGLTGR;HGGGAFSGKDPSK;HGGGAFSGKDPSKVDR;HTLPAELLHK;IADQISDAVLDAIIAQDK;IIQLVR;IIVDSYGGMAR;KIIVDSYGGMAR;KSGLLPWLRPDAK;NIVAAGLAER;QSVDIAQGVDR;SEYSLFTSESVSEGHPDK;SEYSLFTSESVSEGHPDKIADQISDAVLDAIIAQDK;SGLLPWLRPDAK;SKPEDQGAGDQGLMFGYASNETEVLMPAPICFSHR;TGVAIIAGEVTTSAWVDLEDLVR;TVGDDTFTTFTWER;VACETLVK;VIIDIGYNSSDVGFDGATCAVMNIIGK;VSDDKIIQLVR;VVG…	23	79.8	0	323.31	30.1255	30.1086	30.1054	30.0172	30.0554	30.8074	30.8359	30.8312	30.8157	30.9071	21	22	21	21	21	22	22	22	21	21	64.9	73	64.9	64.9	64.9	71.7	71.7
Q88MT1	PP_1487	tr|Q88MT1|Q88MT1_PSEPK Tellurite resistance TerB family protein OS=Pseudomonas putida (strain ATCC 47054 / DSM 6125 / CFBP 8728 / NCIMB 11950 / KT2440) OX=160488 GN=PP_1487 PE=4 SV=1	28.5567	27.7618	+	8.55981	0.794912	By MS/MS	By MS/MS	By MS/MS	By MS/MS	By MS/MS	By MS/MS	By MS/MS	By MS/MS	By MS/MS	By MS/MS	AAQTPEMAAEMYLASVMMVDQENFMER;ALIEGEFTR;AYGNWQANQR;AYLDELAR;ELQHWLHAELNKPLDPAEVAR;GAAAEPQTIDR;GAAAEPQTIDRLPPAQAEQHSQAVLR;GLLDQLLK;LDPGLR;LDPGLRQELESQVR;LPPAQAEQHSQAVLR;PGSPSGGLGGLLSGAGGGLLGGGALGLLLGSK;QELESQVR;QGGATKPGSPSGGLGGLLSGAGGGLLGGGALGLLLGSK;SGQQLLEK	15	74.8	0	207.14	28.5089	28.6011	28.5339	28.5987	28.5407	27.7426	27.7299	27.7943	27.8283	27.7136	14	15	15	15	15	11	13	13	14	13	71.2	74.8	74.8	74.8	74.8	65	68.6
Q88FB1	PP_4187	tr|Q88FB1|Q88FB1_PSEPK Dihydrolipoyl dehydrogenase OS=Pseudomonas putida (strain ATCC 47054 / DSM 6125 / CFBP 8728 / NCIMB 11950 / KT2440) OX=160488 GN=lpdG PE=1 SV=1	32.6488	32.0951	+	8.55036	0.553767	By MS/MS	By MS/MS	By MS/MS	By MS/MS	By MS/MS	By MS/MS	By MS/MS	By MS/MS	By MS/MS	By MS/MS	ADGTTEVIEAENVILASGSR;ADGTTEVIEAENVILASGSRPIDIPPAPVDQNVIVDSTGALEFQAVPK;AEGVEVNVGTFPFAASGR;ALLDSSWK;AMAANDTGGFVK;AQMNYDLIPSVIYTHPEIAWVGK;ASEEGIMVVER;ESFNVHGISTGEVK;FDVVVIGAGPGGYVAAIK;GYIFVDDYCATSVPGVYAIGDVVR;ITFDKLIVAVGR;LALGGTCLNVGCIPSK;LGAEVTVLEALDTFLMAADTAVSK;LGAEVTVLEALDTFLMAADTAVSKEAQK;LGVIGAGVIGLELGSVWAR;LIVAVGR;MDVAAMVGR;NLTGGVATLFK;PIDIPPAPVDQNVIVDSTGALEFQAVPK;RLGVIGAGVIGLELGSVWAR;RPVTTDLLA…	24	66.5	0	323.31	32.6596	32.611	32.6695	32.6494	32.6546	32.0631	32.1528	32.1094	32.0605	32.0895	23	23	24	23	23	22	22	22	24	22	65.3	65.3	66.5	65.7	65.7	64.4	64
Q88F81	PP_4217	tr|Q88F81|Q88F81_PSEPK Outer membrane ferripyoverdine receptor FpvA, TonB-dependent OS=Pseudomonas putida (strain ATCC 47054 / DSM 6125 / CFBP 8728 / NCIMB 11950 / KT2440) OX=160488 GN=fpvA PE=3 SV=1	29.972	28.7888	+	8.54662	1.18315	By MS/MS	By MS/MS	By MS/MS	By MS/MS	By MS/MS	By MS/MS	By MS/MS	By MS/MS	By MS/MS	By MS/MS	DFQGSVTGSAGSWDNYR;DYDQSTYDVYANGPFQLFDR;EGGAAVELGATNIDGK;EGTKFDTDLPEHLFK;ETPQAVTVITR;FDTDLPEHLFK;FVGAYNDK;FVGAYNDKDSYQDYAGR;GATGMMQGAGNPSAAINMVR;GELDLSGPLNDNGSVR;GEYFDGALNASAAIFQIDQENR;GLGQTTENTGSYTTGSMQTATK;GSNSFGNYHIDQGAYAVVGLMVGYK;LDWYDNK;LLQGTGVSYQIQGNQVTIHTR;LNIADPLK;LNLNNVFDK;LNLNNVFDKK;LPLTLR;LSTTYTLPGELNQWR;NWSDFAMQGAVFER;NYEIGIK;PANSEYFSR;QHELVVGASK;SLDDVVQATPGLR;SSALTGAMEPAAALSR;SVYSEIND…	29	48.8	0	323.31	30.0148	29.9222	29.9921	30.0238	29.9068	28.7525	28.7515	28.8511	28.8877	28.7013	27	25	25	26	25	17	20	18	19	19	47.2	44.3	44.3	43.5	44.3	27.8	33.3
Q88P40	PP_1013	tr|Q88P40|Q88P40_PSEPK histidine kinase OS=Pseudomonas putida (strain ATCC 47054 / DSM 6125 / CFBP 8728 / NCIMB 11950 / KT2440) OX=160488 GN=PP_1013 PE=4 SV=1	22.8649	25.9872	+	8.46166	-3.12224						By MS/MS	By MS/MS	By MS/MS	By MS/MS	By MS/MS	FSQDLDELELLVK;IFNSGLK;ITVEGQALAPYPGKPLALR;LAGQQQGYGLGLGIAR;LDELPR;SLPVAYRPLVLDQLR;SQLFSAISHDLR;VTLYLPR	8	19.6	0	16.494	23.0723	22.9873	22.7637	22.8814	22.6199	25.7149	25.8897	26.1072	26.0725	26.1516	0	0	0	0	0	6	7	8	8	8	0	0	0	0	0	13.8	18.2
Q88CP1	PP_5139	tr|Q88CP1|Q88CP1_PSEPK Cadmium translocating P-type ATPase OS=Pseudomonas putida (strain ATCC 47054 / DSM 6125 / CFBP 8728 / NCIMB 11950 / KT2440) OX=160488 GN=cadA-III PE=3 SV=1	27.1956	26.4132	+	8.43687	0.782354	By MS/MS	By MS/MS	By MS/MS	By MS/MS	By MS/MS	By MS/MS	By MS/MS	By MS/MS	By MS/MS	By MS/MS	AAPPLVQLSETASAQAQLSR;AEGNLLPADK;AEIGFAMAAAGTDTAIETADVALMDDDLR;AEPIAAQDDGSASVPQPAK;AIAEFGK;AIDSLGMK;AQALAASLGER;EVAIGALVR;GGVYLEGGR;GQSSVDQAPITGESLPVEK;GVIAGEVYHLGNHR;GWIALK;HLDFLALDK;HTLDGTADIER;IPAFVR;KGWIALK;KIPAFVR;NAIGGLMQLTPDMATVQQADGQWR;QQGLALSEVSDFVALAGR;SGPLALFAVADTVK;TGTITHGKPVQTDAK;TIEALYAQGHR;TVMLTGDNPHTAQAIAAVVGIDR;VGMVGDGINDAPALAR;VLAPLFEDR;VTAAAGQSTLAR	26	44.1	0	201.25	27.167	27.1682	27.1788	27.1862	27.2776	26.4223	26.4463	26.3457	26.4566	26.3951	20	20	22	23	23	15	17	16	19	17	30.5	28.9	35.2	36.9	40.1	22.3	28.5
Q88P35	PP_1018	tr|Q88P35|Q88P35_PSEPK Mannose/glucose ABC transporter-ATP binding subunit OS=Pseudomonas putida (strain ATCC 47054 / DSM 6125 / CFBP 8728 / NCIMB 11950 / KT2440) OX=160488 GN=gtsD PE=4 SV=1	26.6938	31.298	+	8.427	-4.60416	By MS/MS	By MS/MS	By MS/MS	By MS/MS	By MS/MS	By MS/MS	By MS/MS	By MS/MS	By MS/MS	By MS/MS	AEVQVTEPTGPDLLVFVTLNQTK;ATLELR;CELPLGEAADALEGR;DGIIQQFGTPQQIYNDPANQFVASFIGSPPMNFIPVR;DIAMVFQSYALYPTMSVR;DIQLSIK;DRDIAMVFQSYALYPTMSVR;EIILGIRPEQIALGAADGNGLPAIR;ENIEFGLK;IYLFDEPLSNLDAK;KLPQAAIDEEVAR;KPAQLSGGQQQR;LAPDVACR;LHLASTGATAK;LLALLDSGQAR;LLQIEHLLAR;LPQAAIDEEVAR;STLMNCIAGLEQITGGAILIDEQDVSGMSPK;TTTVYVTHDQIEAMTLGDK;TYGSGLPDTLK;TYGSGLPDTLKDIQLSIK;VGDTLNLQFDPAR;VLLFDAANGER	23	79.4	0	323.31	26.9339	26.3598	26.3782	26.5706	27.2266	31.3889	31.2796	31.2906	31.2587	31.2722	12	9	7	9	12	22	23	22	22	22	45.1	36.7	27.1	35.4	49.5	79.4	79.4
Q88FH3	PP_4123	tr|Q88FH3|Q88FH3_PSEPK NADH-quinone oxidoreductase subunit F OS=Pseudomonas putida (strain ATCC 47054 / DSM 6125 / CFBP 8728 / NCIMB 11950 / KT2440) OX=160488 GN=nuoF PE=3 SV=1	29.5159	28.5794	+	8.40212	0.936489	By MS/MS	By MS/MS	By MS/MS	By MS/MS	By MS/MS	By MS/MS	By MS/MS	By MS/MS	By MS/MS	By MS/MS	AEDIETLLGLVNFLGPGR;ALAQMSADDIVQSVK;CWQPGGAGTGFLLPEHLDAQMYAGGIAK;DESMNIR;DGLPWSVK;ELFEDYAGGMR;GGAGFPTGVK;GYIFLR;KALAQMSADDIVQSVK;LMGFSGK;LRDDGEPVWLAEYESK;MGTGLAMAVDDSINMVSLLR;MLMEQQPHLLVEGMLISAR;NMEEFFAR;NPGLWELPFGVTAR;SAETHPLTWR;SEFEAGVAPESAATLRPDLAK;SEFEAGVAPESAATLRPDLAKPIVVGA;SKPPFPAAVGVWGK;TFCAHAPGAVEPLGSAIK;TITSFGPANR;VKNPGLWELPFGVTAR;WGLMPK;YICGEETALINSLEGR;YLLCNADEMEPNTWK	25	67.5	0	323.31	29.5628	29.4224	29.5138	29.5404	29.5401	28.5371	28.6673	28.5579	28.5365	28.5983	24	25	24	25	25	22	23	23	22	23	64.5	67.5	64.5	67.5	67.5	60	60.5
Q88KF6	PP_2334	tr|Q88KF6|Q88KF6_PSEPK 2-methylisocitrate lyase OS=Pseudomonas putida (strain ATCC 47054 / DSM 6125 / CFBP 8728 / NCIMB 11950 / KT2440) OX=160488 GN=prpB PE=3 SV=1	29.3504	28.6388	+	8.34979	0.711615	By MS/MS	By MS/MS	By MS/MS	By MS/MS	By MS/MS	By MS/MS	By MS/MS	By MS/MS	By MS/MS	By MS/MS	AAENVYTALR;AAENVYTALRR;AIYLSGGGVAAGSLGLPDLGITGLDDVLTDVR;APILANITEFGATPLYTTEELASVDVSLVLYPLSAFR;AQACVEAGADMIFPEAITELQMYK;DAVAAEHPLQVVGAINANHALLAK;EIVSQQEMVDR;FGAAAIHIEDQVGAK;FRDAVAAEHPLQVVGAINANHALLAK;ITDVCDLPLLVDVDTGFGASAFNVAR;MELYDAIGYHAFEQSLDALFAQK;NVIDTMQTR;SDDSFVIMAR;TDALAVEGLNAALDR	14	80.7	0	317.4	29.4157	29.2901	29.3835	29.3584	29.3043	28.6123	28.6214	28.6843	28.628	28.6479	14	13	12	12	11	10	12	12	13	12	80.7	77.7	69.6	60.1	57.1	56.8	65.2
Q88FH5	PP_4121	sp|Q88FH5|NUOCD_PSEPK NADH-quinone oxidoreductase subunit C/D OS=Pseudomonas putida (strain ATCC 47054 / DSM 6125 / CFBP 8728 / NCIMB 11950 / KT2440) OX=160488 GN=nuoC PE=3 SV=1	30.8376	29.7721	+	8.30134	1.06548	By MS/MS	By MS/MS	By MS/MS	By MS/MS	By MS/MS	By MS/MS	By MS/MS	By MS/MS	By MS/MS	By MS/MS	AALQNSILK;ADDQDVVVELNNR;ADHPLTTPPPK;ARPYSGYENFEFEVPLAHNGDAYDR;ATEFDPYSLTLAK;ATGCNFDLR;AYTVIEAITGFR;DFVEWLPK;EALEWGTTGAGLR;EVLSFLR;EVWDMFGIDFAGHPHLSR;FGADAFVAQETR;FNPEAWGMK;GINSYYLTSDGGTMSYR;GLPAADFSVFYHLLSIER;GSMVADLIAYLGSIDFVMADVDR;GVAKPYSMLYDLHGVDER;IDYLGGVMNNLPYVLAVEK;IGGVAHDLPR;IIDQCLR;IMLAEFFR;IMMPPTWEGHPLR;IMMPPTWEGHPLRK;ITSHLLFLGTYIQDVGAMTPVFFTFTDR;IVLQLDGEEIVDCVPDIGYHHR;LHPAWYR;NMPEGPYK;P…	37	85.7	0	323.31	30.8246	30.7521	30.8446	30.8613	30.9055	29.8338	29.8435	29.6655	29.7636	29.7543	35	36	36	36	34	33	29	32	30	30	83.8	85.5	85.5	79.9	73	73.4	59.7
Q88QV1	PP_0383	tr|Q88QV1|Q88QV1_PSEPK Tryptophan 2-monooxygenase OS=Pseudomonas putida (strain ATCC 47054 / DSM 6125 / CFBP 8728 / NCIMB 11950 / KT2440) OX=160488 GN=davB PE=3 SV=1	28.0411	27.4474	+	8.29889	0.593627	By MS/MS	By MS/MS	By MS/MS	By MS/MS	By MS/MS	By MS/MS	By MS/MS	By MS/MS	By MS/MS	By MS/MS	DLLSMTLTDR;EVFGQVGFGTGGWDSDFPNSMLEIFR;FPVSSTAFYHYVDK;HGEEVAIVGAGIAGLVAAYELMK;KPITIFGPDFPFAFDDWLEHPAGLGSIPAER;LAVTDNWGDTR;LGLKPVVYEASK;LKELWNK;LVPLWDDR;MLPHPVEK;MWMALDR;MYAHFMQQDMPAEQR;RVQLALDALK;RVQLALDALKK;SQAFNGTDGIVAELGGMR;TDIAGHIIGDPITVSWEADPYFLGAFK;TFVMVDRPFWK;TFYDFVATSR;VQLALDALK;VQLALDALKK	20	44.5	0	96.526	28.0387	27.988	28.0675	28.0782	28.0328	27.4245	27.4143	27.5035	27.4296	27.4652	18	18	19	17	18	16	16	16	17	16	38.9	39.6	38.9	35.7	39.8	31.8	31.8
Q88N54	PP_1362	tr|Q88N54|Q88N54_PSEPK Pyruvate kinase OS=Pseudomonas putida (strain ATCC 47054 / DSM 6125 / CFBP 8728 / NCIMB 11950 / KT2440) OX=160488 GN=pykA PE=3 SV=1	29.7314	30.3473	+	8.26135	-0.615842	By MS/MS	By MS/MS	By MS/MS	By MS/MS	By MS/MS	By MS/MS	By MS/MS	By MS/MS	By MS/MS	By MS/MS	AEAVADDETLDK;AEAVADDETLDKLIAASDAVMVAR;AEVSDVANAVLDNTDAVMLSAESAAGSYPIEAVQAMAR;AIIALTESGYTPLIMSR;AVIVATQMMESMIQNPMPTR;CDESIALAAMYTANHFPGVK;DASDMEYAR;DCGVGDELLLDDGR;DEAGGSAWLVAK;FTFSTAHPLTEGNQDIVGIDYPDLVK;GDLGVEIGDAELIAIQK;GDSYHTIGGTNGMK;GGGLTAPALTEK;GGGLTAPALTEKDK;GLVEQGDWVILTK;GVYPIAFDPAALPADK;GVYPIAFDPAALPADKVSQAAVDELLK;GVYPIAFDPAALPADKVSQAAVDELLKR;HVALLGDLQGPK;ICLGAEK;ICLGAEKHPTSQK;IGDKFTFSTAHPL…	36	83.7	0	323.31	29.6976	29.6764	29.7604	29.7389	29.7838	30.3189	30.3656	30.3566	30.382	30.3132	35	32	33	35	33	34	34	33	34	32	83.7	80.8	80.8	83.7	83.7	83.7	83.7
Q88NG3	PP_1246	tr|Q88NG3|Q88NG3_PSEPK Uncharacterized protein OS=Pseudomonas putida (strain ATCC 47054 / DSM 6125 / CFBP 8728 / NCIMB 11950 / KT2440) OX=160488 GN=PP_1246 PE=4 SV=1	28.4932	29.2885	+	8.24193	-0.795253	By MS/MS	By MS/MS	By MS/MS	By MS/MS	By MS/MS	By MS/MS	By MS/MS	By MS/MS	By MS/MS	By MS/MS	AYSAGEPEACK;AYSAGEPEACKQDHCADR;DGANWAVQR;DKAVSYLTPQADQAAFLVGEIPGR;DLSAISNNIWGNDAQK;EAALEIFDLIK;ETEALAQMAGIK;FASPLEQQNPATSASVVPMMVHVTGK;LPFVFAK;LVADEEYSEGWYVTQVANATPYYPLDDGR;NLEPAVK;NLMQVTDGTGCK;PAPAPAPAPAPAVAAEPAPAPEAPAAAPVVPPAPAPATAVAAAPTSDFGR;PAWDNQELLAGLLTK;QGLFFDVR;SSYGVLRPFSSDPYYVAVTPDESFALDATK;VSFGAVLAK;VYAHPSGLIFNK;YKEAALEIFDLIK;YQQLQDGMSDFK	20	49.9	0	288.66	28.4624	28.4957	28.543	28.4458	28.5192	29.2627	29.3237	29.3569	29.2897	29.2092	13	17	19	17	15	18	18	19	19	18	29.7	42.8	48	44.9	42.5	47.5	47.5
Q88CR3	#N/A	tr|Q88CR3|Q88CR3_PSEPK Hydrolase OS=Pseudomonas putida (strain ATCC 47054 / DSM 6125 / CFBP 8728 / NCIMB 11950 / KT2440) OX=160488 GN=yheT PE=3 SV=1	26.2553	23.5544	+	8.22156	2.70089	By MS/MS	By MS/MS	By MS/MS	By MS/MS	By MS/MS	By matching	By matching	By matching	By matching	By matching	GGHVGFVDGSLR;GLQQALQDR;PLAPLYAVGYSLGGNVLLK;SYHSGASEDLAEIVSHLR;TFWDFDGK;VYQAHFMR	6	22.4	0	9.1849	26.0118	26.2472	26.3723	26.1611	26.4839	23.3974	23.4237	23.7578	23.6393	23.5537	6	6	6	6	5	1	1	1	1	1	22.4	22.4	22.4	22.4	16.7	5.5	5.5
Q88EB2	PP_4554	tr|Q88EB2|Q88EB2_PSEPK Activator of Hsp90 ATPase homologue 1-like C-terminal domain-containing protein OS=Pseudomonas putida (strain ATCC 47054 / DSM 6125 / CFBP 8728 / NCIMB 11950 / KT2440) OX=160488 GN=PP_4554 PE=3 SV=1	27.4493	26.2398	+	8.18946	1.2095	By MS/MS	By MS/MS	By MS/MS	By MS/MS	By MS/MS	By MS/MS	By MS/MS	By MS/MS	By MS/MS	By MS/MS	AFMTAVISFDEEQGK;AHEEMGFHQGWGESLDR;AWHWNATDCR;LVEVVTQR;LVFTDAFGPGWVPSDK;RLVFTDAFGPGWVPSDK;SLAPIAQAQHELSISR	7	51.6	0	60.934	27.4638	27.4758	27.3713	27.492	27.4436	26.1197	26.1588	26.2813	26.3478	26.2913	7	7	6	7	7	4	4	4	4	4	51.6	51.6	42.2	51.6	51.6	25.5	25.5
Q88DY8	PP_4680	tr|Q88DY8|Q88DY8_PSEPK Acetolactate synthase OS=Pseudomonas putida (strain ATCC 47054 / DSM 6125 / CFBP 8728 / NCIMB 11950 / KT2440) OX=160488 GN=ilvI PE=3 SV=1	29.8175	29.4153	+	8.16669	0.402203	By MS/MS	By MS/MS	By MS/MS	By MS/MS	By MS/MS	By MS/MS	By MS/MS	By MS/MS	By MS/MS	By MS/MS	AAEMLLAAK;AALDAWWK;ADVPIVGPVDSVLSEMLGILK;AFYLAQSGR;AFYLAQSGRPGPVVVDIPK;DMTNPAEKFEYVYPK;DMWLSK;EIGEQPDKAALDAWWK;EPEVEHILVR;FDDRVVNGPAK;FEYVYPK;FLRDEGVK;GNGELFPYDK;GNGELFPYDKGDGNVIKPQK;HEQAATHMADGYAR;HIYGYPGGALLHVYDALFK;HIYGYPGGALLHVYDALFKEPEVEHILVR;HSFMIK;HSHSYVESLPDFIK;IIHIDIDPASISK;IVNLNNGVLGMVR;KAAEMLLAAK;KAFYLAQSGR;KAFYLAQSGRPGPVVVDIPK;LAEAYGHVGIR;LEEAFAMK;LVFIDIAVDR;MELLSGAEMVVR;NPTEIPEVLK;NP…	40	74.4	0	323.31	29.7982	29.8135	29.8278	29.8074	29.8406	29.4434	29.4466	29.3978	29.3714	29.4172	37	40	36	38	39	38	35	36	35	36	73.2	74.4	66	69.2	69.2	67.2	60.5
Q88KZ0	PP_2149	tr|Q88KZ0|Q88KZ0_PSEPK Glyceraldehyde-3-phosphate dehydrogenase OS=Pseudomonas putida (strain ATCC 47054 / DSM 6125 / CFBP 8728 / NCIMB 11950 / KT2440) OX=160488 GN=gapB PE=3 SV=1	32.1358	31.2503	+	8.14212	0.885509	By MS/MS	By MS/MS	By MS/MS	By MS/MS	By MS/MS	By MS/MS	By MS/MS	By MS/MS	By MS/MS	By MS/MS	AAPLNMVITETGAATAAAK;AAPLNMVITETGAATAAAKALPVLK;AINDQYGIVNGHVETVHSFTNDQNLIDNFHK;ALPVLK;ATTRDEINEYLR;DADGLGQHLACPGAAR;DEINEYLR;DSVHGPFDGTITIDEANNTITANGNLIQVIYAK;EALAEAMIPLIGQLYR;EELADVVGQQNASAR;GAENDLVK;GAENDLVKR;GTDVVLYGFGR;HAGVVDAEATIANDNR;IISAASCTTNAIVPVLK;KGTDVVLYGFGR;LGAASVDLGK;NIVHGINHGDITADDK;NIVHGINHGDITADDKIISAASCTTNAIVPVLK;NNNVVSSIYGR;QIDYVASQEVVSTDFVGSR;QTDETELSVHETFPLLK;RDSVHGPFDGTITIDEA…	30	72.9	0	323.31	32.1493	32.07	32.0962	32.1871	32.1766	31.3092	31.1897	31.2029	31.3213	31.2285	29	29	28	29	30	26	26	27	26	27	72.9	72.9	72.7	72.9	72.9	71.3	71.3
Q88NZ4	PP_1059	tr|Q88NZ4|Q88NZ4_PSEPK Uncharacterized amino acid permease YtnA OS=Pseudomonas putida (strain ATCC 47054 / DSM 6125 / CFBP 8728 / NCIMB 11950 / KT2440) OX=160488 GN=ytnA PE=4 SV=1	26.6848	24.1519	+	8.13839	2.5329	By MS/MS	By MS/MS	By MS/MS	By MS/MS	By MS/MS	By MS/MS	By MS/MS	By MS/MS	By MS/MS	By MS/MS	MLYSLAQNGQAPAAFAR;PVGNHSAHGQATEGGPLK;PVGNHSAHGQATEGGPLKR;VALYIGPAFLVLLTVLYYTFR;VALYIGPAFLVLLTVLYYTFRLAPK	5	12.9	0	35.967	26.3985	26.6438	26.7646	26.7688	26.8485	24.1541	24.0254	24.2835	24.3063	23.9902	4	5	4	4	3	2	2	2	2	2	12.1	12.9	12.1	12.1	7.6	4	4
Q88MR7	PP_1502	tr|Q88MR7|Q88MR7_PSEPK OmpA family protein OS=Pseudomonas putida (strain ATCC 47054 / DSM 6125 / CFBP 8728 / NCIMB 11950 / KT2440) OX=160488 GN=PP_1502 PE=4 SV=1	29.1475	28.505	+	8.12064	0.642503	By MS/MS	By MS/MS	By MS/MS	By MS/MS	By MS/MS	By MS/MS	By MS/MS	By MS/MS	By MS/MS	By MS/MS	DAQDWLNK;EYPVADNSSNSGR;GTLVTFGDVLFDFNK;GTLVTFGDVLFDFNKAELK;KVDQLAYLTNQR;KVIVEGYTDSVGSANYNQTLSER;LAQFLQENPER;LAQFLQENPERK;RVEVTISNDNQPVAPR;SNAYPNITK;TNFSSLQSDPQASK;VDQLAYLTNQR;VEVTISNDNQPVAPR;VIVEGYTDSVGSANYNQTLSER	14	47.5	0	323.31	29.1628	29.1056	29.1403	29.1902	29.1387	28.4346	28.5071	28.5137	28.498	28.5717	14	14	14	13	14	11	14	12	12	14	47.5	47.5	47.5	46	47.5	46	47.5
A0A140FWS3	0	tr|A0A140FWS3|A0A140FWS3_PSEPK Adenosylhomocysteinase OS=Pseudomonas putida (strain ATCC 47054 / DSM 6125 / CFBP 8728 / NCIMB 11950 / KT2440) OX=160488 GN=ahcY PE=3 SV=1	30.4279	31.0423	+	8.10004	-0.614438	By MS/MS	By MS/MS	By MS/MS	By MS/MS	By MS/MS	By MS/MS	By MS/MS	By MS/MS	By MS/MS	By MS/MS	AVVCNIGHFDNEIDTAFMR;DGQPWDANMILDDGGDLTELLHK;DGQPWDANMILDDGGDLTELLHKK;ETIIAESEMPALMGLR;FADLPAEK;GELKVPAINVNDSVTK;GETEEEYEWCLEQTILK;GFGGVVTQLTK;HSLNDAIK;HSLNDAIKR;IMDGSFANQVLAQIFLFEQK;KLDEEVALEMVR;KNWAWEEVKPQVHK;KYLAEQPLK;KYPQVLDR;LDEEVALEMVR;LLDMLAK;LTVEVLPK;LVNLGNATGHPSR;NWAWEEVKPQVHK;QALVIGYGDVGK;QEGMIVK;QQADYIGVTVEGPFKPHAYR;QQADYIGVTVEGPFKPHAYRY;RETIIAESEMPALMGLR;RGTDHLLSGK;TGAGSFDPQNDDYLILLAEG…	33	80	0	323.31	30.3787	30.4132	30.4602	30.4186	30.4688	30.9898	31.0636	31.0065	31.0876	31.0642	28	27	30	30	26	31	31	32	29	30	65.7	69.6	70	69.4	62.1	78.2	79.7
Q88GD4	PP_3790	tr|Q88GD4|Q88GD4_PSEPK Diaminopimelate epimerase OS=Pseudomonas putida (strain ATCC 47054 / DSM 6125 / CFBP 8728 / NCIMB 11950 / KT2440) OX=160488 GN=dapF PE=3 SV=1	24.4597	27.9935	+	8.08643	-3.53373	By MS/MS	By MS/MS	By MS/MS	By MS/MS	By MS/MS	By MS/MS	By MS/MS	By MS/MS	By MS/MS	By MS/MS	GGIVTCQVLDNGQR;GLGSDGILVPVIK;IYNTDGSQAEK;LGLVGPR;LSIFPDR;QTLEVQIWER;TNVQFVR;YHAAGNDYLVYR;YLWDQNIVAGSPFEISTK	9	36.9	0	33.696	24.7797	24.0171	24.5575	24.2571	24.6873	27.9001	28.051	28.0005	27.9731	28.0427	4	2	3	2	4	8	8	9	9	8	14.2	9	11.6	9	14.2	31.7	31.7
Q88MI4	PP_1587	tr|Q88MI4|Q88MI4_PSEPK NhaP-type Na+/H+ and K+/H+ antiporters OS=Pseudomonas putida (strain ATCC 47054 / DSM 6125 / CFBP 8728 / NCIMB 11950 / KT2440) OX=160488 GN=PP_1587 PE=3 SV=1	26.8739	22.273	+	8.06134	4.60094	By MS/MS	By MS/MS	By MS/MS	By MS/MS	By MS/MS		By matching	By matching	By MS/MS	By matching	GKPALVLMPTAR;GWDDPATHVVFMLLLPFAAYVLAER;LELYNLHR;LHQEVQEAWR;LMAEYRDELESYDDSAEAK;MWMITR;QHLVGDEVVR;QVLGELDMSEANLGSVK;TAEAAIHALEAEEVIDSNAPQDAAQATLATELK	9	24.7	0	80.214	26.8112	27.0487	27.0167	26.9931	26.4999	22.8485	22.2027	22.3239	22.0747	21.9151	7	9	7	6	4	0	1	1	1	1	20	24.7	18.6	15.5	12.7	0	1.4
Q88C45	PP_5338	tr|Q88C45|Q88C45_PSEPK Aspartate ammonia-lyase OS=Pseudomonas putida (strain ATCC 47054 / DSM 6125 / CFBP 8728 / NCIMB 11950 / KT2440) OX=160488 GN=aspA PE=3 SV=1	30.1718	29.5534	+	8.05116	0.618438	By MS/MS	By MS/MS	By MS/MS	By MS/MS	By MS/MS	By MS/MS	By MS/MS	By MS/MS	By MS/MS	By MS/MS	AANNFHLSGVPLSHYPK;AFATTMTEDLQR;AMDMLR;DLLGTLEVPADAYYGIQTLR;EFDHVLK;EHCIVGITANEQR;ELVEHSIGLVTALNPYIGYENATR;GDFHDQFVVDMIQGGAGTSTNMNANEVIANVALEAMGHQK;GEYQYLHPNNDVNMAQSTNDAYPTAIR;GKEFDHVLK;GVLELVR;IFDSIR;LATISGHPLVPAADLIEATSDMGAFVLFSGMLK;LGLLLGHDALLASLDSLIQAFAAK;LLDDAMLDDILRPENMIAPR;LLSSGPR;LVPLKA;LVVALAMVK;QPGSSIMPGK;SLAPELLTEINLGGTAIGTGINADPGYQALAVQR;TGINEINLPAR;TQLQDAVPMTLGQEFR;VEKDLLGTLEVPADAYYGI…	24	83.3	0	323.31	30.2203	30.1815	30.2304	30.1142	30.1126	29.5538	29.5633	29.548	29.5594	29.5423	22	24	22	23	22	21	22	22	22	21	78.2	83.3	78.2	79.7	70.5	69	72.6
Q88HE3	PP_3417	tr|Q88HE3|Q88HE3_PSEPK D-gluconate transporter OS=Pseudomonas putida (strain ATCC 47054 / DSM 6125 / CFBP 8728 / NCIMB 11950 / KT2440) OX=160488 GN=gntT PE=4 SV=1	22.2946	30.1875	+	8.04052	-7.89292	By MS/MS	By MS/MS	By matching	By MS/MS	By MS/MS	By MS/MS	By MS/MS	By MS/MS	By MS/MS	By MS/MS	DSDQGNLPSFSITLVTVLLPVALMLLK;ELLVLATGAGSLILSHVNDAGFWLVK;IATGSATVATITGAGIVAPVIDLVPGVNR;LMADSGGADQIAQTLIR;MLDQSLAPTAAIVLIVGAGGGFK;QWMDLIGHPITALLAALLLAFYTFGSAR;QYFNMTVAETFK;SFQDGFGGVLGFVGIVLALGTMLGK;TFADVVLPAEHIVR;VHPFVALTLAAGFLGLTSGMPVAK;YIPGNPSQELMDQIAK	11	53.6	0	194.9	22.8812	21.4595	22.2964	23.1006	21.7354	30.1548	30.0087	30.2509	30.4593	30.0639	3	1	2	2	2	10	10	11	10	10	14.4	5.1	8.2	8.2	8.2	47.8	47.8
Q88P53	PP_1000	sp|Q88P53|OTCC_PSEPK Ornithine carbamoyltransferase, catabolic OS=Pseudomonas putida (strain ATCC 47054 / DSM 6125 / CFBP 8728 / NCIMB 11950 / KT2440) OX=160488 GN=arcB PE=3 SV=3	31.7035	31.3197	+	8.02334	0.383749	By MS/MS	By MS/MS	By MS/MS	By MS/MS	By MS/MS	By MS/MS	By MS/MS	By MS/MS	By MS/MS	By MS/MS	AILVSTLADL;AKYTGTEQQHLK;ALWPHDDLVER;CAFEVAAYDQGANVTYIDPNSSQIGHK;EHSDKPLHDISYAYLGDAR;FAGVPVFNGLTDEYHPTQMIADVLTMR;FMHCLPAFHNSETK;GFKQEIVEELAK;GNNIALIFEK;GVDFVHTDVWVSMGEPIEAWGER;ITLTEDPK;LGMDVR;MYDAIEYR;NLLSLEHHTTR;NNMGNSLLLIGAK;QEIVEELAK;QIAEQYPDLANGIEVTDDVFESPACIAFEQAENR;QLKPYQVNAELMK;YLLDLSR;YTGTEQQHLK	20	78.9	0	323.31	31.7111	31.6959	31.7414	31.7202	31.6489	31.3218	31.3143	31.3199	31.3105	31.3321	20	20	20	20	20	20	20	20	19	20	78.9	78.9	78.9	78.9	78.9	78.9	78.9
Q88CI5	PP_5196	tr|Q88CI5|Q88CI5_PSEPK Iron(III) iron ABC transporter, periplasmic iron-binding protein OS=Pseudomonas putida (strain ATCC 47054 / DSM 6125 / CFBP 8728 / NCIMB 11950 / KT2440) OX=160488 GN=fbpA PE=3 SV=1	28.4864	27.9002	+	8.0078	0.5862	By MS/MS	By MS/MS	By MS/MS	By MS/MS	By MS/MS	By MS/MS	By MS/MS	By MS/MS	By MS/MS	By MS/MS	ADSIPVEIAGK;ASSHDWTGLSLR;EAPLMQR;FITDKEAPLMQR;GVHVNLSGIGLTK;IDELIKPVFDAYTAK;IFWPNQGDR;KLVEWMTGEEAQK;KVYNQSLTATLIETHGEAK;LFADINQEFPANPK;LVEWMTGEEAQK;QNPNLPVK;TIIYSTER;VKPEELSTYEALADK;VKPEELSTYEALADKQWEGR;VKPSEEVAAWGSFK;VYNQSLTATLIETHGEAK	17	50.5	0	137.26	28.4535	28.4733	28.5125	28.4715	28.5213	27.833	27.8757	27.9488	27.9119	27.9317	17	16	15	17	16	13	12	14	14	14	50.5	47.7	44.4	50.5	48.9	44.4	41.1
Q88E96	PP_4570	tr|Q88E96|Q88E96_PSEPK Aspartyl/asparaginy/proline hydroxylase domain-containing protein OS=Pseudomonas putida (strain ATCC 47054 / DSM 6125 / CFBP 8728 / NCIMB 11950 / KT2440) OX=160488 GN=PP_4570 PE=3 SV=1	28.296	27.5021	+	8.00666	0.7939	By MS/MS	By MS/MS	By MS/MS	By MS/MS	By MS/MS	By MS/MS	By MS/MS	By MS/MS	By MS/MS	By MS/MS	AAEKDNDAGFGSFFK;AGVLLVFFGSVLFVHLR;DGEDVMFDETYVHWVK;DNDAGFGSFFK;DNWQEIR;FPELDVLK;GAMFALLPGGSHLNPHR;GAMFALLPGGSHLNPHRDPFAGSLR;IYVDGEQYAWR;KVSAFLGR;LFDEGYIR;PLSSPLMTR;QFVNHSALFAPYNALMYLFSGVPSK;QFVNHSALFAPYNALMYLFSGVPSKPYLDR;QRFPELDVLK;TVELVSR;VGGINQAYAWSK;VILFCDIERPLSSPLMTR;VLRPVLAVVVAYLLYR;VLRPVLAVVVAYLLYRWLF;WYDKPLPSAQTLCPR;YHLGLSTPNSDACR	22	74.6	0	87.365	28.2886	28.3263	28.258	28.3258	28.2814	27.5691	27.5447	27.4019	27.4654	27.5295	20	21	20	19	18	15	17	13	14	14	74.6	74.6	70.1	74.6	67.5	50.2	58.5
Q88PP9	PP_0799	tr|Q88PP9|Q88PP9_PSEPK Histidine-specific outer membrane porin D OS=Pseudomonas putida (strain ATCC 47054 / DSM 6125 / CFBP 8728 / NCIMB 11950 / KT2440) OX=160488 GN=opdC PE=3 SV=1	27.5481	24.7235	+	7.99143	2.82457	By MS/MS	By MS/MS	By MS/MS	By MS/MS	By MS/MS	By MS/MS	By MS/MS	By MS/MS	By MS/MS	By MS/MS	AFDTELK;AGDLFLTNPVIAGGETR;ATQDTTHYDYYR;ATQDTTHYDYYREDGK;DDGELGAAPHSFSTAGAAVK;DLSVLVR;EWGQGAVAR;FESGYTPGVVGFGLDAHAMLGLK;GSQGYASIDSNSDNDELR;GVSLTNTSIDGLLLEGGQVSFTHPYNQSGHR;IDTYYGSLDEHDK;IDTYYGSLDEHDKSK;LDGGGGHAGTSILPEHIKDDGELGAAPHSFSTAGAAVK;LQYGYDFAGVGVPGLSTSLSYSR;MLPQTFR;MYSDFNAPNER;NAYFNR;RIDTYYGSLDEHDK;VIVDYPLNVF;VNGNTPFDYINLGDSVYLDNSR;YVFQEGDLK;YVFQEGDLKDLSVLVR	22	60.8	0	261.59	27.611	27.434	27.6849	27.6028	27.4077	24.346	24.6384	24.892	24.8917	24.8494	21	19	19	19	21	7	7	11	9	7	58.8	53.2	52.3	48.6	56.8	18	20.7
Q88FH1	PP_4125	sp|Q88FH1|NUOH_PSEPK NADH-quinone oxidoreductase subunit H OS=Pseudomonas putida (strain ATCC 47054 / DSM 6125 / CFBP 8728 / NCIMB 11950 / KT2440) OX=160488 GN=nuoH PE=3 SV=1	28.5406	27.623	+	7.96813	0.917589	By MS/MS	By MS/MS	By MS/MS	By MS/MS	By MS/MS	By MS/MS	By MS/MS	By MS/MS	By MS/MS	By MS/MS	ASAQTVSYEVFLGLALMGVVVQVGSFNMR;EDWNPPFVDR;LLGWWQDR;MFFKEDWNPPFVDR;RLLGWWQDR;VGPFGMFQIAADMLK;YALLGSLR;YDQVMDFSWK	8	25.4	0	27.16	28.5228	28.5213	28.4649	28.6101	28.584	27.6916	27.5309	27.5899	27.629	27.6738	8	8	8	8	8	7	7	4	6	7	25.4	25.4	25.4	25.4	25.4	16.7	16.7
Q88FH4	PP_4122	tr|Q88FH4|Q88FH4_PSEPK NADH-quinone oxidoreductase subunit E OS=Pseudomonas putida (strain ATCC 47054 / DSM 6125 / CFBP 8728 / NCIMB 11950 / KT2440) OX=160488 GN=nuoE PE=3 SV=1	28.5754	27.8884	+	7.96505	0.687026	By MS/MS	By MS/MS	By MS/MS	By MS/MS	By MS/MS	By MS/MS	By MS/MS	By MS/MS	By MS/MS	By MS/MS	AASIEALK;APALMIDDDTFGDVQPAGVSK;FALSETER;GWVPDGAIHAIGEVLGIPASDVEGVATFYSQIFR;NSTLIQTDR;SAIEHEMHHYEDPR	6	57	0	78.71	28.5352	28.5322	28.5931	28.6324	28.5841	27.8792	27.8972	27.8727	27.8284	27.9642	5	6	6	5	6	6	5	5	5	5	51.5	57	57	36.4	57	57	36.4
Q88GE7	PP_3777	tr|Q88GE7|Q88GE7_PSEPK Methyltransferase domain-containing protein OS=Pseudomonas putida (strain ATCC 47054 / DSM 6125 / CFBP 8728 / NCIMB 11950 / KT2440) OX=160488 GN=PP_3777 PE=4 SV=1	26.6226	30.0115	+	7.95852	-3.38897	By MS/MS	By MS/MS	By MS/MS	By MS/MS	By MS/MS	By MS/MS	By MS/MS	By MS/MS	By MS/MS	By MS/MS	ALQGLLHEEIER;DLYDMHEAR;FKIDWSLLER;FLDVGTGSGVHALLLR;HEIPLVLYTEQWR;HITACDISVDAVQAAR;IDWSLLER;IEAAQGLSLEAMFYGER;ITLIDNPK;LIIGLNSLVGIAGVMR;TTMTAPGSVHTDLAAYNLYFGMGQR;VPSYLKPGGK;VSPAGEAFGSLIAR	13	59.5	0	157.45	26.9085	26.4585	26.2378	26.5357	26.9724	30.0061	30.0657	29.9317	29.9392	30.115	9	9	7	8	9	12	13	13	12	12	37.3	37.3	34.1	31.2	37.3	56.6	59.5
Q88LZ1	PP_1785	tr|Q88LZ1|Q88LZ1_PSEPK dTDP-glucose 4,6-dehydratase OS=Pseudomonas putida (strain ATCC 47054 / DSM 6125 / CFBP 8728 / NCIMB 11950 / KT2440) OX=160488 GN=rffG PE=3 SV=1	29.6123	29.9722	+	7.9266	-0.359906	By MS/MS	By MS/MS	By MS/MS	By MS/MS	By MS/MS	By MS/MS	By MS/MS	By MS/MS	By MS/MS	By MS/MS	AHWNSLEGAEK;ALPVYGDGQQIR;ANIDIVR;AVVHFAAESHVDR;DWLYVEDHCSGIR;DWVAQQYGANK;DWVAQQYGANKA;ELGWKPAETFETGIR;ELGWKPAETFETGIRK;FLHVSTDEVYGTLGPNDPAFTETTPYAPNSPYSASK;FVQGNICDAALLTK;GVMDGSYR;KTVAWYLANQK;LFAEHRPR;LIPLMIVNALAGK;SITGPEAFVETNVMGTFR;TGEPVEQYAELIAYVTDR;TGEPVEQYAELIAYVTDRPGHDR;TGEPVEQYAELIAYVTDRPGHDRR;TLCSLLDEMAPAASR;TVAWYLANQK;VLEAGAFGETYNIGGWNEK	22	68	0	286.19	29.5983	29.6097	29.6175	29.5769	29.6592	29.9463	29.9894	29.9705	29.9807	29.9742	19	19	18	19	20	20	19	20	22	21	59	59	57.1	63.1	63.1	59	59
Q88MT7	PP_1481	tr|Q88MT7|Q88MT7_PSEPK Medium chain aldehyde dehydrogenase OS=Pseudomonas putida (strain ATCC 47054 / DSM 6125 / CFBP 8728 / NCIMB 11950 / KT2440) OX=160488 GN=patD PE=3 SV=1	27.7121	27.273	+	7.92598	0.439074	By MS/MS	By MS/MS	By MS/MS	By MS/MS	By MS/MS	By MS/MS	By MS/MS	By MS/MS	By MS/MS	By MS/MS	AADQAFDSWSQTSPK;AIAQPHIR;APVLVFDDADIDAAIDGIR;AVASLKPGLQESEETELGPLISAQHR;DKVAGLVQR;DPLGVVASIAPWNYPLMMLAWK;FFAGAAR;FTDEAQALEWANDSNYGLASSVWTR;GQTVGNPLITHPK;IAPALAAGNTVVIKPSELTPLTALR;LESQNCGKPLSAALNDEIPAIADVFR;LGELAQDLLPPGVLNILFGR;LVTGGKPIAGDGFFFEPTVLADALQDDEIVR;MHMELGGK;MVSLTGSIPTGAHIISATADSVK;NEVFGPVVSVTR;PIAGDGFFFEPTVLADALQDDEIVR;PLSAALNDEIPAIADVFR;SQALLALADAIEAHGDELAR;VAGLVQR	20	65.2	0	204.44	27.7764	27.6837	27.7033	27.6758	27.7212	27.2553	27.2819	27.2663	27.2865	27.2751	19	19	18	18	19	17	17	16	16	16	63.5	63.5	58.2	58	60.5	53.6	53.6
Q88K39	PP_2453	sp|Q88K39|ASPQ_PSEPK Glutaminase-asparaginase OS=Pseudomonas putida (strain ATCC 47054 / DSM 6125 / CFBP 8728 / NCIMB 11950 / KT2440) OX=160488 GN=ansB PE=1 SV=1	32.0548	31.2443	+	7.89502	0.810506	By MS/MS	By MS/MS	By MS/MS	By MS/MS	By MS/MS	By MS/MS	By MS/MS	By MS/MS	By MS/MS	By MS/MS	ALIHAGTGNGSVSSR;DVDGIVITHGTDTLEETAFFLNLVEK;GEQVMQIASESISNDDLLK;GKGVLVTMNDEIQSGR;GVLVTMNDEIQSGR;HTVNSEFDIK;ILAMVAMTK;KNGVQIIR;LANVVILATGGTIAGAGASAANSATYQAAK;LIAGVPELADIANVR;NAEQPDDKNDWVVAHDLNPQK;NDWVVAHDLNPQK;NGVQIIR;PGTAMSADGMLNLYNAVAVASDK;QISSLPQVDIAYGYGNVTDTAYK;RHTVNSEFDIK;SAWGPMGMVVEGK;SSHVNQGGFVLR;TDKPIVVVGSMR;TDKPIVVVGSMRPGTAMSADGMLNLYNAVAVASDK;TFAPSALALLLILPSSASAK;VAELAESK;VVPALQELR;VVPALQE…	24	80.1	0	323.31	31.9869	32.0796	31.9618	32.1055	32.1405	31.2473	31.254	31.2419	31.2548	31.2236	23	23	24	23	23	23	21	22	22	22	77.9	77.9	80.1	77.9	77.9	77.9	77.9
Q88E01	PP_4667	tr|Q88E01|Q88E01_PSEPK methylmalonate-semialdehyde dehydrogenase (CoA acylating) OS=Pseudomonas putida (strain ATCC 47054 / DSM 6125 / CFBP 8728 / NCIMB 11950 / KT2440) OX=160488 GN=mmsA-II PE=4 SV=1	30.237	29.3932	+	7.87408	0.843753	By MS/MS	By MS/MS	By MS/MS	By MS/MS	By MS/MS	By MS/MS	By MS/MS	By MS/MS	By MS/MS	By MS/MS	AFQTWR;AISFVGSTEVGTHVYNLGSQHGK;AREWLPDIK;DIVNPATQEVLAR;EAASKLK;EWLPDIK;FQSEIDIGQVGINIPIPVPVPFFSFTGSR;GLEVVEHAASIGTLQMGEFAENVAGGVDTYTLR;IAQVLSAEQGK;KFQSEIDIGQVGINIPIPVPVPFFSFTGSR;LGDLGPYGK;LKVNAGCEPGTDVGPVVSK;LLIDGQWVESK;LQALIR;MNAPQSPNSTK;NAPQSPNSTKVEQVK;NHAVVLPDANR;PSEQDPLSTMLLVELALEAGVPAGVLNVVHGGK;QVVDAICTHQDIK;QVVQFYTQTK;TLADAEGDIFR;TQTINALVGAAFGAAGQR;VLGLIESGIK;VNAGCEPGTDVGPVVSK;VPFATVEEVDAAV…	27	69.3	0	323.31	30.2275	30.1386	30.2569	30.3245	30.2375	29.4051	29.4687	29.3843	29.3567	29.3514	27	26	26	27	27	26	21	23	25	21	69.3	62.8	62.8	69.3	69.3	62.8	59.1
Q88C05	PP_5378	tr|Q88C05|Q88C05_PSEPK Metal-binding protein OS=Pseudomonas putida (strain ATCC 47054 / DSM 6125 / CFBP 8728 / NCIMB 11950 / KT2440) OX=160488 GN=PP_5378 PE=4 SV=1	27.7297	29.7916	+	7.84239	-2.06186	By MS/MS	By MS/MS	By MS/MS	By MS/MS	By MS/MS	By MS/MS	By MS/MS	By MS/MS	By MS/MS	By MS/MS	ALVTTSGGHQHGGGESEMHNHEGQHGGNEPDHHGK;ASSEAGHHDMEQSEAHHSHSADSEGHESEGGHHDATESSSDQHAK;ATGMPAWGK;DETLIR;DIEVPNLK;DIEVPNLKDETLIR;IGLSDDPAAAFWTIK;SMGDQYIWGIVAFLEQMPQMNAEQYK;TELSQALYPAPPNLAK	9	61.5	0	49.759	27.8414	27.7485	27.813	27.5928	27.6531	29.7752	29.5579	30.0045	29.9047	29.7158	6	6	6	4	5	7	7	9	8	7	44.2	44.2	44.2	28.1	34.2	44.2	44.2
Q88RB9	PP_0214	sp|Q88RB9|DAVT_PSEPK 5-aminovalerate aminotransferase DavT OS=Pseudomonas putida (strain ATCC 47054 / DSM 6125 / CFBP 8728 / NCIMB 11950 / KT2440) OX=160488 GN=davT PE=1 SV=1	31.2314	30.6979	+	7.83953	0.533512	By MS/MS	By MS/MS	By MS/MS	By MS/MS	By MS/MS	By MS/MS	By MS/MS	By MS/MS	By MS/MS	By MS/MS	AEYMDAIAPGGLGGTYAGSPIACAAALAVIEVFEEEK;AGVIAFTGGYHGR;ALCDQHGILLIADEVQTGAGR;ALFPSELHGISVDDAIASVER;DIAAIILEPVQGEGGFLPAPK;EKGLILLSCGTYGNVLR;ELIDFAGGIAVLNTGHLHPK;GLAIIEECFAEIA;GLGSMIAVEVFEK;GLILLSCGTYGNVLR;GTHTPNAAAVGQVVAK;GVGQIHPIFVDTAK;ILVPLTAEDALLDK;KTLLVTTGSEAVENAVK;KYPIIGDVR;LVPGDFDKK;NSTVIDVEGR;SIAGGFPLAGVCGK;TGTFFAMEQMGVAPDLTTFAK;TLLVTTGSEAVENAVK;TMMTLGLTGK;TNESLMQR;VSHTCFQVLAYEPYVELCEK;VVAAVQE…	26	85.9	0	323.31	31.1898	31.2116	31.2714	31.2542	31.23	30.6539	30.6563	30.7306	30.7413	30.7074	25	25	26	25	25	24	25	26	26	24	83.5	84	85.9	83.5	83.5	83.5	83.5
A0A140FWJ5	0	tr|A0A140FWJ5|A0A140FWJ5_PSEPK Uncharacterized protein OS=Pseudomonas putida (strain ATCC 47054 / DSM 6125 / CFBP 8728 / NCIMB 11950 / KT2440) OX=160488 GN=PP_5643 PE=4 SV=1	27.1131	27.9848	+	7.82629	-0.871651	By MS/MS	By MS/MS	By MS/MS	By MS/MS	By MS/MS	By MS/MS	By MS/MS	By MS/MS	By MS/MS	By MS/MS	GNPLMVR;HTIPSPLSDTTSFEK;IDSYGISR;INQSIIK;LILLINR;LVELDK;LVQLKPSSGLVGSAGSALR;LYLADLEIK;LYLADLEIKDNR;MQFKDEYLIPHAAGVK;SDPTAPDSVSSDPDNK;SITALMV;SNENPIVFDADPK;TATFVDIK	14	42.7	0	75.549	27.1286	27.1277	27.0065	27.1203	27.1825	28.0399	27.9605	28.0354	27.9039	27.9842	11	11	12	12	10	11	11	12	13	13	31.8	36.1	38.8	36.7	32.1	34.5	34.2
Q88C06;Q88KT6	#N/A	tr|Q88C06|Q88C06_PSEPK Metal-binding protein OS=Pseudomonas putida (strain ATCC 47054 / DSM 6125 / CFBP 8728 / NCIMB 11950 / KT2440) OX=160488 GN=PP_5377 PE=4 SV=1	26.7821	28.7737	+	7.82599	-1.99158	By MS/MS	By MS/MS	By MS/MS	By MS/MS	By MS/MS	By MS/MS	By MS/MS	By MS/MS	By MS/MS	By MS/MS	DDLIGVAVPGMPAGSPGMEVDGVSHAYQVIGLNK;FVEGHVPAEQVR;LASCHTAVIDGK;QSLGVAPR;VIDHVETDMSAVK;WIAHLEQNGFK	6	59.6	0	42.114	26.8433	26.8709	26.5053	26.8615	26.8295	28.7177	28.6384	28.8168	28.7414	28.9541	3	3	4	3	3	6	6	6	6	6	21.9	21.9	29.8	21.9	21.9	59.6	59.6
Q88HE5	PP_3415	tr|Q88HE5|Q88HE5_PSEPK Transcriptional regulator, LacI family OS=Pseudomonas putida (strain ATCC 47054 / DSM 6125 / CFBP 8728 / NCIMB 11950 / KT2440) OX=160488 GN=PP_3415 PE=4 SV=1	24.6453	26.602	+	7.81882	-1.95676	By MS/MS	By MS/MS	By MS/MS	By MS/MS	By MS/MS	By MS/MS	By MS/MS	By MS/MS	By MS/MS	By MS/MS	GAAQALLALLDGK;GAAQALLALLDGKR;LAFIAAQLDPR;LSGVSPITASR;QGVEVPR;TTGRPTLAEVAR;VIAAAANLGYVANPAAR	7	21.2	0	40.094	24.5467	24.4781	24.8056	24.5976	24.7983	26.4717	26.7244	26.7348	26.5752	26.5041	4	3	5	4	5	7	7	7	7	7	10.6	7.4	14.2	9.4	15.6	21.2	21.2
Q88N30	PP_1386	sp|Q88N30|TTGA_PSEPK Probable efflux pump periplasmic linker TtgA OS=Pseudomonas putida (strain ATCC 47054 / DSM 6125 / CFBP 8728 / NCIMB 11950 / KT2440) OX=160488 GN=ttgA PE=1 SV=1	30.8672	31.6481	+	7.79963	-0.780918	By MS/MS	By MS/MS	By MS/MS	By MS/MS	By MS/MS	By MS/MS	By MS/MS	By MS/MS	By MS/MS	By MS/MS	AGDNAASVQLVLEDGSLFK;AGVNANAILAPQQGVTR;ALFPNPDHTLLPGMFVHAR;ANLLATR;DLESGQLQK;EEAAPAAQAPQVGVVTIQPQAFTLTSELPGR;EGQQLYQIDPAVYEATLANAK;GAPTALVVNQENK;GAPTALVVNQENKVELR;KEEAAPAAQAPQVGVVTIQPQAFTLTSELPGR;LEFSEVAVDETTGSVTLR;LITEGLQYVRPGVEVK;LKAGVNANAILAPQQGVTR;LQAEASLK;QLIDEQAVSK;QLIDEQAVSKQEYDDANAK;RDLESGQLQK;RLQAEASLK;SAQIDLR;SSFTEGALVSNGQTDAMATIQQLDPIYVDVTQSTAELLK;TLGSDWLIEEGLNPGDR;VAEVRPQVNGIILK;VLAPIS…	24	76.3	0	323.31	30.8853	30.8119	30.8361	30.8661	30.9364	31.617	31.6723	31.7092	31.6846	31.5573	22	21	22	21	21	21	20	22	22	23	74.5	72.1	74.2	74.2	72.1	72.1	71.9
Q88DW0	PP_4708	sp|Q88DW0|PNP_PSEPK Polyribonucleotide nucleotidyltransferase OS=Pseudomonas putida (strain ATCC 47054 / DSM 6125 / CFBP 8728 / NCIMB 11950 / KT2440) OX=160488 GN=pnp PE=3 SV=1	30.7811	31.1845	+	7.78462	-0.403352	By MS/MS	By MS/MS	By MS/MS	By MS/MS	By MS/MS	By MS/MS	By MS/MS	By MS/MS	By MS/MS	By MS/MS	AEFGEAVSQGYTITVK;APVAGIAMGLVK;ASIDIEDDGSIK;DAQLLDTLEGEK;DAQLLDTLEGEKK;DGLVHISMLSDAR;EGDKFAVLTDILGDEDHLGDMDFK;EGQEVEVLVLDVDNR;EGRPSEKETLTSR;EIFGEIEYR;ELAAEAGKPTWDWKPAVANTELFNAIR;FAVLTDILGDEDHLGDMDFK;FSGEEGQPSASEVK;GETQALVVATLGTAR;GFFPLSVHYQEK;GVTALQMDIK;ILGITAEAEIGK;INGITEEIMEIALGQALEAR;IPGGFFK;IVDFGAFVNILPGK;IVDFGAFVNILPGKDGLVHISMLSDAR;IYVGKVER;KTDPDIAAMIGTSAALAISGIPFEGPIGAAR;LIDRPIRPLFPEGFMNEVQV…	38	70	0	323.31	30.77	30.7627	30.818	30.7571	30.7978	31.1659	31.1702	31.2026	31.2292	31.1544	36	37	37	37	37	37	36	37	36	37	65.5	70	70	70	70	70	70
Q88Q23	PP_0675	tr|Q88Q23|Q88Q23_PSEPK Glutamate dehydrogenase OS=Pseudomonas putida (strain ATCC 47054 / DSM 6125 / CFBP 8728 / NCIMB 11950 / KT2440) OX=160488 GN=gdhA PE=3 SV=1	29.1858	28.6506	+	7.76028	0.535272	By MS/MS	By MS/MS	By MS/MS	By MS/MS	By MS/MS	By MS/MS	By MS/MS	By MS/MS	By MS/MS	By MS/MS	ASNAGGVAVSGLEMSQNAMR;ASNAGGVAVSGLEMSQNAMRLLWTAGEVDSK;DPGQPEFHQAVEEVLR;EIGFMFGQYK;FCQAFMSELYR;FHPSVNLSVLK;FLAFEQVFK;GANIAGFVK;GMTYGGSLIRPEATGYGCVYFAEEMLK;HIGADCDVPAGDIGVGAR;IQMSSAIGPYK;ISELAGQFGLEFR;KGQTPWSLPCDIALPCATQNELGAEDAR;LANQFTSVLTGK;LHNIMQSIHHACVHYGEEADGR;LLWTAGEVDSK;NSLTSLPMGGGK;RVAVSGSGNVAQYAAR;TLWPFLEANPHYLQSGILER;VADAMLAQGVV;VAVSGSGNVAQYAAR;VISLSDSEGTLYAEAGLTDAQWDALMELK;VMDLGGK;VSWVDDQ…	24	73.9	0	272.79	29.2033	29.1598	29.1271	29.1871	29.2519	28.6329	28.6797	28.6785	28.6284	28.6333	19	22	24	19	21	16	20	20	20	19	51.4	67.5	73.9	50.3	64.8	43.9	50.3
A0A140FW42	0	tr|A0A140FW42|A0A140FW42_PSEPK Uncharacterized protein OS=Pseudomonas putida (strain ATCC 47054 / DSM 6125 / CFBP 8728 / NCIMB 11950 / KT2440) OX=160488 GN=PP_5488 PE=4 SV=1	27.1777	28.3627	+	7.74576	-1.18494	By MS/MS	By MS/MS	By MS/MS	By MS/MS	By MS/MS	By MS/MS	By MS/MS	By MS/MS	By MS/MS	By MS/MS	DTTIGNIYLVSPGHINGTGHWNHNLLLK;IDEVDDVYDGCANINHIYTIHR;IHKNDAATSNSWLLTPNDEFGGR;LASIMQASAR;MFHTVMGAR;NDAATSNSWLLTPNDEFGGR;NGPVELYSSEPDGQWEK;NVIYDAGPDVLK;RPIDMTNPVDYDWLQSHIAK;VMSLFEEHEAPEWR	10	70.8	0	113.44	27.2197	27.2373	27.27	27.0263	27.1354	28.4119	28.3487	28.2792	28.3246	28.449	8	8	7	5	7	9	10	10	9	9	53.4	63.9	43.4	36.5	51.1	58	70.8
Q88N31;Q88J31	#N/A	sp|Q88N31|TTGB_PSEPK Probable efflux pump membrane transporter TtgB OS=Pseudomonas putida (strain ATCC 47054 / DSM 6125 / CFBP 8728 / NCIMB 11950 / KT2440) OX=160488 GN=ttgB PE=1 SV=1	29.3104	29.9681	+	7.74379	-0.657677	By MS/MS	By MS/MS	By MS/MS	By MS/MS	By MS/MS	By MS/MS	By MS/MS	By MS/MS	By MS/MS	By MS/MS	AQQHFFTFR;ASALGVTIADINNTLSIALGASYVNDFIDR;DAMVFAFAPPAVLELGNATGFDVFLQDR;DDLANYIVSNMQDPISR;DEADTVSSVFTVNGFNFAGR;DVTPENPR;ENSVFALAQR;EPEKDVTPENPR;EYLLKDEADTVSSVFTVNGFNFAGR;FQLTPVDVK;GEWTYGSPK;GGFFGWFNR;GLEPFFPPGVK;GLSNDVYFLVGLLTTIGLAAK;GQSSGMAFIMLKPWDER;IAGELPSGIGFSWTGMSYEEK;ILSAVRPNGLNDEPQYQLTIDDER;IPTAFLPEEDQGVLFAQVQTPAGSSAER;IWLDPAK;KVYIQGEPSAR;LATGANALDTAK;LGDVAQVGLGGENYAVSAQFNGK;LGDVAQVGLGGENYAV…	41	61	0	323.31	29.2565	29.3053	29.3207	29.3439	29.3256	29.9684	30.032	29.9983	29.964	29.8776	39	40	39	40	39	37	36	37	38	38	61	61	60.6	61	57.8	56.4	54.2
Q88R01	PP_0333	tr|Q88R01|Q88R01_PSEPK Putative ATP-dependent zinc protease domain-containing protein OS=Pseudomonas putida (strain ATCC 47054 / DSM 6125 / CFBP 8728 / NCIMB 11950 / KT2440) OX=160488 GN=PP_0333 PE=4 SV=1	26.9955	25.6721	+	7.73871	1.32337	By MS/MS	By MS/MS	By MS/MS	By MS/MS	By MS/MS	By MS/MS	By MS/MS	By MS/MS	By MS/MS	By MS/MS	ADEEDEGDAPEVSK;DGDEWVR;DIELFTR;GRADEEDEGDAPEVSK;SNFNYPLLVGSK;TVEVNLVDR;YENIALPELGETLK	7	39.2	0	48.921	26.9031	26.9736	27.0158	27.0422	27.0427	25.6365	25.5464	25.5802	25.8002	25.7972	7	5	6	7	6	6	5	5	6	7	39.2	29.5	34.9	39.2	33.7	33.7	26.5
Q88EB0	PP_4556	tr|Q88EB0|Q88EB0_PSEPK SnoaL-like domain-containing protein OS=Pseudomonas putida (strain ATCC 47054 / DSM 6125 / CFBP 8728 / NCIMB 11950 / KT2440) OX=160488 GN=PP_4556 PE=1 SV=1	26.3877	25.493	+	7.72844	0.894625	By MS/MS	By MS/MS	By MS/MS	By MS/MS	By MS/MS	By MS/MS	By MS/MS	By MS/MS	By MS/MS	By MS/MS	ALFDLKP;DIPGIIAPYADDIVAFDAIQALQFK;DRDIPGIIAPYADDIVAFDAIQALQFK;WMQAVR	4	28.4	0	22.246	26.3727	26.4709	26.388	26.2813	26.4254	25.502	25.5323	25.4164	25.5575	25.457	4	3	4	3	4	3	3	3	3	4	28.4	24.1	28.4	24.1	28.4	24.1	28.4
Q88Q97	PP_0597	tr|Q88Q97|Q88Q97_PSEPK methylmalonate-semialdehyde dehydrogenase (CoA acylating) OS=Pseudomonas putida (strain ATCC 47054 / DSM 6125 / CFBP 8728 / NCIMB 11950 / KT2440) OX=160488 GN=mmsA-I PE=4 SV=1	28.2847	27.6949	+	7.69925	0.589818	By MS/MS	By MS/MS	By MS/MS	By MS/MS	By MS/MS	By MS/MS	By MS/MS	By MS/MS	By MS/MS	By MS/MS	AAFPAWR;AITQRWPQR;ALSFVGSTPIAEYIYAEGTK;AQVMFR;ATVQEAIDSAK;DKVVGYIDDGVAAGAK;DPSSTLYIAQLLLEAGLPK;EAVDALIEAPEVK;GILNVVHGDK;GILNVVHGDKEAVDALIEAPEVK;ISQMISEEHGK;IYKEEIFGPVLCVVR;LEPQIK;NHAVLMPDADLDNAVSALMGAAYGSCGER;QLLEQNEAK;SIVQHLIHGELVTK;SLFGDLHAYGPDGVR;TLEDAAGELKR;VAGNEDGYFVGGTLFDK;VNSLEQAMQLINDHEYGNGTCIFTR	20	52.9	0	220.86	28.2538	28.255	28.2367	28.3671	28.3108	27.7022	27.7365	27.667	27.6766	27.6921	17	17	18	17	16	17	17	15	15	17	49.3	49.3	51.1	49.3	48.1	49.9	48.1
Q88C42	PP_5341	tr|Q88C42|Q88C42_PSEPK Putrescine-binding periplasmic protein OS=Pseudomonas putida (strain ATCC 47054 / DSM 6125 / CFBP 8728 / NCIMB 11950 / KT2440) OX=160488 GN=potF-IV PE=4 SV=1	27.5947	24.323	+	7.66743	3.27174	By MS/MS	By MS/MS	By MS/MS	By MS/MS	By MS/MS	By MS/MS	By MS/MS	By MS/MS	By MS/MS	By MS/MS	AALGDNAPVDSWDLIFK;DATDKVNPTIR;EGAPIWFDMLAIPK;FAVPYMYGTVLIGFNPAK;GAANPEDAHTFINYLLRPEVIAPISDFVGYPNPNK;IRPHITYFHSSK;KAEELMLK;LLTGNSGYDVVVPSNVFLAK;LPNWQHLDPALMK;LVYDIFDTNEALEAK;LYTLKPLTR;QIEAGVFQPLDR;SKLPNWQHLDPALMK;VYNWFDYITPQTLTAFQK	14	55.6	0	118.36	27.4491	27.5627	27.9267	27.5113	27.5239	24.3605	24.6199	23.8979	24.2337	24.5029	14	14	14	14	14	5	6	3	4	4	55.6	55.6	55.6	55.6	55.6	25.3	28.6
Q88L58	PP_2077	tr|Q88L58|Q88L58_PSEPK Diaminopimelate decarboxylase OS=Pseudomonas putida (strain ATCC 47054 / DSM 6125 / CFBP 8728 / NCIMB 11950 / KT2440) OX=160488 GN=lysA-I PE=3 SV=1	24.3424	25.9902	+	7.6495	-1.64782	By MS/MS	By MS/MS	By matching	By MS/MS	By matching	By MS/MS	By MS/MS	By MS/MS	By MS/MS	By MS/MS	AFAAGASVDGDPAGVVLTCDALDRPTLER;AHGLVLDAVSLGEMER;INPGFGHGHSR;KEIEAMLGHPVR;PAMYGAYHGMTLLDADGQAVDRPR;PLLPEFLIENGALR;STDKPVDLQR;TAPFTLLAEAVR;TIADRVEQLNVFDTVR	9	35.1	0	25.667	24.3504	24.5919	24.2562	24.2997	24.2136	26.0392	25.9652	26.0807	26.0061	25.8597	4	4	4	3	3	7	8	7	7	7	12.7	14.6	14.6	12.2	8.8	25.1	32.2
Q88P39	PP_1014	tr|Q88P39|Q88P39_PSEPK Aldose-ketose isomerase OS=Pseudomonas putida (strain ATCC 47054 / DSM 6125 / CFBP 8728 / NCIMB 11950 / KT2440) OX=160488 GN=yihS PE=3 SV=1	24.9893	29.13	+	7.64198	-4.14074	By MS/MS	By MS/MS	By MS/MS	By MS/MS	By MS/MS	By MS/MS	By MS/MS	By MS/MS	By MS/MS	By MS/MS	AGLYAPQWLPDSAR;AWQLPEQYR;GAMQDATHGGWFAHPGGHDDSGK;GANSNMHATEAFLALADVTGNGLWLQR;IIHTHATANGYR;LHWVHAEACAAAAALLQR;LLAFAK;LLLHLEASLER;LPDGFGNLDANGQLAPGAR;MTHCFALAHLQGIPGSLAYAEHGVAALR;MTPLNLYVNSWLNAPAHTAWR;PDLYHAYQALLLPGLSLAPSLASNLAGNVTK;TGEAHYEQWYR	13	55.3	0	133.19	25.1284	24.3894	24.8144	25.1384	25.476	28.9185	29.2078	29.0823	29.1962	29.2454	6	4	5	5	5	12	13	13	13	13	18	13.2	15.9	15.9	15.9	47.8	55.3
Q88F16	PP_4283	tr|Q88F16|Q88F16_PSEPK Transcriptional regulator, GntR family OS=Pseudomonas putida (strain ATCC 47054 / DSM 6125 / CFBP 8728 / NCIMB 11950 / KT2440) OX=160488 GN=PP_4283 PE=4 SV=1	27.5647	28.3654	+	7.60197	-0.800711	By MS/MS	By MS/MS	By MS/MS	By MS/MS	By MS/MS	By MS/MS	By MS/MS	By MS/MS	By MS/MS	By MS/MS	AITELAVQHATPEQLNELR;DAEQAVSLMMHHMDHIDSK;GAVVASPTVEEAR;LAEAAGNAPLVSFQR;LAHESVVLLRPNR;LNLDEESASDDLHAVFSHLLK;LSEEALGEIFGVSR;LSGEFHLK;QVFFSR;SGTQDDIVYAHIFEAILEQR;SLVSQTSLIIAQYESGNR	11	66.1	0	180.96	27.6202	27.5382	27.6148	27.4583	27.5919	28.3065	28.3443	28.4385	28.3506	28.3871	11	11	10	10	11	9	11	9	9	11	66.1	66.1	58.2	62.9	66.1	60.6	66.1
Q88PI6	PP_0864	tr|Q88PI6|Q88PI6_PSEPK ornithine decarboxylase OS=Pseudomonas putida (strain ATCC 47054 / DSM 6125 / CFBP 8728 / NCIMB 11950 / KT2440) OX=160488 GN=speC PE=3 SV=2	28.1717	28.7622	+	7.57834	-0.590571	By MS/MS	By MS/MS	By MS/MS	By MS/MS	By MS/MS	By MS/MS	By MS/MS	By MS/MS	By MS/MS	By MS/MS	AFADKQETPFVLIDTQMISQAYDDLR;AGFEFAK;ANPAVEIIDLLK;DISVWDAAIAK;DLGLVPYGISFHVGSQQR;EDFGDELPEIILEPGR;FGCQTDMAMDLLILAR;FLKEDFGDELPEIILEPGR;FSGLIETMDEAIK;FSGLIETMDEAIKFPIWTEK;GSSFDIASIYELDK;ILTEGSTTADWPLSR;ISYGNTIK;ISYGNTIKK;KFGCQTDMAMDLLILAR;KGEAEEVVIAGPTCDSADIMYENYK;LKEEDGIELK;LYATDSEADLR;QETPFVLIDTQMISQAYDDLR;SIQVEDYFAR;SLIANAGILVSEVVLVAR;TNSLETYAEEIIR;WIYTDVGK;YGLPLNLAIGDR	24	71.1	0	294.27	28.1689	28.2258	28.1867	28.1618	28.1152	28.7132	28.7507	28.7958	28.8264	28.7251	21	20	20	20	21	22	23	24	24	23	64.3	63	64.1	57.9	64.3	64.3	67.2
Q88NK1	PP_1206	tr|Q88NK1|Q88NK1_PSEPK Basic-amino-acid specific porin OprD OS=Pseudomonas putida (strain ATCC 47054 / DSM 6125 / CFBP 8728 / NCIMB 11950 / KT2440) OX=160488 GN=oprD PE=3 SV=1	30.5468	31.2265	+	7.5697	-0.679707	By MS/MS	By MS/MS	By MS/MS	By MS/MS	By MS/MS	By MS/MS	By MS/MS	By MS/MS	By MS/MS	By MS/MS	AFDGDKLDNR;AFSLSGAYNIGAHTFTLAYQK;AGTGLFPTGSDGR;DSFGLK;EANVVGGTYAFTDNLSTSLYYSK;GFIEDSK;GSDANVAGTSNGKEWER;ISDTVLK;KYYANVNWALPISDNQGLVFDFNIYDTK;LIVEYPLSIL;LLPEIAQGTLITSNEIEGLTLHAGHFTSLTAQEQTNR;MLYFSR;REETGLGFVGTFESGFTQGTVGVGVDAIGMLGLK;SDFNAEDEK;SDFNAEDEKSWQAR;SSDGVYYDSPSIDELR;VEDYWR;VGDQFTALPVFATDDSR;VTGDGDYGYGIDGGGTIFLANSVAR;YDLNFAEYGIPGLTFMTR;YVLQEGPAK;YYANVNWALPISDNQGLVFDFNIYDTK	22	77	0	323.31	30.57	30.4664	30.5324	30.5848	30.5806	31.1513	31.2819	31.2462	31.1961	31.2573	22	22	22	22	20	22	21	21	20	21	77	77	77	77	70.3	77	76.7
Q88KF5	PP_2335	tr|Q88KF5|Q88KF5_PSEPK Citrate synthase OS=Pseudomonas putida (strain ATCC 47054 / DSM 6125 / CFBP 8728 / NCIMB 11950 / KT2440) OX=160488 GN=prpC PE=3 SV=1	29.7413	29.0124	+	7.53049	0.728917	By MS/MS	By MS/MS	By MS/MS	By MS/MS	By MS/MS	By MS/MS	By MS/MS	By MS/MS	By MS/MS	By MS/MS	DAHPMDVMR;DKIMGFGHAIYK;DLAAGAEFEEVAYLLLYGELPTQAELADYK;DLAAGAEFEEVAYLLLYGELPTQAELADYKR;DLPQALK;FQSPQEATAELLR;GPLHGGANEAAMELIER;GQVAGQTALSTVGQAGAGLTYR;IDCTTDEDTLGGHFLHLLHGK;IIRPSAEYVGVEQR;IMGFGHAIYK;LFPNADFYHASAYHFMGIPTK;LTGWAAHVFEQR;PSAEYVGVEQR;QFVPIEQR;QLADEVGDK;QLADEVGDKVLYPVSEAIDK;TGCSVLGTLEPELTFEAQR;TMWEQK;VCASTLSDLYSCVTAAIGSLR;VLSGAGLR;VLYPVSEAIDK;VMNVSLILYAEHEFNASTFTAR	23	75.5	0	323.31	29.653	29.745	29.8008	29.7452	29.7627	28.9504	28.9591	29.0723	29.0196	29.0606	22	22	23	23	23	21	20	21	22	20	70.4	73.3	75.5	75.5	75.5	66.9	66.7
Q88P52	PP_1001	sp|Q88P52|ARCA_PSEPK Arginine deiminase OS=Pseudomonas putida (strain ATCC 47054 / DSM 6125 / CFBP 8728 / NCIMB 11950 / KT2440) OX=160488 GN=arcA PE=3 SV=1	31.3406	30.7422	+	7.5229	0.598444	By MS/MS	By MS/MS	By MS/MS	By MS/MS	By MS/MS	By MS/MS	By MS/MS	By MS/MS	By MS/MS	By MS/MS	AAMHLDTVFSFCDR;DHFDFVTK;DHGNATLEGGDVMPIGNGIVLIGMGER;DLVTVFPEVVK;DTTCWIYGGVTLNPMYWPAR;EFTEADFQVWYGDPDK;EFTEADFQVWYGDPDKDHGNATLEGGDVMPIGNGIVLIGMGER;EIVPFIIRPDESKPYGMDVR;EQWDDGNNVVAIEPGVVIGYDR;ERGVDVLEMHNLLTDIVQNK;EVIVAGLPK;GGGHCMTCPIVR;GGGHCMTCPIVRDPINY;GVDVLEMHNLLTDIVQNK;HLAEFLIGGVAGQDLPQSEGADVVK;ITPDTVGVGLTNEVR;KAGIEVITISAGELGR;KITPDTVGVGLTNEVR;KVMVCAPGLAHK;LTPSNCDELLFDDVIWVDQAK;MYNDYLGHSSFILPPLP…	31	90.6	0	323.31	31.3058	31.2761	31.3647	31.3924	31.3638	30.7092	30.7351	30.6938	30.7883	30.7844	31	31	30	30	29	29	27	28	26	27	90.6	90.6	88.5	88.5	88.5	85.9	82.5
Q88FS1	PP_4012	tr|Q88FS1|Q88FS1_PSEPK Isocitrate dehydrogenase [NADP] OS=Pseudomonas putida (strain ATCC 47054 / DSM 6125 / CFBP 8728 / NCIMB 11950 / KT2440) OX=160488 GN=idh PE=3 SV=1	31.9057	31.3155	+	7.49225	0.590171	By MS/MS	By MS/MS	By MS/MS	By MS/MS	By MS/MS	By MS/MS	By MS/MS	By MS/MS	By MS/MS	By MS/MS	AAEVIDCATMSR;AAGVLLSVHLK;AALIEADDSLR;AALIEADDSLRIELVGK;AEEYGSHDKTFQIK;AFIAEQIADAK;AHDGVMIEK;AVIPDR;CYAGIYQATIEDCK;DAPIQDWVK;DHDTTGLDIR;DTISVTGNVLR;DYLTDLFPIMELGTSAK;EGKDTISVTGNVLR;FAPLAK;FLDTNK;FLDTNKSPSR;FLDTNKSPSRK;GFNIPDYADEPATAEEK;GFNIPDYADEPATAEEKESR;GITNLHVPSDVIVDASMPAMIR;GNVVLEQNVEAGDIFR;GSAVNPVLR;GSHFYLTLYWAEALAAQTDDAALQAR;HAAALAEVGFNANNGIGDLYAR;HVQQLVEENFLR;IELVGK;IELVGKDGSTTVLK;IIYTFTDE…	54	85.8	0	323.31	31.9119	31.8587	31.9329	31.9151	31.91	31.395	31.3327	31.2975	31.3167	31.2357	52	50	52	50	50	48	49	49	45	49	85.2	83.9	85.8	85.2	85.8	84.8	84.1
Q88EQ0	PP_4403	tr|Q88EQ0|Q88EQ0_PSEPK Dihydrolipoamide acetyltransferase component of pyruvate dehydrogenase complex OS=Pseudomonas putida (strain ATCC 47054 / DSM 6125 / CFBP 8728 / NCIMB 11950 / KT2440) OX=160488 GN=bkdB PE=3 SV=1	29.3808	28.7388	+	7.49039	0.642018	By MS/MS	By MS/MS	By MS/MS	By MS/MS	By MS/MS	By MS/MS	By MS/MS	By MS/MS	By MS/MS	By MS/MS	ALDAGIELR;ALVVALR;DFPQINATYDDEAQIITR;DVKPAVYQAPANHEAAPIVPR;EELSGSTITLTSLGALGGIVSTPVVNTPEVAIVGVNR;GKLTLLPFLVR;GLLEQPACLFVE;HAEAGSLWANAGEISR;HGAVHVGIATQGDNGLMVPVLR;IEVEGSGNHVDVPQPK;IEVEGSGNHVDVPQPKPVEAPAAPIAAKPEPQK;ILHEDLDAFMSKPQSNAGQAPDGYAK;KMMNLSSSFDHR;LTLLPFLVR;MMNLSSSFDHR;MPDIGEGIAQVELVEWFVK;MVERPVVIDGQIVVR;PVEAPAAPIAAKPEPQK;QPGDKPLASPAVR;RTDSEQVPVIGLR;VAHFSYVEEIDVTALEALR;VLALGGQPGEVMAVGSELIR;V…	23	79.9	0	323.31	29.4264	29.3033	29.4522	29.4109	29.3113	28.7289	28.7533	28.7255	28.7448	28.7415	23	22	23	22	22	22	22	22	23	22	79.9	76.8	79.9	76.8	76.8	76.8	76.8
Q88GE0	PP_3784	tr|Q88GE0|Q88GE0_PSEPK Chorismatase FkbO/Hyg5-like N-terminal domain-containing protein OS=Pseudomonas putida (strain ATCC 47054 / DSM 6125 / CFBP 8728 / NCIMB 11950 / KT2440) OX=160488 GN=PP_3784 PE=3 SV=1	24.7102	30.0906	+	7.47505	-5.38038	By MS/MS	By MS/MS	By MS/MS	By MS/MS	By MS/MS	By MS/MS	By MS/MS	By MS/MS	By MS/MS	By MS/MS	ANSIPSGGNAFALPFAGSR;AVAILGDAQAMVFVSGTASIIGAK;AVATFVQADVCR;AVCAALLPER;DFQALLSR;EDITVVR;EESLIAPLFSR;HQFISATCTPDTFSDCLSQSLPPSSNEQAPLGVLR;LLSDYDCYPATSGLESIVSYTVYIK;LVVAVSNQK;MANSIPSGGNAFALPFAGSR;QFYDGLESAHAQGHMPDDLLR;QIGTVLEQLTK;QTLENINNLLSAR;QTSAFQYPK;REDITVVR;RREDITVVR;SVHVGNIEQQTR;TELLVEIEAVAVMPE;TWIYIGGITQGPHDETR;VVALENR	21	70	0	153.32	25.1784	24.462	24.0755	24.4913	25.3436	29.8665	30.3891	29.878	30.3182	30.001	9	6	6	6	8	18	17	16	18	18	24.8	19.6	19.8	17.2	22.5	64	47.8
Q88M79	PP_1695	tr|Q88M79|Q88M79_PSEPK histidine kinase OS=Pseudomonas putida (strain ATCC 47054 / DSM 6125 / CFBP 8728 / NCIMB 11950 / KT2440) OX=160488 GN=mxtR PE=3 SV=1	25.8254	24.0782	+	7.41394	1.74714	By MS/MS	By MS/MS	By MS/MS	By MS/MS	By MS/MS	By MS/MS	By MS/MS	By MS/MS	By MS/MS	By MS/MS	ALLQGAIENINQGISVVDQNLHLVAWNR;DMQLEDVVR;FIGQQTSAR;FLAAVSHDLMQPLNAAR;GPGIADDKLQVIFQEFK;ITPDAKPFALNELFDTLGAEFK;LGEPVPGVVISADGSK;LLAGVLGTSSTR;PFALNELFDTLGAEFK;PIADIIR;PSSKPLLAVQIDDLLTLASR;QLVQHMDSSLR;QSIHLQDYWK;SAEELISDLLDISR;SPILLGAR;VIELIGNPMPGGGFVMSFTDITPFR;VLQNFLTNALR;VSEHWQAGR;VSVPIAR;YLELFNYPDGLISVGRPIADIIR	20	23.1	0	94.035	25.7236	25.8436	25.8555	25.932	25.772	23.9121	23.9423	24.3303	24.1864	24.0201	19	19	19	19	17	7	7	8	5	8	21	21.4	21	21.4	17.9	6.7	8.5
Q88KD9	PP_2351	tr|Q88KD9|Q88KD9_PSEPK Propionyl-CoA synthetase OS=Pseudomonas putida (strain ATCC 47054 / DSM 6125 / CFBP 8728 / NCIMB 11950 / KT2440) OX=160488 GN=prpE PE=3 SV=1	26.5304	25.7177	+	7.41155	0.812689	By MS/MS	By MS/MS	By MS/MS	By MS/MS	By MS/MS	By MS/MS	By MS/MS	By MS/MS	By MS/MS	By MS/MS	DGEGIAEAQLLVELVGSVR;DLDWQAALADAEPVAPVELDAGDPLYIMYTSGTTGKPK;GQVPLALVVLK;IADGQDYVPPSTLDDPAVLGEIEAVLADLPR;IGAVHSVVFGGFAANELALR;KEDPEGDLIR;KIADGQDYVPPSTLDDPAVLGEIEAVLADLPR;KPALTLQDNADGTHR;LAGLLR;LDSSTHEWLER;LSTGEMEDLVAR;NVLVLQRPQAHAELLPGR;TDDVINVSGHR;TPDASAYWR;YLQAYLR	15	34.8	0	53.998	26.5816	26.484	26.5976	26.5718	26.4169	25.6851	25.6963	25.7537	25.7803	25.6731	14	14	12	14	14	11	10	9	12	11	32.9	32.9	30.5	33.1	32.9	28.8	22.7
Q88E10	PP_4658	sp|Q88E10|MCPS_PSEPK Methyl-accepting chemotaxis protein McpS OS=Pseudomonas putida (strain ATCC 47054 / DSM 6125 / CFBP 8728 / NCIMB 11950 / KT2440) OX=160488 GN=mcpS PE=1 SV=1	26.3784	27.4261	+	7.40919	-1.04769	By MS/MS	By MS/MS	By MS/MS	By MS/MS	By MS/MS	By MS/MS	By MS/MS	By MS/MS	By MS/MS	By MS/MS	ADQAMDALSQEVMARPEADSVR;ALTDSSVELAR;DELGVLQQGIAR;ELISGIR;GFAVVADEVR;GYIAENSSANEQAALR;IASGDLTQHMR;IGSVMDVIK;LAQYQLISK;LGGQLQTLVSQFR;LLGELGDTISAYK;LQQFENAVLAYR;LQYMIANGDDTAAANTLAK;NAEQASHAATGADDEAR;QLDAALADTDNLKR;RDELGVLQQGIAR;SDALYQIQLER;SNWMGDIGQLNK;STEAMNLLQQESQK;STEEIEELIASLQHGTQQVANAMQGSR;VETDQVATAMHEMAATVQEVAR;VSMDSSAIR;VVGEAIGQIER	23	47.3	0	230.08	26.2901	26.4404	26.4953	26.3252	26.3409	27.3873	27.3393	27.4944	27.5232	27.3861	12	13	15	14	15	19	21	19	18	18	26.1	29.4	31.9	29.3	33.2	41.2	44.1
A0A140FW43	0	tr|A0A140FW43|A0A140FW43_PSEPK Uncharacterized protein OS=Pseudomonas putida (strain ATCC 47054 / DSM 6125 / CFBP 8728 / NCIMB 11950 / KT2440) OX=160488 GN=PP_5489 PE=4 SV=1	25.161	25.8426	+	7.38586	-0.681614	By MS/MS	By MS/MS	By MS/MS	By MS/MS	By MS/MS	By MS/MS	By MS/MS	By MS/MS	By MS/MS	By MS/MS	FGHPLFILR;LQVWPFDPLELDEDQLR;SIVSSPR;YSLSGSLEIR	4	26.1	0	15.646	25.2198	25.2114	25.185	25.0627	25.1259	25.8528	25.862	25.7747	25.862	25.8613	3	2	3	3	3	3	3	3	4	3	20	9.7	20	20	21.8	20	20
Q88C17	PP_5366	tr|Q88C17|Q88C17_PSEPK Dihydrolipoyl dehydrogenase OS=Pseudomonas putida (strain ATCC 47054 / DSM 6125 / CFBP 8728 / NCIMB 11950 / KT2440) OX=160488 GN=lpd PE=3 SV=1	27.1729	26.4022	+	7.34545	0.770664	By MS/MS	By MS/MS	By MS/MS	By MS/MS	By MS/MS	By MS/MS	By MS/MS	By MS/MS	By MS/MS	By MS/MS	AEDEAVACIER;AEDGSETALQAK;AKINHETEGFAK;DIVIATGSEPTPLPGVTVDNQR;GIEYLFR;GLNLESVGLEADKR;IAGKPHEVNYNLIPGVIYTRPEMATVGK;ICPGTDTETAK;INHETEGFAK;LGSQVTVIEYLDR;QKDESVTGLTK;RLGSQVTVIEYLDR;SYDVVIIGGGPGGYNAAIR;TSVPGVWVIGDVTSGPMLAHK	14	39.1	0	109.81	27.1121	27.101	27.2	27.1828	27.2684	26.3726	26.4837	26.3384	26.4096	26.4067	13	13	12	14	14	9	11	9	12	9	38.8	38.8	36.1	39.1	39.1	26	33.7
Q88D51	PP_4977	tr|Q88D51|Q88D51_PSEPK Methylenetetrahydrofolate reductase OS=Pseudomonas putida (strain ATCC 47054 / DSM 6125 / CFBP 8728 / NCIMB 11950 / KT2440) OX=160488 GN=metF PE=3 SV=1	28.1004	28.7824	+	7.33318	-0.682033	By MS/MS	By MS/MS	By MS/MS	By MS/MS	By MS/MS	By MS/MS	By MS/MS	By MS/MS	By MS/MS	By MS/MS	AGADSAITQYFFNADSYFYFVER;ALLAEYK;DRTLNTVLQLESEVK;EETADHFHLEVAAYPEMHPQAR;FSDACGAEIPR;GDLPSGMGMASGELR;IPAAPHLSCVGDTK;KQLEAYADDTASIQAFGEEVITR;LGVEIPVVPGIMPITNYSK;LMGVAR;NFEADLANFVHK;QLATYNPDFFSCTYGAGGSTR;QLEAYADDTASIQAFGEEVITR;RIVALR;RYSFEFFPTK;TLNTVLQLESEVK;YASDLVEFIR;YSFEFFPTK	18	72.5	0	103.24	28.2111	28.0779	28.0422	28.0731	28.0976	28.8452	28.8043	28.7423	28.7521	28.7682	15	15	17	17	17	16	15	16	15	15	64.7	64.7	70.5	65.4	65.4	64.1	61.7
Q88FD6	#N/A	tr|Q88FD6|Q88FD6_PSEPK AI-2E family transporter OS=Pseudomonas putida (strain ATCC 47054 / DSM 6125 / CFBP 8728 / NCIMB 11950 / KT2440) OX=160488 GN=PP_4162 PE=3 SV=1	26.7432	24.8336	+	7.33184	1.90956	By MS/MS	By MS/MS	By MS/MS	By MS/MS	By MS/MS	By MS/MS	By MS/MS	By MS/MS	By MS/MS	By MS/MS	DVQVDGLPDAPAWLGGIPFVGER;LAAFVLR	2	8.6	0	4.8586	26.7821	26.7575	26.7169	26.6564	26.8033	24.8207	25.0951	24.9902	24.6341	24.6282	1	1	1	2	1	1	1	2	2	1	2	2	2	8.6	2	2	2
Q88N37	PP_1379	tr|Q88N37|Q88N37_PSEPK 3-carboxy-cis,cis-muconate cycloisomerase OS=Pseudomonas putida (strain ATCC 47054 / DSM 6125 / CFBP 8728 / NCIMB 11950 / KT2440) OX=160488 GN=pcaB PE=1 SV=1	26.5417	25.6892	+	7.28637	0.852531	By MS/MS	By MS/MS	By MS/MS	By MS/MS	By MS/MS	By MS/MS	By MS/MS	By MS/MS	By MS/MS	By MS/MS	AEASAGLVPHSAVAAIEAACQAER;AHHLLEQCCQR;AMPVAEALAEQLK;AVLGDEPQVSAELSGEELDR;DALDLIEADLGK;DRLVEFASVLGLVAGSLGK;HADTPLVGR;LADTLSQQALK;LAGVLGALTR;LLDPAHYLGQAR;LQELRPR;LQGMLDFEAALAR;LVEFASVLGLVAGSLGK;NLDLTQGLVLAEAVSIVLAQR;NPVGAAVLIGAATR;SNQLFDAYFTAPAMR;TWLQHATPVTLGMK;VIATGVPEAER;VPGLLSTLFAAMPQEHER;YDVGALANAIATAGNSAIPLVK	20	61.3	0	101.29	26.4626	26.5125	26.6559	26.5529	26.5246	25.6203	25.6361	25.671	25.7465	25.7719	16	19	17	18	16	12	10	14	15	15	48.7	58.4	51.1	54	46.2	32.7	25.6
Q88FH6	PP_4120	sp|Q88FH6|NUOB_PSEPK NADH-quinone oxidoreductase subunit B OS=Pseudomonas putida (strain ATCC 47054 / DSM 6125 / CFBP 8728 / NCIMB 11950 / KT2440) OX=160488 GN=nuoB PE=3 SV=1	29.8497	28.9971	+	7.26365	0.852547	By MS/MS	By MS/MS	By MS/MS	By MS/MS	By MS/MS	By MS/MS	By MS/MS	By MS/MS	By MS/MS	By MS/MS	ETVTDQLLEDQVHK;FGAEVIR;FLPVDVYVPGCPPRPEAFLQGLMLLQESIGQER;GAVNWGR;IAVTNLR;IDPDAPNEQYPVGER;LEDVLR;LYEQMLEPK;MAPIIQR;MQYNLTR;NIFMGK;QADFMVIAGTCFVK;RPLSWVVGDQGIYR	13	64.9	0	120.98	29.9302	29.7367	29.8314	29.8852	29.865	29.0029	29.0404	28.9146	28.9477	29.0801	13	13	12	13	11	9	7	9	8	9	64.9	64.9	61.8	64.9	55.6	38.2	31.1
Q88HC7	PP_3433	tr|Q88HC7|Q88HC7_PSEPK 4-hydroxyphenylpyruvate dioxygenase OS=Pseudomonas putida (strain ATCC 47054 / DSM 6125 / CFBP 8728 / NCIMB 11950 / KT2440) OX=160488 GN=hpd PE=3 SV=1	29.5963	29.017	+	7.23373	0.579309	By MS/MS	By MS/MS	By MS/MS	By MS/MS	By MS/MS	By MS/MS	By MS/MS	By MS/MS	By MS/MS	By MS/MS	ADIFENPMGLMGFEFIELASPTPGVLEPVFQILGFTK;ALELGAQPVEIETGPMELR;ALFESIER;AMTAPDGMIR;DVHLYR;FEEGSSIYDIDFNFIEGVDR;FEEGSSIYDIDFNFIEGVDRNPVGAGLK;FMTAPPQTYYEMLEER;GAGQIEEFLMQFNGEGIQHVAFLTDDLLK;GEYTGLTSK;GIGGAPLYLIDR;GILLDGASQPGDKR;IIDHLTHNVYR;KGDDGFGEGNFK;LLLQIFSETLLGPVFFEFIQR;LPGHGEPVDQLQAR;MAYWAGFYEK;NPVGAGLK;QGGINLILNNEPK;SIASYFAAEHGPSVCGMAFR;SKDVHLYR;YFDIKGEYTGLTSK	22	82.7	0	323.31	29.5574	29.6275	29.6213	29.62	29.5552	29.0074	29.0447	29.0473	28.9218	29.0637	21	21	21	21	21	20	21	21	20	19	82.7	82.7	82.7	82.7	72.3	71.8	72.3
Q88FS2	PP_4011	tr|Q88FS2|Q88FS2_PSEPK Isocitrate dehydrogenase [NADP] OS=Pseudomonas putida (strain ATCC 47054 / DSM 6125 / CFBP 8728 / NCIMB 11950 / KT2440) OX=160488 GN=icd PE=3 SV=1	30.9158	30.4091	+	7.22317	0.50677	By MS/MS	By MS/MS	By MS/MS	By MS/MS	By MS/MS	By MS/MS	By MS/MS	By MS/MS	By MS/MS	By MS/MS	ALQYVVDNDRESLTLVHK;ATQVYDQDTWLPQETLDAVR;DAIADAMLQQILLR;DEFGAELLDGGPWMK;DWGYEVAR;DWGYEVARDEFGAELLDGGPWMK;DYVVSIK;ENSEDIYAGIEWK;ESLTLVHK;FDQDCGIGVKPVSK;FLKEEMGVTK;FTEGAFK;FTEGAFKDWGYEVAR;GPLTTPVGGGIR;HMGWTEAADLIIK;IAWMEVYAGEK;IKVPTDGTK;IRFDQDCGIGVKPVSK;ITVNADHSLNVPDHPIIPYIEGDGIGVDVSPVMIK;KALQYVVDNDR;KALQYVVDNDRESLTLVHK;KIAWMEVYAGEK;KPGDVDMVIFR;LVSSSGFGDEMIK;PVLWFQGVPSPVK;SLNVALR;TVTYDFER;VNPGSVILSA…	29	67.7	0	323.31	30.997	30.8991	30.8802	30.8946	30.9083	30.3633	30.3893	30.4277	30.4045	30.4606	27	29	29	28	27	25	27	27	27	26	63.2	67.7	67.7	64.6	64.6	63.2	64.6
Q88BX4	PP_5413	sp|Q88BX4|ATPB_PSEPK ATP synthase subunit beta OS=Pseudomonas putida (strain ATCC 47054 / DSM 6125 / CFBP 8728 / NCIMB 11950 / KT2440) OX=160488 GN=atpD PE=3 SV=1	32.4637	32.2512	+	7.22236	0.212579	By MS/MS	By MS/MS	By MS/MS	By MS/MS	By MS/MS	By MS/MS	By MS/MS	By MS/MS	By MS/MS	By MS/MS	DEGNDVLLFVDNIYR;DEGNDVLLFVDNIYRYTLAGTEVSALLGR;DIASLGIYPAVDPLDSTSR;DIIAILGMDELSEADK;DSNVLDKVALVYGQMNEPPGNR;DTIAGFSGILK;DVVPSVYNALK;EGNDFYHEMK;EGNDFYHEMKDSNVLDK;EGSITSVQAVYVPADDLTDPSPATTFAHLDATVVLSR;ELKDIIAILGMDELSEADK;ELKDIIAILGMDELSEADKQLVAR;FLSQPFFVAEVFTGSPGK;FRDEGNDVLLFVDNIYR;GDYDHLPEQAFYMVGSIDEAIEK;GIHQPAPSFADQAGGNDLLETGIK;GLDVVDTGAAISVPVGK;GVQYVLQR;IMDVLGNPIDEAGPIGEEER;IMDVLGNPIDEAGPIGEEERR;I…	37	93	0	323.31	32.4641	32.4492	32.4353	32.4884	32.4817	32.2709	32.2446	32.2455	32.2523	32.2425	35	36	35	34	36	35	35	35	35	33	93	93	93	91.9	93	93	93
Q88GC4	PP_3800	tr|Q88GC4|Q88GC4_PSEPK Periplasmic protein OS=Pseudomonas putida (strain ATCC 47054 / DSM 6125 / CFBP 8728 / NCIMB 11950 / KT2440) OX=160488 GN=PP_3800 PE=4 SV=1	25.4749	24.3211	+	7.21937	1.15379	By MS/MS	By MS/MS	By MS/MS	By MS/MS	By MS/MS	By MS/MS	By MS/MS	By MS/MS	By MS/MS	By MS/MS	DLTAAEQGLYTDLR;DSAAVIPDDLGQAALIAAGWQQVVSHYDAGVTR;EENAVTPSVK;GGHQWSWLESGAYLGR;VAFDEIQLLR	5	43.9	0	39.203	25.551	25.4311	25.6276	25.4428	25.3218	24.2536	24.3153	24.2919	24.3115	24.433	5	4	4	4	4	2	2	2	3	3	43.9	35.4	35.4	35.4	35.4	24.9	22.8
A0A140FWS5	0	tr|A0A140FWS5|A0A140FWS5_PSEPK HTH-type transcriptional regulator BetI OS=Pseudomonas putida (strain ATCC 47054 / DSM 6125 / CFBP 8728 / NCIMB 11950 / KT2440) OX=160488 GN=betI PE=3 SV=1	26.6902	25.6621	+	7.21331	1.0281	By MS/MS	By MS/MS	By MS/MS	By MS/MS	By MS/MS	By MS/MS	By MS/MS	By MS/MS	By MS/MS	By MS/MS	ALPLYHAR;DKNGLIAATMGYIMSMLNEGVR;GALSGDAFDTDQAIR;GLAALIDGLWLR;LAGVSNGIISHYFR;QHTLGTNDQAADNAR;QQLIEATLQAVDQVGLGDASIALIAR;TWLAFWASSMHQPDLHR;VGMQPIR;VGMQPIRR;VIIEGNFDASQVNGPAMK	11	71.1	0	101.17	26.622	26.7348	26.7547	26.6607	26.6788	25.519	25.5945	25.7073	25.7997	25.6901	9	9	11	9	7	5	4	6	6	4	59.2	60.6	71.1	52.3	40.8	26.1	22.5
Q88JI7	PP_2662	tr|Q88JI7|Q88JI7_PSEPK Porin domain-containing protein OS=Pseudomonas putida (strain ATCC 47054 / DSM 6125 / CFBP 8728 / NCIMB 11950 / KT2440) OX=160488 GN=PP_2662 PE=4 SV=1	22.5238	29.1767	+	7.20499	-6.6529		By matching	By matching		By matching	By MS/MS	By MS/MS	By MS/MS	By MS/MS	By MS/MS	DDGNGAVGSGADYETR;DFGLFAR;GINPFFTNNAGEPVLR;GVALFHDINDNLK;GVGYGVQAK;MGFLPNYLGFNMGK;MGGWSLTGSGFQAK;NVDSDGYLLQGSYK;QFYGTVANPEWGEVLIGK;TKDDGNGAVGSGADYETR;TPVMEGLR;VALSYGK;VAVGIMDPVDTNDSSPTGK	13	39.7	0	280.16	22.6484	22.6702	22.7019	23.2912	21.3075	29.0023	29.1766	29.6431	29.1709	28.8908	0	1	1	0	2	13	13	13	12	13	0	1.8	4.1	0	6.8	39.7	39.7
Q88E48	PP_4620	tr|Q88E48|Q88E48_PSEPK fumarylacetoacetase OS=Pseudomonas putida (strain ATCC 47054 / DSM 6125 / CFBP 8728 / NCIMB 11950 / KT2440) OX=160488 GN=hmgB PE=4 SV=1	29.5496	29.0114	+	7.19736	0.538251	By MS/MS	By MS/MS	By MS/MS	By MS/MS	By MS/MS	By MS/MS	By MS/MS	By MS/MS	By MS/MS	By MS/MS	ASTIRPSGTDVR;CAQPARPEGDPQPLSYLLDKR;CGVAIGDAILDLEAVLAAGLFDGAAK;DGVASIGFGECR;DIQAWEYQPLGPFLSK;DQASGAFDIELEVLLLTER;FLEDGDEIILR;GGALNAFFAMGR;GQTLPAGHTEPSFGPCAR;KFLEDGDEIILR;LFRPDNPLLPNYK;LPVELASGEVR;LTLSNTR;MREQGIAPHR;SFITTISPWVVTAEALEPFR;SWVEHANGHSDFPLQNLPLGIFSR;YVPIGYHGR	17	56.3	0	104.96	29.517	29.5093	29.5944	29.577	29.5503	28.9491	29.019	29.0902	28.9865	29.012	14	15	16	15	16	13	12	12	12	11	49.1	48.4	50.7	48.4	50.7	43.5	37.4
A0A140FVX0	0	tr|A0A140FVX0|A0A140FVX0_PSEPK Uncharacterized protein OS=Pseudomonas putida (strain ATCC 47054 / DSM 6125 / CFBP 8728 / NCIMB 11950 / KT2440) OX=160488 GN=PP_5426 PE=4 SV=1	27.7941	28.8211	+	7.18968	-1.02708	By MS/MS	By MS/MS	By MS/MS	By MS/MS	By MS/MS	By MS/MS	By MS/MS	By MS/MS	By MS/MS	By MS/MS	EAGIESQIKPVLK;EQVSQAHQHEGQTGQLK;EQVSQAHQHEGQTGQLKQR;FVSAYIDQVPELLEAAHEVAR;LELQLPHLHPSIQLPEQDAQGTLAR;LSSPATGAAWK;LVEEVNDLYIR;MNIAAVR;QRLELQLPHLHPSIQLPEQDAQGTLAR	9	50.2	0	64.755	27.8363	27.6676	27.6795	27.9199	27.8671	28.8468	28.8215	28.8715	28.7589	28.807	8	7	6	6	5	9	9	9	9	8	50.2	38.5	41.8	44.1	32.4	50.2	50.2
Q88CV2	PP_5078	sp|Q88CV2|AROB_PSEPK 3-dehydroquinate synthase OS=Pseudomonas putida (strain ATCC 47054 / DSM 6125 / CFBP 8728 / NCIMB 11950 / KT2440) OX=160488 GN=aroB PE=3 SV=1	27.6713	28.0174	+	7.18072	-0.346088	By MS/MS	By MS/MS	By MS/MS	By MS/MS	By MS/MS	By MS/MS	By MS/MS	By MS/MS	By MS/MS	By MS/MS	ALDSAALTEAIR;ALDSAALTEAIRR;ALGAYSVLPVVLPDGEAHK;ALGAYSVLPVVLPDGEAHKNWETLQLIFDGLLTAR;AVLIDTTSLK;EILQATLSADYR;ELSAGLAEVIK;GVDFIQVPTTLLSQVDSSVGGK;LGWIDQAER;LLQDAGLPVVPPQEMTPAHFMEHMAVDK;LLQDAGLPVVPPQEMTPAHFMEHMAVDKK;NWETLQLIFDGLLTAR;QMGEAVVTDDYSK;QVAIVSNETVAPLYLER;SYPIYIGEGLLDQPELLAPHIAGR;TGINHPLGK;TTVVALGGGVIGDMAGFAAACYQR;YGLICDKPFLAWLEDNMQALR	18	68.2	0	226.62	27.6181	27.6849	27.6885	27.6833	27.6815	27.9789	27.9968	28.0365	28.0459	28.0287	17	16	17	16	15	13	13	15	15	14	67.9	59.2	68.2	68.2	62.5	53.4	53.2
Q88JG9	PP_2680	tr|Q88JG9|Q88JG9_PSEPK Aldehyde dehydrogenase OS=Pseudomonas putida (strain ATCC 47054 / DSM 6125 / CFBP 8728 / NCIMB 11950 / KT2440) OX=160488 GN=aldB-II PE=3 SV=1	29.9454	30.9946	+	7.1724	-1.04918	By MS/MS	By MS/MS	By MS/MS	By MS/MS	By MS/MS	By MS/MS	By MS/MS	By MS/MS	By MS/MS	By MS/MS	AAEGLVLAFFNQGEVCTCPSR;ALDAAHAAAEAWGK;ALIQESIYEPFMAEVMK;AQEGGVGEINEGTVAYHIHEPLGVVGQIIPWNFPLLMAAWK;CAAENIIPSTVELGGK;DEAEALAIANDSEFGLGAGLWTR;EAGEALATSK;EEGAQLLTGGGAER;ETLNADVPLAADHFR;GNPLDTETMVGAQASEQQYDK;IADRIEQNLEVLAVTESWDNGK;IAFTGSTPVGSHIMK;IEQNLEVLAVTESWDNGK;ILSYLEIAR;LAPALAAGNCVVLK;LQGDLASGYYIQPTLLK;MIYAQPGTPGAVVSFK;MIYAQPGTPGAVVSFKPR;MMLDHYQQTK;NLLVSYDINPLGFF;SPNIFFEDIMQAEPAFIEK;VFQEEIFGPVVGVT…	26	80.4	0	323.31	29.8532	29.9745	30.0042	30.0124	29.8828	30.9673	30.9861	31.1674	30.9511	30.9011	22	22	23	21	22	25	21	26	23	23	69.6	68.8	73.7	68.8	69.6	76.3	68.6
A0A140FW16	0	tr|A0A140FW16|A0A140FW16_PSEPK DUF945 family protein OS=Pseudomonas putida (strain ATCC 47054 / DSM 6125 / CFBP 8728 / NCIMB 11950 / KT2440) OX=160488 GN=PP_5467 PE=4 SV=1	28.054	28.744	+	7.17182	-0.690036	By MS/MS	By MS/MS	By MS/MS	By MS/MS	By MS/MS	By MS/MS	By MS/MS	By MS/MS	By MS/MS	By MS/MS	AALAYYDDFKER;AAPSNFTWGANMAVR;ADFQSLPELDDVETQLK;EAFSEYQQQVPK;GAEVVLVADVSDEVQPR;GLSGLMESVQGGSAEEGLAGWAK;KAALAYYDDFK;KADFQSLPELDDVETQLK;LVEDGTFEEQYTFK;QLLIGGVAAAVLVLGGGYAMVSSSGK;SALSAMLIGAYSPYTGQAVLAEAVSGFAR;SLFAALFVSK;SSDGEGSMAFVVTHR;VAAAQTNGAQQFMR;VENYSVSYSGFK;YFLEDVLSEGDISYSAFSGNLTVADPEIR;YQLNVSR	17	63.2	0	323.31	28.1101	28.1221	28.09	27.9449	28.0027	28.7573	28.7068	28.7489	28.7825	28.7246	15	15	13	15	17	16	15	15	15	16	56	57.7	50.7	52.2	63.2	56	56
Q88LR1	PP_1868	tr|Q88LR1|Q88LR1_PSEPK ATP-dependent RNA helicase DeaD OS=Pseudomonas putida (strain ATCC 47054 / DSM 6125 / CFBP 8728 / NCIMB 11950 / KT2440) OX=160488 GN=deaD PE=3 SV=1	28.2506	28.7389	+	7.15186	-0.488324	By MS/MS	By MS/MS	By MS/MS	By MS/MS	By MS/MS	By MS/MS	By MS/MS	By MS/MS	By MS/MS	By MS/MS	AAALNGDIAQNQR;ALASALLR;ALLLVTPR;APLPLAEGR;ATNGQALDLAAVER;DSFSLVELPEDGLEK;ELALQVATAFETYAK;EPQALILAPTR;EQPLVPSFAPR;GLDVPR;IPAVLR;ITHVFNVDMPYDPESYVHR;KATNGQALDLAAVER;KLTSSLAPLVAEAEATHGELFDR;LGFMDDLEVIFDAIPATR;LLEVEEFDALIAFVR;LPNAQAVLDAR;LTSSLAPLVAEAEATHGELFDR;MLQVIER;NGAQIVVATPGR;NLLGAILNEGGLAR;QATLDLAAALEAK;QMPGVNVVAVYGGAPMGPQLR;QTVLFSATLPSSIR;RAPLPLAEGR;REPQALILAPTR;TAAFALPILNK;TQTVTAIEQAHLMVHADQK…	30	61.4	0	277.38	28.2325	28.2516	28.2272	28.2748	28.267	28.714	28.7349	28.7999	28.7825	28.6633	28	29	27	28	27	27	30	29	29	29	58.5	58.7	57.4	57.2	58.5	58.3	61.4
Q88P42	PP_1011	tr|Q88P42|Q88P42_PSEPK Glucokinase OS=Pseudomonas putida (strain ATCC 47054 / DSM 6125 / CFBP 8728 / NCIMB 11950 / KT2440) OX=160488 GN=glk PE=3 SV=1	25.1538	28.1696	+	7.15027	-3.01573	By MS/MS	By MS/MS	By MS/MS	By MS/MS	By MS/MS	By MS/MS	By MS/MS	By MS/MS	By MS/MS	By MS/MS	ALPGEGGHVDLPVGNAR;DNQLHEVNVFATVDYTNPEQAIEAYLESQGIAR;EAAIHQQIHSQIGHVSAEAVLSGGGLVR;EVCPGQADPSR;EVCPGQADPSRPALVIGPGTGLGVGSLLR;FAELFLR;GGLAAVCLAVAGPVDGDEFR;GGVYIVGGVIPR;HKTPAHITDAALGGEPR;HLLVGDIGGTNAR;LGEQLWK;LLLINDFTAMALGMTR;LYQAICALDGDTPR;PALVIGPGTGLGVGSLLR;SGFAASFADK;TPAHITDAALGGEPR;VAGNNVLTLGAR	17	73.7	0	205.98	25.432	25.4611	24.8612	24.684	25.3309	28.0976	28.221	28.1909	28.2223	28.116	7	8	6	5	6	16	17	16	15	16	37.9	37.3	27	24.5	26	68.3	73.7
Q88HH5	PP_3383	tr|Q88HH5|Q88HH5_PSEPK Gluconate 2-dehydrogenase flavoprotein subunit OS=Pseudomonas putida (strain ATCC 47054 / DSM 6125 / CFBP 8728 / NCIMB 11950 / KT2440) OX=160488 GN=PP_3383 PE=3 SV=1	21.9935	27.8228	+	7.13701	-5.82927			By MS/MS			By MS/MS	By MS/MS	By MS/MS	By MS/MS	By MS/MS	AIAVLGK;ASPNVNILPALR;ATADYYTHQVSMDAHGAHQSYR;ATGVTYIDAQGR;DAYGQPLLR;DHFNTTSYQTTHLNGGAIMGTDPK;ELTEAGLHVVALER;EVEQPAELVILAAFQFNNVR;GNYLDLDPTYR;GPMQDTYPEGSYPQVIDELTYSVR;GVGGAGLHWSGVHFR;HSVNDVALPNR;KATADYYTHQVSMDAHGAHQSYR;KLFVDVSK;LFVDVSK;LMLLSGIGK;LMLLSGIGKPYDPVK;LMLLSGIGKPYDPVKNEGVVGR;MNQFMVDK;MTFDWQENDIK;NFAYQNMGTVK;NPGPLVQA;PIAGTSNPPGTPAWGSAWK;QVPNFELRPNAHVLR;RATGVTYIDAQGR;SNPFPLPAQK;TFIPEGMTIQDFG…	30	64.1	0	278.77	21.7684	22.2799	21.9427	21.6899	22.2869	28.3503	28.2936	28.23	27.0742	27.166	0	0	1	0	0	28	30	26	25	28	0	0	6.6	0	0	60.9	64.1
Q88N38	#N/A	tr|Q88N38|Q88N38_PSEPK Alpha-ketoglutarate permease OS=Pseudomonas putida (strain ATCC 47054 / DSM 6125 / CFBP 8728 / NCIMB 11950 / KT2440) OX=160488 GN=pcaT PE=3 SV=1	25.2051	22.5425	+	7.1349	2.66262	By MS/MS	By MS/MS	By MS/MS	By MS/MS	By MS/MS	By matching	By MS/MS	By matching	By matching	By matching	DAGSIGGLFR;PIGGWIFGR;TSTYYTGEER;YLVNTAGMTAK	4	9.3	0	9.0945	25.3228	25.0626	25.2454	25.1441	25.2508	22.2584	22.9196	22.8193	22.3909	22.3243	3	3	2	3	3	1	1	1	1	1	6.8	7	4.4	6.8	6.8	2.3	2.3
Q88HH8	PP_3379	tr|Q88HH8|Q88HH8_PSEPK Epimerase OS=Pseudomonas putida (strain ATCC 47054 / DSM 6125 / CFBP 8728 / NCIMB 11950 / KT2440) OX=160488 GN=kguE PE=4 SV=1	23.4896	28.7909	+	7.12114	-5.30132	By matching		By matching			By MS/MS	By MS/MS	By MS/MS	By MS/MS	By MS/MS	ALGAVALK;AVEYPLVGEDLLALTR;EELFASAPDAAALGR;GQEQFLDLLAAAGVSR;IEPMLQFFQR;LECLYSTPLELWTAQGVPDPLLVQK;LGMTFDIGNWQWQGEPAPQAAR;LVAIPPQAADLQAWAALMAEFAPGVVR;MQANPVSISLSSYGADFVR;QRGQEQFLDLLAAAGVSR;VDPLGLR;VELREELFASAPDAAALGR;VIAALR;VSLGHFDEHCDVTALASLLPAQGPLLLVENDQTAQGGR	14	83	0	220.23	22.665	23.7868	24.0749	23.713	23.2084	28.9934	28.4419	29.0743	28.9991	28.446	1	0	1	0	0	13	14	13	13	14	5.8	0	2.3	0	0	82.2	83
Q877U6	PP_1157;PP_3365	tr|Q877U6|Q877U6_PSEPK Acetolactate synthase OS=Pseudomonas putida (strain ATCC 47054 / DSM 6125 / CFBP 8728 / NCIMB 11950 / KT2440) OX=160488 GN=PP_1157 PE=3 SV=1	30.2498	30.6158	+	7.11552	-0.365998	By MS/MS	By MS/MS	By MS/MS	By MS/MS	By MS/MS	By MS/MS	By MS/MS	By MS/MS	By MS/MS	By MS/MS	AADVVVQCLENEGVEYVFGIPGEENLDLLESLR;AADVVVQCLENEGVEYVFGIPGEENLDLLESLRK;AVEAADLIINIGHDVIEKPPFFMVR;DDGYGMIR;EANEAQIAEGADDDRFPVYPQR;FLGNAALSSGDFVHR;FQIIDVCGMMDPITK;GGTEVIHINFR;HEQSAGFMAATYGR;ILNSELRER;LAEEEKPGAVHLELPEDIAAEQTDALPIPR;LGMHITVVILR;MVADIR;NPILVIGAGANR;NPILVIGAGANRK;QANMGFTDFGLDYGNPDFVK;RPLAEHVAIEAAVEK;SAEVDAVYFPQVEVIGDIANAVWQISEALNDTSHWDFTR;TGIPFITTQMGK;TGVSLSTLGPGATNLVTASAYAYLGGMPMMMITGQK…	26	75.5	0	323.31	30.242	30.2224	30.3154	30.2207	30.2485	30.6139	30.5949	30.647	30.6266	30.5965	24	23	24	24	24	24	24	25	23	23	73.9	73.7	66.7	66.7	66.7	66.7	66.7
Q88E47	PP_4621	sp|Q88E47|HGD_PSEPK Homogentisate 1,2-dioxygenase OS=Pseudomonas putida (strain ATCC 47054 / DSM 6125 / CFBP 8728 / NCIMB 11950 / KT2440) OX=160488 GN=hmgA PE=1 SV=1	27.8185	26.9125	+	7.1051	0.90605	By MS/MS	By MS/MS	By MS/MS	By MS/MS	By MS/MS	By MS/MS	By MS/MS	By MS/MS	By MS/MS	By MS/MS	AEGFLPGGASLHGVMSAHGPDAETCEK;AIAADLAPHK;APYGLYAELLSGTAFTMAR;DFLTPVAHYEEAEGPVQLVQK;DTSPDLHYLSGFGNEFASEALPGALPVGQNSPQK;FRVELLDGQAR;GYIAENHGAPLR;IATELGVMEVEPLEIAVIPR;IRPSALHPR;LPDLGPIGSNGLANPR;NLMNEFMGLINGAYDAK;QPLGGPLGGINPNR;VFFNADGELLLVPEQGR;WMVAENTFRPPWFHR	14	55.9	0	196.79	27.8174	27.6766	27.8178	27.9056	27.8753	26.9544	27.0082	26.8586	26.8593	26.8819	14	13	13	14	14	11	13	12	10	12	55.9	49.7	52.7	55.9	55.9	45.5	52.4
Q88P65	PP_0988	sp|Q88P65|GCSP1_PSEPK Glycine dehydrogenase (decarboxylating) 1 OS=Pseudomonas putida (strain ATCC 47054 / DSM 6125 / CFBP 8728 / NCIMB 11950 / KT2440) OX=160488 GN=gcvP1 PE=3 SV=1	25.9393	26.6577	+	7.08522	-0.718333	By MS/MS	By MS/MS	By MS/MS	By MS/MS	By MS/MS	By MS/MS	By MS/MS	By MS/MS	By MS/MS	By MS/MS	AADEQAMLTALGFDSLDAMTAAVIPDSIK;ALGVQVVGASAFDTLTLATGTATASLHDK;ASQMAILNANYIAR;ATSNICTAQVLLANIASMFAVYHGPAGLK;AVEDGSLDKDDNPLK;ELGDVSAFFGALLQYPASNGEVFDYR;EQAVYPLASLVEGK;FGGDVSHLNLHK;FGVPLGFGGPHAAYFATR;GNVDVEDLR;GTSVLGSHDGQSEADALAALK;LADKDLALDR;LVGVSIDR;MMGGAGLKR;NAPHTAAELVGEWTHGYSR;NLLENPAWYTAYTPYQPEISQGR;QSAILEHPVFNR;SYIGQGYYNTHTPAPILR;TFCIPHGGGGPGVGPIGVK;THALTAILAAGLK;VDNVFGDR;VVVTACDAR;YHSETELMR	23	39.2	0	60.529	25.9237	25.9663	25.8707	25.9152	26.0208	26.6736	26.7291	26.5832	26.7103	26.5922	13	11	17	14	12	16	17	18	20	16	19.9	18.4	28	22.8	21.1	27.9	30.5
Q88FN7	PP_4052	tr|Q88FN7|Q88FN7_PSEPK 4-alpha-glucanotransferase OS=Pseudomonas putida (strain ATCC 47054 / DSM 6125 / CFBP 8728 / NCIMB 11950 / KT2440) OX=160488 GN=malQ PE=3 SV=1	27.1167	26.7577	+	7.06634	0.359058	By MS/MS	By MS/MS	By MS/MS	By MS/MS	By MS/MS	By MS/MS	By MS/MS	By MS/MS	By MS/MS	By MS/MS	AFIEMLR;ANLAHAGGLR;AWHDPYHPEVEALANAYPAK;DWIDANARPQR;ELLDDEDAAR;FEVLQAQAVEHGLGADWR;GADALAISPIHALSAIDQEHYSPYSPSSR;HQAIILGEDLGTVPDSLR;IDHVMGLR;ILEANYGELKDNDALIDAAIR;LASSVGLSR;LLALESVR;LLEALYQGFSHGDHPLR;LLLNTLYTSPAALLGER;LPGELPIGYHQVEIDSR;LQLIDAATELHWR;LWLIPQGAK;MSETALHR;NILEGLGHPAGDDAAVAASLR;PSEGAYLDYPLDDLLR;RLELLAQAR;RLWLIPQGAK;RPGDGGFGDCLALEQLAR;TDFDSFR;VLPFEQTQPGQFKPILDWPDNALATTGTHDLAPLAGWLANR	25	52.7	0	270.04	27.1264	27.1396	27.1219	27.0865	27.1094	26.8024	26.7646	26.7548	26.695	26.7717	21	20	22	23	21	20	22	21	23	21	44.4	42.2	44.1	44.1	38.2	37.7	41.1
Q88PK8	PP_0842	sp|Q88PK8|ISCS_PSEPK Cysteine desulfurase IscS OS=Pseudomonas putida (strain ATCC 47054 / DSM 6125 / CFBP 8728 / NCIMB 11950 / KT2440) OX=160488 GN=iscS PE=3 SV=1	31.1103	30.6471	+	7.06133	0.463202	By MS/MS	By MS/MS	By MS/MS	By MS/MS	By MS/MS	By MS/MS	By MS/MS	By MS/MS	By MS/MS	By MS/MS	DDTILVSLMHVNNEVGSINDIAAIGELTR;DIAVSSGSACTSASLEPSYVLR;EGFEVTYLEPGEDGIVTPAMVEAVLR;EIVWTSGATESDNLALK;ELSPLWDMYK;FTTEEEVDYAAQK;GIGALYVSR;GVAHFYQTK;GVLFHVDAAQSAGK;GVLFHVDAAQSAGKVEIDLQK;HIITSKIEHK;IEWAAH;LEAIIHGGGHER;LKVDLMSFSAHK;LPIYLDYSATTPVDPR;MADCLLVDGNFGNPASR;MKLPIYLDYSATTPVDPR;NDELAHSSIR;QEMVAENAR;QVAELINADPR;QVSNLEELYVNGSQTAR;RQVAELINADPR;SGTLPTHQIVGMGEAFAIAK;SHVFGWK;VDLMSFSAHK;VEIDLQK;VPHNLNLSF…	28	81.7	0	323.31	31.1426	31.149	31.1361	31.0846	31.0392	30.6618	30.6162	30.667	30.6808	30.6098	28	28	28	28	28	28	28	28	27	27	81.7	81.7	81.7	81.7	81.7	81.7	81.7
Q88JH4	PP_2675	tr|Q88JH4|Q88JH4_PSEPK Cytochrome c-type protein OS=Pseudomonas putida (strain ATCC 47054 / DSM 6125 / CFBP 8728 / NCIMB 11950 / KT2440) OX=160488 GN=PP_2675 PE=4 SV=1	26.6179	28.3996	+	7.04082	-1.78171	By MS/MS	By MS/MS	By MS/MS	By MS/MS	By MS/MS	By MS/MS	By MS/MS	By MS/MS	By MS/MS	By MS/MS	DTGVSLDGDGWAAVNPYR;GLTPIK;GLTPIKDTGVSLDGDGWAAVNPYR;MADYLSQEALWAVR;MLDAGDAGDEWFVER;SGGIAPDLR;TYLDSVHVEE	7	47.1	0	152.02	26.3325	26.7988	26.7308	26.6956	26.5319	28.3655	28.2626	28.5787	28.4304	28.361	7	6	6	7	7	7	7	7	7	7	47.1	47.1	47.1	47.1	47.1	47.1	47.1
Q88K26	PP_2466	sp|Q88K26|IF3_PSEPK Translation initiation factor IF-3 OS=Pseudomonas putida (strain ATCC 47054 / DSM 6125 / CFBP 8728 / NCIMB 11950 / KT2440) OX=160488 GN=infC PE=3 SV=2	29.6697	30.0548	+	7.02893	-0.385047	By MS/MS	By MS/MS	By MS/MS	By MS/MS	By MS/MS	By MS/MS	By MS/MS	By MS/MS	By MS/MS	By MS/MS	APINENISAR;EMAHQELGMELLK;EMAHQELGMELLKR;FLTDGDK;FLTDGDKAK;FRPGTEDGDYQVK;LDLVEISADAVPPVCK;LIGADGEQVGIVSIDEALR;QLMMVIAPK;RVEADLAEYGTVEQHPK;VEADLAEYGTVEQHPK	11	57.9	0	163.36	29.701	29.6878	29.6165	29.6877	29.6558	30.021	30.0192	30.0629	30.0943	30.0765	11	11	11	11	11	11	11	11	11	11	57.9	57.9	57.9	57.9	57.9	57.9	57.9
Q88DE5	PP_4881	tr|Q88DE5|Q88DE5_PSEPK Iron ABC transporter, periplasmic iron-binding protein OS=Pseudomonas putida (strain ATCC 47054 / DSM 6125 / CFBP 8728 / NCIMB 11950 / KT2440) OX=160488 GN=PP_4881 PE=3 SV=1	28.3711	27.829	+	7.02522	0.542156	By MS/MS	By MS/MS	By MS/MS	By MS/MS	By MS/MS	By MS/MS	By MS/MS	By MS/MS	By MS/MS	By MS/MS	DLPTTVMDFANPEWEGR;EAQALLNWMASEEGQR;EATEEWLTGLK;EYVGANGTWMGITAR;GLKPFDELRPPK;GSSNQLASQIIEEGDR;GSSNQLASQIIEEGDRSPADIIYTEESPPLNNLGELGLLAK;IDDATLNMMPK;ISPADLGNAEEAIELER;IVVYNPK;KGSSNQLASQIIEEGDR;LYYLADGDAGNLVTISGAGVVK;SPADIIYTEESPPLNNLGELGLLAK;TGIHIDIR;TYTNNMVALK;VGYVPTSGAFQEQAVAILK;VITQTTAEYPLHK	17	65.3	0	245.46	28.3038	28.3561	28.4301	28.3817	28.3839	27.7869	27.8361	27.8929	27.8555	27.7734	14	16	16	15	14	14	15	14	16	14	61.7	62	65	61.7	58.8	61.7	60.5
Q88F85	PP_4213	tr|Q88F85|Q88F85_PSEPK Dipeptidase OS=Pseudomonas putida (strain ATCC 47054 / DSM 6125 / CFBP 8728 / NCIMB 11950 / KT2440) OX=160488 GN=pvdM PE=4 SV=1	27.673	26.2681	+	7.01555	1.40488	By MS/MS	By MS/MS	By MS/MS	By MS/MS	By MS/MS	By MS/MS	By MS/MS	By MS/MS	By MS/MS	By MS/MS	AAVDIPR;AEYGLPPLVNQANALMPGDPIIAGWPEQK;APVVASHSAPR;DYGDVIDYAVR;EADKDGPGQFDLAK;GTGGVIQIVAFGTYIKPLTQK;IISFDSHLTLPLDFGTEGR;LNDLGVIIDVSQMSTQALTQVVELSR;LWGGNFLR;NLTDKEMQLIK;PLPFFNDTPDALGGLSAIGR;VGIDHVGIASDFNEGGGIAGWNDASQAR;VGQYAEALYAILEEEPQATLK;YNAISAMVR	14	50.9	0	46.05	27.5953	27.6011	27.8123	27.7163	27.6399	26.2414	26.4398	26.2011	26.3898	26.0684	10	11	13	10	13	7	10	10	7	4	40.7	41.3	46.3	33.5	48.5	28.1	37.4
Q88PG7	PP_0883	tr|Q88PG7|Q88PG7_PSEPK Glycine-glutamate dipeptide porin OS=Pseudomonas putida (strain ATCC 47054 / DSM 6125 / CFBP 8728 / NCIMB 11950 / KT2440) OX=160488 GN=opdP PE=3 SV=1	27.7993	27.341	+	7.00158	0.458205	By MS/MS	By MS/MS	By MS/MS	By MS/MS	By MS/MS	By MS/MS	By MS/MS	By MS/MS	By MS/MS	By MS/MS	ALPSSFQGAFLHSAEFDNLSIDLGTFDR;ASTAGINYQPFK;ENWVQGTILNYSSGFTQGTVGFAVEAAGYNAIALQQSR;FRSEYSATGVETDR;GTAYDVNGLDGETHYEWGIGTSYALQSGPLK;GWGIDGTHYR;LGLGNIK;QSVDTPMIAYIGNR;SEYSATGVETDR;SLQLSYVLNMAPYGVPGLK;SLSTSLYATK;SSSEQAQASGFIDGQSLSGSTR;TLTHSDGDPVGQWSK;VEDFWNQYYFGANHVLGDSAVLSLSTGLNYYK;VSNTTLTLGR;VVTTIPFNIL	16	59.3	0	323.31	27.8151	27.7284	27.8337	27.8094	27.8096	27.2984	27.3192	27.3628	27.3248	27.4001	14	15	14	14	13	13	12	12	12	12	54.7	57.7	44.2	51.6	42.5	42.5	39.4
Q88JH5	PP_2674	tr|Q88JH5|Q88JH5_PSEPK Quinoprotein ethanol dehydrogenase OS=Pseudomonas putida (strain ATCC 47054 / DSM 6125 / CFBP 8728 / NCIMB 11950 / KT2440) OX=160488 GN=qedH-I PE=3 SV=1	29.7155	30.9639	+	6.99577	-1.24837	By MS/MS	By MS/MS	By MS/MS	By MS/MS	By MS/MS	By MS/MS	By MS/MS	By MS/MS	By MS/MS	By MS/MS	APSWPDDPTTETGK;DGNPHDFDSLYTSGQVGVDPSTGEVK;DPDTGEEVWMR;DPDTGEEVWMRPFVEGHMGR;EEYWTEEVNYK;EEYWTEEVNYKK;EHLPLWAGVLATK;FGDHSAGYTMTGAPVLIK;GAAIYGDKIYFGTLDAR;GKPVEVSPPFLGGK;GNLVFTGTGDGFFK;GQESQAIVSDGVVYVTGSYSR;GQESQAIVSDGVVYVTGSYSRVFALDAKTGK;GSAYLGMGFR;IPSWDNK;IYFGTLDAR;KFGDHSAGYTMTGAPVLIK;KGSAYLGMGFR;LNGKDSTPTGDVK;LPDNIRPCCDVVNR;LQNAFPFVDNITWASHIDLK;LTPAWSYSFGDEK;LWTYNHR;MYDDHVGTLR;NGFFYVVDR;NVTWEDIAND…	42	74.3	0	323.31	29.5059	29.882	29.7876	29.7443	29.6578	30.9283	30.9457	31.0802	30.9411	30.9242	35	36	38	35	31	36	37	37	37	36	68.6	69.3	71	68.8	55.5	67.5	62.8
Q88QU0	PP_0397	tr|Q88QU0|Q88QU0_PSEPK Protein kinase OS=Pseudomonas putida (strain ATCC 47054 / DSM 6125 / CFBP 8728 / NCIMB 11950 / KT2440) OX=160488 GN=yeaG PE=4 SV=1	29.8511	29.4933	+	6.98406	0.357789	By MS/MS	By MS/MS	By MS/MS	By MS/MS	By MS/MS	By MS/MS	By MS/MS	By MS/MS	By MS/MS	By MS/MS	ANQGLMEFVEMFK;DFRNEIVNFVLR;DSAGVDEGMNGLSTR;EIQTAYLESYSEYGQNIFDR;EYLAPR;GSPVFESPLGLFNATEDGAILEEEFGIPR;IALNEELEK;IALNEELEKIEKPAGISNPK;IEKPAGISNPK;IFSNKVIR;KHNDFVTR;KLEEYPQNDADAYSYSGALCR;KMFSNTEDLLPVISFNAK;KQILYLLGPVGGGK;LKEPENSNIYSK;LLLAIGEPELIDTSTNSR;LLSEWYLR;LLVNSSLSK;LQEFGGDISK;LYPSILNQIAIAK;MFSNTEDLLPVISFNAK;MLAQFTVLSR;NEIVNFVLR;NNEAFIDR;NPSWLSYEK;QEELSLQEYLELCK;QILYLLGPVGGGK;RLQEFGGDISK;RYLNTI…	39	71.9	0	323.31	29.8419	29.789	29.909	29.8738	29.842	29.4993	29.4857	29.5029	29.4926	29.4863	37	38	37	37	38	36	37	36	35	37	71.7	70.6	69.7	68.4	70.6	67.3	67.2
Q88C77	PP_5306	tr|Q88C77|Q88C77_PSEPK Biopolymer transport protein ExbB OS=Pseudomonas putida (strain ATCC 47054 / DSM 6125 / CFBP 8728 / NCIMB 11950 / KT2440) OX=160488 GN=exbB PE=3 SV=1	28.143	26.9275	+	6.98278	1.21558	By MS/MS	By MS/MS	By MS/MS	By MS/MS	By MS/MS	By MS/MS	By MS/MS	By MS/MS	By MS/MS	By MS/MS	AQVSDASAQVLLLVSR;EGTLAHTLVHDALEEMR;GFELMGAK;LRGEIAQLK;LRGEIAQLKK;TMSSGTGVLATIGSTAPFVGLFGTVWGIMNSFIGIAK	6	27.5	0	78.697	28.1545	28.0823	28.2627	28.0881	28.1276	26.7361	26.8817	27.0587	27.0542	26.9066	5	6	5	5	5	5	5	4	5	5	15.9	27.5	15.9	15.9	15.9	15.9	15.9
Q88RP1	PP_0088	tr|Q88RP1|Q88RP1_PSEPK Alkanal monooxygenase OS=Pseudomonas putida (strain ATCC 47054 / DSM 6125 / CFBP 8728 / NCIMB 11950 / KT2440) OX=160488 GN=PP_0088 PE=4 SV=1	25.9313	26.449	+	6.92424	-0.517682	By MS/MS	By MS/MS	By MS/MS	By MS/MS	By MS/MS	By MS/MS	By MS/MS	By MS/MS	By MS/MS	By MS/MS	ADAGPAQSLR;AGGPDDFPDDVEELSR;ETVGSFLGLAMIGSPR;GMPYAFASHFAPR;GQSLMQKPPVESMDGLWLPHER;IDLGLGR;ILALIR;ISTLDLVPVR;NSLDLAQHVER;SYELMAQALK;VGSGGVMLPNHAPLVIAEQFGTLASLYPGR;VIAVPGYDTDVPMWLLGSSLFSAQLAGMR;YMHEAIR	13	56	0	70.002	25.9075	25.961	25.8926	25.9645	25.9311	26.5215	26.4919	26.3858	26.3993	26.4465	11	10	11	11	11	13	12	13	13	13	50	37.4	48.2	44	46.4	56	51.2
Q88PD7	PP_0913	tr|Q88PD7|Q88PD7_PSEPK Imelysin-like domain-containing protein OS=Pseudomonas putida (strain ATCC 47054 / DSM 6125 / CFBP 8728 / NCIMB 11950 / KT2440) OX=160488 GN=PP_0913 PE=4 SV=1	31.9748	31.3951	+	6.89041	0.579756	By MS/MS	By MS/MS	By MS/MS	By MS/MS	By MS/MS	By MS/MS	By MS/MS	By MS/MS	By MS/MS	By MS/MS	AAAPQAQAPAAATTAAPGAVDEAAGK;AKLEAEPVNDGLR;AKLEAEPVNDGLRK;AVTDLLVTDLEEMVGNWAPNVADNYR;DAIAALVK;EAWFAAR;GEHYDQLIAADNAAGNQVVR;HYTDMVYAVYSDSLSTAK;KMLFGMGSLSLGELAGER;LEAEPVNDGLR;LEAEPVNDGLRK;LGIANLNPDTADHEF;LQVIVDHALK;LQVIVDHALKGEHYDQLIAADNAAGNQVVR;LTGPSLSSLVAK;MLFGMGSLSLGELAGER;NVYLGEYTRPDGTK;PASDYLEGQGATGGHNDR;QTGSIEQAAGK;SYEHALGNPGASANIIANTEIQVGEEK;SYEHALGNPGASANIIANTEIQVGEEKVDVK;TLQTAVDAFLAKPNDETLK;…	25	66.6	0	323.31	31.9302	32.0526	31.9429	32.022	31.9265	31.445	31.4406	31.3854	31.3351	31.3693	25	24	25	24	23	22	23	24	23	23	66.6	66.6	66.6	66.6	62.5	65.7	61.6
Q88NM1	PP_1186	tr|Q88NM1|Q88NM1_PSEPK Two component system DNA-binding transcriptional dual regulator OS=Pseudomonas putida (strain ATCC 47054 / DSM 6125 / CFBP 8728 / NCIMB 11950 / KT2440) OX=160488 GN=phoP PE=4 SV=1	28.0832	27.5594	+	6.88629	0.523852	By MS/MS	By MS/MS	By MS/MS	By MS/MS	By MS/MS	By MS/MS	By MS/MS	By MS/MS	By MS/MS	By MS/MS	DPNVIEVLVGR;GFKPIDTVR;GLGYLFTER;GNWQDKVEGLAAGADDYLVKPFQFEELEAR;KQATLDEQALALTAYEYR;LGESGHVVEAVADAEEALYQAEQYHFDLAIIDLGLPGISGLELITR;LLVVEDEALLR;LMEQLYPGDEERDPNVIEVLVGR;QATLDEQALALTAYEYR;RSSGFTQSTIAAGPLVLDLNR;SQDKTFPILILTAR;SSGFTQSTIAAGPLVLDLNR;SSGFTQSTIAAGPLVLDLNRK;TFPILILTAR	14	80.4	0	141.81	28.1011	28.0822	28.044	28.1455	28.0434	27.5058	27.4979	27.5961	27.6044	27.5926	11	12	13	11	12	9	10	11	11	11	66.7	66.7	67.1	67.1	80	45.8	46.2
Q88MG1	PP_1610	sp|Q88MG1|PYRG_PSEPK CTP synthase OS=Pseudomonas putida (strain ATCC 47054 / DSM 6125 / CFBP 8728 / NCIMB 11950 / KT2440) OX=160488 GN=pyrG PE=3 SV=1	29.6672	29.9204	+	6.88481	-0.253127	By MS/MS	By MS/MS	By MS/MS	By MS/MS	By MS/MS	By MS/MS	By MS/MS	By MS/MS	By MS/MS	By MS/MS	AMLMHLTLVPYIATAGETK;AVISLEDVDTIYK;DANSTEFDR;DEASDLGGTMR;DGHPLFSGFVK;DHPWFVACQFHPEFTSTPR;FGLQCNGADLSEWDK;FGLQCNGADLSEWDKVVDAK;GAGDADVALVEIGGTVGDIESQPFLEAIR;GIASASLAAILEAR;HRYEVNNNLLPQLVEAGLVVSGR;IPGVLHAQGLDDFVVER;ITAVQYAR;IYEHVLR;KIALFTNVEER;LDPYINVDPGTMSPFQHGEVFVTHDGAETDLDLGHYER;LGAQDCQLAAGSK;LNPEHEVTIAMVGK;NSGHPVVGLITEWADATGAVETR;RGDYLGATIQVIPHITDEIK;RGDYLGATIQVIPHITDEIKR;SEDGALVEVVESK;SIGLQPDVL…	30	80.8	0	323.31	29.619	29.6568	29.6975	29.6714	29.6916	29.9147	29.9278	29.9295	29.9228	29.9071	29	28	28	28	29	29	29	28	29	28	80.6	78.2	78.2	78.2	80.6	78.4	78.4
Q88JM1	PP_2628	tr|Q88JM1|Q88JM1_PSEPK Uncharacterized ABC transporter ATP-binding protein HI_1051 OS=Pseudomonas putida (strain ATCC 47054 / DSM 6125 / CFBP 8728 / NCIMB 11950 / KT2440) OX=160488 GN=PP_2628 PE=4 SV=1	26.7122	26.1346	+	6.87999	0.577636	By MS/MS	By MS/MS	By MS/MS	By MS/MS	By MS/MS	By MS/MS	By MS/MS	By MS/MS	By MS/MS	By MS/MS	AAAASAQADGFISQLSDR;AAMEDFK;DNIAYGRPDATEAQIR;FYDVDKGEIR;IIEQGTHAELLAK;LIVMDEGR;LWQHQSGGFLGEDQGVAEAVE;NAPILLLDEATSALDSEVEVAIQESLDEMMQGK;QSLSFFSDEFSGR;QVLNELTLHIRPGEK;SAIGMVTQDTSLLHR;STLINLLLR;TVIAIAHR;VGLVGR;VMQTALAVR;VQDVPGAAELVTTGGAVSFDK;VSDAYTNITTVK;VSFNYNGER	18	36.9	0	94.243	26.7816	26.6984	26.6644	26.7297	26.6869	26.1497	26.04	26.1958	26.1194	26.168	13	15	14	17	14	12	13	13	13	12	24.9	30.5	30.2	33.7	25.8	24	26.7
Q88PT2	PP_0766	tr|Q88PT2|Q88PT2_PSEPK DUF1329 domain-containing protein OS=Pseudomonas putida (strain ATCC 47054 / DSM 6125 / CFBP 8728 / NCIMB 11950 / KT2440) OX=160488 GN=PP_0766 PE=4 SV=1	29.7634	29.4999	+	6.87467	0.263464	By MS/MS	By MS/MS	By MS/MS	By MS/MS	By MS/MS	By MS/MS	By MS/MS	By MS/MS	By MS/MS	By MS/MS	ADFQPAALR;AGHINQDLAR;AGNADGSIGPWEPLSK;AWIYNAGQR;AYDFGFSASK;DFYIDEDTWQAAVIDQYDGR;DKLSPGQLAMFK;DYDPNNPGNILFYFK;ELYIASNAFK;GATVPADVFAAIK;GFLSDPYGSEKPLFTITAQNADQYK;GFLSDPYGSEKPLFTITAQNADQYKDK;KAWIYNAGQR;KELYIASNAFK;LAGTVLLVHETLDQVK;LGSTLTPMGAEK;LSPGQLAMFK;LVTQATPQQNGSFNPVYFSDQFVFR;MKDYDPNNPGNILFYFK;QAPQVSYDGPGTAADGLR;RAYDFGFSASK;RDFYIDEDTWQAAVIDQYDGR;RVWHVVATLKPGQR;SGLEVIWNHITR;TAVPFPIPK;TSDNLDMFNGAP…	32	73.8	0	323.31	29.7707	29.7278	29.7876	29.7605	29.7704	29.4713	29.4772	29.4987	29.5252	29.5274	29	31	31	29	29	28	28	26	30	27	71.4	73.6	73.8	71.1	71.4	71.4	68.9
Q88FM5	PP_4064	tr|Q88FM5|Q88FM5_PSEPK Isovaleryl-CoA dehydrogenase, mitochondrial OS=Pseudomonas putida (strain ATCC 47054 / DSM 6125 / CFBP 8728 / NCIMB 11950 / KT2440) OX=160488 GN=ivd PE=3 SV=2	28.8468	28.3244	+	6.8653	0.522459	By MS/MS	By MS/MS	By MS/MS	By MS/MS	By MS/MS	By MS/MS	By MS/MS	By MS/MS	By MS/MS	By MS/MS	AAQIDHDNLFPADMWR;ATQMALEAIQILGGNGYINEFPAGR;DAAGVILYTAER;ELFNETR;FGDMGLLGITVPEEYGGAGLGYLAHVVSMEEISR;GAHGITAFIVER;GSASVALSYGAHSNLCVNQINR;GSNTCELFFDGVEVPAENILGQLNGGVR;IADMYTQLNASR;KDAAGVILYTAER;KFGDMGLLGITVPEEYGGAGLGYLAHVVSMEEISR;KQFGQSIGEFQLIQGK;LISGEHIGALAMSEPNAGSDVVSMK;LYEIGAGTSEIR;LYEIGAGTSEIRR;MHYPSLNFALGETIDMLR;QFGQSIGEFQLIQGK;TFVAAELAPR;TWITNGPDANTYVIYAK;VLMSGLDYER	20	72.1	0	323.31	28.76	28.8291	28.8929	28.8695	28.8826	28.2878	28.295	28.3482	28.3055	28.3852	18	19	18	18	20	19	17	16	17	17	62.3	64.9	64.9	62.3	72.1	69.5	66.1
Q88HH4	PP_3384	tr|Q88HH4|Q88HH4_PSEPK Gluconate 2-dehydrogenase gamma subunit OS=Pseudomonas putida (strain ATCC 47054 / DSM 6125 / CFBP 8728 / NCIMB 11950 / KT2440) OX=160488 GN=PP_3384 PE=4 SV=1	22.7226	27.5101	+	6.8591	-4.78745						By MS/MS	By MS/MS	By MS/MS	By MS/MS	By MS/MS	ADFMDWVER;ANGGQVFAAQDSATR;GMVGWTQIGFPGAR;IIPADELGPGALEAGAAEFIDR;NEPYPFPAVSIR;VFFSLLVQNTR	6	33.7	0	98.156	22.1673	23.3681	22.0343	23.3273	22.716	27.5281	27.4988	27.5308	27.4975	27.4952	0	0	0	0	0	6	6	6	5	6	0	0	0	0	0	33.7	33.7
Q88MD5	PP_1638	tr|Q88MD5|Q88MD5_PSEPK ferredoxin--NADP(+) reductase OS=Pseudomonas putida (strain ATCC 47054 / DSM 6125 / CFBP 8728 / NCIMB 11950 / KT2440) OX=160488 GN=fpr-I PE=4 SV=1	29.0424	29.6241	+	6.84759	-0.581691	By MS/MS	By MS/MS	By MS/MS	By MS/MS	By MS/MS	By MS/MS	By MS/MS	By MS/MS	By MS/MS	By MS/MS	AMICGSPSMLDETSEVLDSFGLK;AYSIASPNWEEHLEFFSIK;DKLIYYPTVTR;EFITEHLPQNEFFGESVR;EGDEIIISK;EPFENQGR;FENGQFVMIGLQQDNGRPLMR;HLYLLSTGTGLAPFMSVIQDPETYER;KPTGTLVLDDLNPGK;LFSDIGLPPINPQDDR;LIYYPTVTR;LTDLMR;MREPGDYLIER;VILVHGVR;VLSVHHWNDTLFSFK;VPDGPLTSQLQHLK;YVNEVAYR	17	88	0	323.31	29.0756	29.0313	28.9292	29.0488	29.127	29.6322	29.6506	29.632	29.5903	29.6154	15	15	14	15	15	15	15	17	17	15	82.2	82.2	79.2	82.2	82.2	82.2	82.2
Q88KF4	PP_2336	tr|Q88KF4|Q88KF4_PSEPK aconitate hydratase OS=Pseudomonas putida (strain ATCC 47054 / DSM 6125 / CFBP 8728 / NCIMB 11950 / KT2440) OX=160488 GN=acnA-II PE=3 SV=1	29.1384	28.4734	+	6.84143	0.664928	By MS/MS	By MS/MS	By MS/MS	By MS/MS	By MS/MS	By MS/MS	By MS/MS	By MS/MS	By MS/MS	By MS/MS	AAVEAIKPGAYDGLPYTSR;AAVKPEQFR;ALTLGDR;ATGLWADSLGGAVYER;ATISNMAPEYGATAAMFAIDQQTIDYLR;ATLTLVVTR;DLDFPWFPAR;DLYATAVLSGNR;DVLGVVDGK;FAQDFLEATA;FDIEKDVLGVVDGK;FHFINWTK;GGDPAQVNPVVPVQLIVDHSLAVECGGFDPQAFEK;GIAGSWEEVPGQMPDGAVIIAAITSCTNTSNPR;GMRPLAVLPDNITTDHLSPSNAIMLDSAAGEYLAK;GVAYPDTCVGTDSHTPHVDALGVIAIGVGGLEAENVMLGR;HLPGTDLDYFDAR;KHLPGTDLDYFDAR;KQPLIIVAGADYGQGSSR;KTLGLDGSETYDVLGAR;KVYIPMFAIEEDR;KVYIPMFAI…	49	73.7	0	323.31	29.1338	29.1613	29.2447	29.0903	29.0618	28.4387	28.4948	28.5313	28.4985	28.4038	47	45	48	46	43	39	39	43	39	38	71.6	68.4	69	64.4	67.6	63.3	50.7
Q88R65	PP_0269	tr|Q88R65|Q88R65_PSEPK Glutamate synthase, large subunit OS=Pseudomonas putida (strain ATCC 47054 / DSM 6125 / CFBP 8728 / NCIMB 11950 / KT2440) OX=160488 GN=PP_0269 PE=3 SV=1	27.3072	21.8948	+	6.83648	5.41245	By MS/MS	By MS/MS	By MS/MS	By MS/MS	By MS/MS	By MS/MS	By MS/MS	By MS/MS	By MS/MS	By MS/MS	AFGTLNDAYKPGFEFISHSMLPVATPDPASFR;AGEDCISPAAHSAFR;ALVVPDKAER;AMLATGITPDFIVVDGK;EFSDNMGVPMR;EGLMFVHNTLVGLNLR;ELSGGKPVGFK;FAHDTGEGSISPYHR;IVSAFDIASVLAIGADWVNSAR;LSQGAKPGHGGILPGHK;NTLHALAEMLAAAGLEHPSELKPK;NYPILGNIR;QYLIEGDDDKLPFSR;SDSFAPETVSPAPAQTVTVR;SLVYAR;TEDGRFDPQR;TPVELLQFVAGLR;VSPEIAETR;YLIETIRPEIR	19	51	0	132.7	27.2776	27.202	27.4951	27.2404	27.3211	21.8727	20.7076	22.1961	22.1712	22.5265	17	18	19	17	17	2	2	2	3	2	46.3	47.9	51	45.2	46.3	3.1	3.1
Q88EB6	PP_4550	tr|Q88EB6|Q88EB6_PSEPK Long-chain-fatty-acid--CoA ligase OS=Pseudomonas putida (strain ATCC 47054 / DSM 6125 / CFBP 8728 / NCIMB 11950 / KT2440) OX=160488 GN=fadD-II PE=4 SV=1	26.6817	26.2268	+	6.82729	0.454955	By MS/MS	By MS/MS	By MS/MS	By MS/MS	By MS/MS	By MS/MS	By MS/MS	By MS/MS	By MS/MS	By MS/MS	AGLIVVNTNPLYTER;ALVYLNMFGK;ANFTGYK;DIPGFIK;DMIIVSGFNVYPNEIEDVVMGHPK;EGGLSVDELK;FADRPAFSNLGVTLSYAELER;FSALLGLNTLFVALMDHPGFR;GLSPKPVSLNLDDIAVLQYTGGTTGLAK;GWLVNTVVDK;HSAAFAAWLQQHTDLKPGER;IAVQMPNVLQYPIAVFGAMR;IVEGYGLTETSPVASTNPYGQLAR;LFVVPR;LGTVGIPVAGTAFK;LPQAVPFK;MGDLLPAAK;QLDFSALK;RVQEVLPDTGIEYLIEAK;VIDDDGNELPLGER;VTNSGGTALVK	21	54.3	0	97.488	26.603	26.6815	26.6608	26.7452	26.7182	26.259	26.2136	26.2367	26.1938	26.2309	15	17	16	15	15	14	16	13	14	15	38.1	41.8	39.7	39.3	36.8	34.2	38.3
Q88HH7	PP_3380	sp|Q88HH7|PTXS_PSEPK HTH-type transcriptional regulator PtxS OS=Pseudomonas putida (strain ATCC 47054 / DSM 6125 / CFBP 8728 / NCIMB 11950 / KT2440) OX=160488 GN=ptxS PE=1 SV=1	25.0331	28.0234	+	6.81574	-2.99033	By MS/MS	By MS/MS	By MS/MS	By MS/MS	By MS/MS	By MS/MS	By MS/MS	By MS/MS	By MS/MS	By MS/MS	ANLIIR;DILAVSEPLDGTSSR;ERVTISEVAR;GITALAQPTER;HHLVALQSYNVEGLIVNTLGHHPGELLNLQR;IGVAAFESLLGR;LGYRPNQMAR;NLVADVGLIALDDLDWYPLVGK;QLPELNVDLVGLDNADAVEQALDHLQAQGYR;RLEEVIER;VQAFGASISR	11	49	0	118.49	24.4631	24.8013	25.3646	25.1854	25.351	28.0159	27.9383	28.0043	28.0849	28.0737	2	5	5	4	4	9	10	11	9	10	6.5	20.4	25.1	18.6	18.6	42.8	46.6
Q88CC3	PP_5258	tr|Q88CC3|Q88CC3_PSEPK aldehyde dehydrogenase (NAD(+)) OS=Pseudomonas putida (strain ATCC 47054 / DSM 6125 / CFBP 8728 / NCIMB 11950 / KT2440) OX=160488 GN=amaB PE=3 SV=1	29.3595	28.6045	+	6.80307	0.755048	By MS/MS	By MS/MS	By MS/MS	By MS/MS	By MS/MS	By MS/MS	By MS/MS	By MS/MS	By MS/MS	By MS/MS	ADLGELVSIEAGK;AFGDAPAGLAQLVIGGR;ARDEGGQVFGGER;DEGGQVFGGER;DNLVGPLIDK;EAGEAMVDDPR;ELPLAQGIVFD;ETWHPLGVVGVISAFNFPVAVWAWNTALALVAGNSVVWKPSEK;FQSASGSDCGIANVNIGTSGAEIGGAFGGEK;GILFSAVGTAGQR;HETFAPILYVLAYDDFEEALR;IDQAQSAFEAWR;ITQEGLGEVQEMIDICDFAVGLSR;KDNLVGPLIDK;LFGEVLR;LGVAAEAYTQGDYPVHTPIDGSQIASVK;LNNEVPQGLSSCIFTTDIR;MVAGLLER;QLADQYPNAYYVSPAIAEMPAQSDVVR;QLYGLTIASERPGHHMR;QSFDAMQGALAK;SIKDEVVAR;SILELGGNN…	25	77.6	0	323.31	29.2975	29.2632	29.3561	29.461	29.4199	28.6564	28.6468	28.5646	28.6304	28.5243	23	22	24	23	23	20	21	22	20	21	75	70.2	77.6	75	75	55.2	55.2
Q88FS0	PP_4013	tr|Q88FS0|Q88FS0_PSEPK Phosphatase NudJ OS=Pseudomonas putida (strain ATCC 47054 / DSM 6125 / CFBP 8728 / NCIMB 11950 / KT2440) OX=160488 GN=nudJ PE=3 SV=1	31.3768	30.4692	+	6.80259	0.907636	By MS/MS	By MS/MS	By MS/MS	By MS/MS	By MS/MS	By MS/MS	By MS/MS	By MS/MS	By MS/MS	By MS/MS	ANQHVFNQPAGHLEPNETLPQAALR;AVWLTR;DELLADPTR;FLFVEEFK;GPLHSLDLLR;GPLHSLDLLRD;HHADLALDSDIVR;SELVPR;TWQPHITVATIVEHEGK;VCFAAR	10	69.2	0	69.579	31.4868	31.3302	31.2453	31.4814	31.3405	30.4627	30.5358	30.3731	30.4888	30.4856	8	9	9	9	9	8	6	9	8	7	58.9	63	63	63	63	45.9	30.1
Q88NF0	PP_1262	tr|Q88NF0|Q88NF0_PSEPK LysR family transcriptional regulator OS=Pseudomonas putida (strain ATCC 47054 / DSM 6125 / CFBP 8728 / NCIMB 11950 / KT2440) OX=160488 GN=PP_1262 PE=3 SV=1	26.6309	25.4821	+	6.80063	1.14882	By MS/MS	By MS/MS	By MS/MS	By MS/MS	By MS/MS	By MS/MS	By MS/MS	By MS/MS	By MS/MS	By MS/MS	AVSNLEAHLQTR;IALTEAGKR;MDTLQNMR;MVSPVIPLEK;NSLPEILAAHEADLK;SGMGVGVLPIYSAIEGLR;THQVLIAN;TWVEYLR;VHSMTGVGQHFVVDAIAR;VPDLLDEGYDVSIVLATELPDSGFVSQR;WLFDGPEGQEMVNITSSPFMVNTADAMK	11	51.1	0	59.828	26.5723	26.5777	26.676	26.6063	26.7221	25.2788	25.6111	25.5673	25.5501	25.403	9	9	8	10	9	9	8	7	8	8	39	40	36.8	47.9	39	39	35.2
Q88KX6	PP_2163	tr|Q88KX6|Q88KX6_PSEPK VacJ lipoprotein OS=Pseudomonas putida (strain ATCC 47054 / DSM 6125 / CFBP 8728 / NCIMB 11950 / KT2440) OX=160488 GN=vacJ PE=3 SV=1	28.571	28.81	+	6.79931	-0.239007	By MS/MS	By MS/MS	By MS/MS	By MS/MS	By MS/MS	By MS/MS	By MS/MS	By MS/MS	By MS/MS	By MS/MS	ASLLSAEK;FNDTLDTYALKPLAK;GYQAVTPQFLEDGIHNIFR;LIQGDKYIFIR;LIVNTTFGLGGFFDVGTK;NDEDFGQTLGYWGVPSGPYVVIPLLGPSTVR;NLGDVTNLANNVLQLKPHAAGVDTAR;NSIFALDLIDTR;VKDGEVEDDF;YIDHVPTR;YPDTYTKPYR	11	71.5	0	84.982	28.5832	28.6005	28.5422	28.554	28.5753	28.8159	28.799	28.8421	28.7836	28.8096	11	9	11	8	10	10	10	11	10	9	71.5	60.4	71.5	56.2	63.8	68.1	63.8
Q88KF3	PP_2337	tr|Q88KF3|Q88KF3_PSEPK Aconitate isomerase OS=Pseudomonas putida (strain ATCC 47054 / DSM 6125 / CFBP 8728 / NCIMB 11950 / KT2440) OX=160488 GN=prpF PE=3 SV=1	28.3766	27.7052	+	6.7989	0.671385	By MS/MS	By MS/MS	By MS/MS	By MS/MS	By MS/MS	By MS/MS	By MS/MS	By MS/MS	By MS/MS	By MS/MS	AFVDWSGNCGNLSAAVGSFAISSGLVDPAR;ATLINAGIPTIFVNAADIGYTGTELQDAINGDPQALLR;AVPAGEIDLLVR;DALLLR;FGHPSGTLR;IPATYIR;IWQANIGK;LHHAMMGTAAVAIGTAAAIPGTLVNLAAGGGER;LQDLPEQAQIPGPAR;MGLIDNVDQAAGR;MSHVPQIK;QIDGMGGATSSTSK;QVNGEWTVTK;TVILSQSIKPEHDVDYLFGQVSIDK;VAFVAPPSTYTASSGK;VLMEGWVR	16	63.6	0	96.811	28.3401	28.3097	28.4764	28.3763	28.3803	27.7543	27.6198	27.7414	27.7558	27.6546	12	15	13	12	11	11	10	12	12	12	48.2	60.4	45.7	48.2	40.7	46.2	42.9
Q88NG9	PP_1240	sp|Q88NG9|PUR7_PSEPK Phosphoribosylaminoimidazole-succinocarboxamide synthase OS=Pseudomonas putida (strain ATCC 47054 / DSM 6125 / CFBP 8728 / NCIMB 11950 / KT2440) OX=160488 GN=purC PE=3 SV=1	29.2266	29.5393	+	6.77742	-0.312741	By MS/MS	By MS/MS	By MS/MS	By MS/MS	By MS/MS	By MS/MS	By MS/MS	By MS/MS	By MS/MS	By MS/MS	FNAFIMQK;KLDMIPVECVVR;LDMIPVECVVR;LEEAGVPTQFDK;LEFGVFHGQIVLGDEFSPDGCR;LEPSTFELFLK;LFDDAGLLLVDFK;LGVEEGIK;LGVEEGIKLEPSTFELFLK;LILLFR;LLGDNECLVK;LWDKETR;NDEKGDPFINESHVVAFGWGTAEQLVEMK;NYAAGSLVK;QGLGDVIEAYEEVAK;QGLGDVIEAYEEVAKR;RLGVEEGIK;RLGVEEGIKLEPSTFELFLK;TDDADRLILLFR	19	72	0	110.71	29.217	29.1985	29.2424	29.2161	29.2589	29.486	29.5315	29.5404	29.567	29.5717	16	16	18	17	18	16	16	16	15	16	68.6	64.8	69.1	72	72	71.6	71.6
Q88KY7	PP_2152	tr|Q88KY7|Q88KY7_PSEPK Glycerophosphoryl diester phosphodiesterase OS=Pseudomonas putida (strain ATCC 47054 / DSM 6125 / CFBP 8728 / NCIMB 11950 / KT2440) OX=160488 GN=ugpQ PE=4 SV=1	28.6058	28.9631	+	6.77284	-0.357338	By MS/MS	By MS/MS	By MS/MS	By MS/MS	By MS/MS	By MS/MS	By MS/MS	By MS/MS	By MS/MS	By MS/MS	AATTVLAIR;AQGQGLHVSVWTVNEPALMR;CPFEHWQLEVK;ELAQQYGLLDK;EVLGAALELVPDVK;EVLGAALELVPDVKR;GEAPENTLK;GGPGHVQPCPIPK;GKVVEHPAAELVK;GLVAEYAWLDPLK;KGGPGHVQPCPIPK;LADFGVDSLITDFPGLAK;LEELFEK;SFQQCLSHGVTR;VVEHPAAELVK	15	63.9	0	59.341	28.5577	28.5894	28.5929	28.6191	28.6698	28.9431	28.9764	28.9946	28.9627	28.9388	13	14	14	12	14	12	13	13	13	14	52.5	60.9	60.9	55.5	60.9	52.5	60.9
Q88GQ0	PP_3668	sp|Q88GQ0|KATG_PSEPK Catalase-peroxidase OS=Pseudomonas putida (strain ATCC 47054 / DSM 6125 / CFBP 8728 / NCIMB 11950 / KT2440) OX=160488 GN=katG PE=3 SV=1	29.476	29.0157	+	6.77183	0.46031	By MS/MS	By MS/MS	By MS/MS	By MS/MS	By MS/MS	By MS/MS	By MS/MS	By MS/MS	By MS/MS	By MS/MS	ADPSTISEQDIATLK;ADVWEPDEDVYWGSEK;ALSEVYASSDGGDK;ALSEVYASSDGGDKFVR;AQLLTLTAPELTVLIGGLR;AQPPGQGDLVAEPAK;CPFHQTAGGGTTNR;DAGYSGSVGFRPGR;DFVAAWQK;DGKGAGTVPDAHDPGKR;DLTALMTDSQDWWPADFGHYGPLFIR;DMGPLAR;DWAANQGVDK;DWWPDQLNLR;ENPDQLADAFAR;FAPLNSWPDNVSLDK;FDPIYEPIAR;GAGTVPDAHDPGK;GAGTVPDAHDPGKR;GGDTITSGLEVTWTSTPTR;HAPSMLTSDLALR;HFKENPDQLADAFAR;ILASGLSVGELVSTAWASASTFR;IQGEFNSSGK;ISWADLIVLTGNVALESMGFK;KVSLADL…	46	79	0	323.31	29.4474	29.4465	29.5515	29.4913	29.4432	29.062	29.0187	28.9989	29.0417	28.9572	44	43	43	45	44	42	42	42	40	42	77.2	74.3	73.8	74.7	78	71.2	69.8
Q88P41	PP_1012	tr|Q88P41|Q88P41_PSEPK DNA-binding response regulator OS=Pseudomonas putida (strain ATCC 47054 / DSM 6125 / CFBP 8728 / NCIMB 11950 / KT2440) OX=160488 GN=gltR-II PE=4 SV=1	20.6298	27.5256	+	6.76737	-6.89584	By matching	By matching	By matching	By matching	By matching	By MS/MS	By MS/MS	By MS/MS	By MS/MS	By MS/MS	DGEEVILSGADFALLK;ELLQTYLSR;GREPMPLDR;IVDMAVSR;LFLDHPQQILDR;LFLDHPQQILDRDTIGNATR;SGFQVHAEADGK;SILMVDDDQEIR;TEFGQTAPGNAVLAFDDWR;VIGLELGADDYLGKPFSPR;VPIIMLTASSDEADR	11	57.7	0	66.354	21.4136	20.8796	19.1858	21.3319	20.338	27.539	27.3332	27.7033	27.6272	27.4253	2	3	2	3	1	11	11	10	11	10	8.7	15.4	10.4	15.4	3.7	57.7	57.7
Q88DM2	PP_4803	tr|Q88DM2|Q88DM2_PSEPK serine-type D-Ala-D-Ala carboxypeptidase OS=Pseudomonas putida (strain ATCC 47054 / DSM 6125 / CFBP 8728 / NCIMB 11950 / KT2440) OX=160488 GN=dacA PE=3 SV=1	29.3602	29.619	+	6.73588	-0.258729	By MS/MS	By MS/MS	By MS/MS	By MS/MS	By MS/MS	By MS/MS	By MS/MS	By MS/MS	By MS/MS	By MS/MS	AGLADDLTMTMPK;AIINVDPAHYAIYSQK;EFFWNNIK;FFETQTFYQK;GQIGESDPVTVSENAWR;GTELTQAPVWK;LFFYGLFN;LIAVVFGTNSEQSR;LLTYGFR;LMTAYIATLDIR;LPPASLTK;LQASMTMNPQLTAPIAK;MWDSIR;NLLLWR;RGQIGESDPVTVSENAWR;RLQASMTMNPQLTAPIAK;SYVLMDASSGNVLVENNGDER;TAADLGMTNSHFMNPTGLPHPEHYSSAHDMATLAR;TGHTDEAGYCMVASAVR;VGSQVTVSDLLHGIIIQSGNDASVALAEHIAGSEDAFADMMNK;VIHSADLIALDGVEEGGFFR;VIHSADLIALDGVEEGGFFRR	22	75.6	0	323.31	29.3291	29.3978	29.3772	29.3248	29.3723	29.618	29.6089	29.6431	29.6184	29.6065	22	21	21	22	22	21	22	21	22	22	75.6	73.6	73.6	75.6	75.6	75.4	75.6
Q88LV1	PP_1826	tr|Q88LV1|Q88LV1_PSEPK Hydrolase, isochorismatase family OS=Pseudomonas putida (strain ATCC 47054 / DSM 6125 / CFBP 8728 / NCIMB 11950 / KT2440) OX=160488 GN=PP_1826 PE=1 SV=1	28.8685	28.5167	+	6.73054	0.351789	By MS/MS	By MS/MS	By MS/MS	By MS/MS	By MS/MS	By MS/MS	By MS/MS	By MS/MS	By MS/MS	By MS/MS	CTLVEDASATR;DGVIPAAQIHQCEMAVMADNFACVAPTASLI;EYLSGPLK;FDPQGPAGQFIPGLEPLEGEIVIEK;FDPQGPAGQFIPGLEPLEGEIVIEKR;LSGMDEAVANIAR;LSHASLIIIDAQK;MPNAFK;SGRPIIHVR;SVPTTMFR	10	63.8	0	60.271	28.9028	28.7973	28.8576	28.893	28.8917	28.4901	28.5145	28.5329	28.5399	28.5062	8	9	8	10	9	9	8	8	8	8	47.4	48	42.3	63.8	48	48	42.3
Q88C54	PP_5329	tr|Q88C54|Q88C54_PSEPK Phosphate-binding protein OS=Pseudomonas putida (strain ATCC 47054 / DSM 6125 / CFBP 8728 / NCIMB 11950 / KT2440) OX=160488 GN=PP_5329 PE=3 SV=1	31.5088	31.0891	+	6.69072	0.41967	By MS/MS	By MS/MS	By MS/MS	By MS/MS	By MS/MS	By MS/MS	By MS/MS	By MS/MS	By MS/MS	By MS/MS	APNKPLAPLEAEFVK;DGYIPLPAK;DVELQAFEQK;EGGEFVEDNEANALNGTYPLSR;EYPNVNIQIQAAGSSTAPPALTEGTANLGPMSR;FLYVYVNK;GDFKPNVNEQPGSASVVQSISSSLNGIGYSGIGYK;GLTMAQVDAIFSSTR;KEGGEFVEDNEANALNGTYPLSR;LVLSQAGQQVVVK;MKDVELQAFEQK;NSVSGTYGYFK;NSVSGTYGYFKEEALCK;PTAIPVAVDALAVFVHK;TLADLGLSHTGNVAK;TTGVSGNLSSVGSDTLANLMTLWAEAYK;TTGVSGNLSSVGSDTLANLMTLWAEAYKK;TWGDVGVTGDLANKPIQLFGR;VVDKTLADLGLSHTGNVAK;YGYKPTAIPVAVDALAVFVHK;YGYKPT…	21	82.8	0	323.31	31.5377	31.4743	31.5485	31.5186	31.4647	31.0439	31.1036	31.1553	31.0575	31.0852	21	21	21	21	21	20	20	21	21	21	82.8	82.8	82.8	82.8	82.8	81.6	81.6
Q88D48	PP_4980	tr|Q88D48|Q88D48_PSEPK ATP-dependent RNA helicase RhlE OS=Pseudomonas putida (strain ATCC 47054 / DSM 6125 / CFBP 8728 / NCIMB 11950 / KT2440) OX=160488 GN=rhlE PE=3 SV=1	29.7823	30.0792	+	6.66098	-0.296924	By MS/MS	By MS/MS	By MS/MS	By MS/MS	By MS/MS	By MS/MS	By MS/MS	By MS/MS	By MS/MS	By MS/MS	ADYVSPYQGK;AIEAAGYTQPTPVQQR;AIPAVLQGR;ALLAHLITLGAWEQVLVFTR;DITDLADK;DITDLADKLLHNPER;DLPLVSACIFGGVGMNPQIQAIAK;ELAAQVHDSFK;GERPALLTR;GLDIDQLPHVVNFELPNVEEDYVHR;GVDVLVACPGR;IADGDLMGFDASQVEAEKPEAR;IEVTPPNTTVER;LAEYLEK;LDRFPTPEQLDDLPSRPR;LLDLAGQGK;MLDMGFIHDVK;MLDMGFIHDVKK;QGLTAAAIHGNK;QPVIIR;SFASLGLSEALVR;SGEAISLVAPDEEK;SRPQQASNNSVPKPPADR;TGGFALPILER;VDLAHVEILVLDEADR;VLVATDIAAR;VLVLTPTR	27	54	0	192.21	29.7556	29.8132	29.7507	29.7744	29.8176	30.0488	30.0997	30.103	30.0922	30.0525	24	25	24	22	24	23	24	24	23	23	48.2	48.2	49.2	43.1	47.9	44.1	47.9
Q88LT5	PP_1842	tr|Q88LT5|Q88LT5_PSEPK Glutamine amidotransferase, class I OS=Pseudomonas putida (strain ATCC 47054 / DSM 6125 / CFBP 8728 / NCIMB 11950 / KT2440) OX=160488 GN=PP_1842 PE=4 SV=1	27.3805	27.8003	+	6.65422	-0.419809	By MS/MS	By MS/MS	By MS/MS	By MS/MS	By MS/MS	By MS/MS	By MS/MS	By MS/MS	By MS/MS	By MS/MS	ADSFGTDPWIQTLK;AEQGWGVGIHR;AVASLATEHQGDLVGEWMLR;DQVLCFQGHPEFVHDYSR;FDAYLVTGSK;FIQQPSK;ICILETDVLRPELTAQYQGYGR;MFEQLFSR	8	45.1	0	66.144	27.3658	27.4063	27.3834	27.3723	27.3747	27.7391	27.8283	27.8809	27.7616	27.7915	7	7	6	5	6	7	8	8	8	7	41.8	41.8	32.8	25.4	34.4	41.8	45.1
Q88JJ3	PP_2656	tr|Q88JJ3|Q88JJ3_PSEPK Phosphate-binding protein PstS OS=Pseudomonas putida (strain ATCC 47054 / DSM 6125 / CFBP 8728 / NCIMB 11950 / KT2440) OX=160488 GN=pstS PE=3 SV=1	29.9768	29.5411	+	6.60274	0.43572	By MS/MS	By MS/MS	By MS/MS	By MS/MS	By MS/MS	By MS/MS	By MS/MS	By MS/MS	By MS/MS	By MS/MS	ADSSGTTAVFTK;AGQYVVPNAESGAEALAAVK;DVYSNIFLGK;EHILMKRLMK;EMVEYSLTK;GQTIADSMGYIPLPPSVVDQVR;GSGAGVQDFLNK;HLSAINADFK;ITQWNDPQIAAANPDLK;ITQWNDPQIAAANPDLKLPATPITVVVR;LPATPITVVVR;LTGSGASFPAPIYLTWFK;MPENLVAWLPDPDGAK;NDGVTATVR;NTAGVTVDYQSK;QGLGEGNTVNWPATDK;QTPGAIGYIEYGFAKLAKVDFAMLQNK;SYPITSYTWMIFR;TVDFAASDSAMSEADIAK;VDFAMLQNK;VGEGVQLLPMTAGEIVLAYNLPGNPK	21	82.8	0	323.31	29.9304	29.9333	30.0389	29.9847	29.9966	29.4955	29.514	29.6021	29.5548	29.5388	19	20	19	19	20	18	20	19	18	20	74.7	79.9	74.7	74.7	77.6	72.1	77.6
Q88PG5	PP_0885	tr|Q88PG5|Q88PG5_PSEPK Dipeptide ABC transporter-periplasmic binding protein OS=Pseudomonas putida (strain ATCC 47054 / DSM 6125 / CFBP 8728 / NCIMB 11950 / KT2440) OX=160488 GN=dppA-III PE=3 SV=1	28.7548	28.3869	+	6.59753	0.36791	By MS/MS	By MS/MS	By MS/MS	By MS/MS	By MS/MS	By MS/MS	By MS/MS	By MS/MS	By MS/MS	By MS/MS	AADINQKPIGTGPFVFSK;AYPTEFPYFTDMGMDK;DAAFDPEK;DYWQPEDVK;DYWQPEDVKIDNLIFAITTDASVR;EGTEITLWAMPVQR;EGTEITLWAMPVQRPYNPNAK;EQVPITPIAHSTVYQPMSAK;FHTTDYFK;FHTTDYFKPSR;FHTTDYFKPSRPFNADDVLFTFNR;FTLNEVDAAFIQNLAMSFASIQSAEYADQLLK;GGTAVIPGLATK;GSNEANPMAQLK;IDNLIFAITTDASVR;IIESVYQGAGQLAVNAMPPTQWSYDDSIK;ISPFALNSFYGVSVDK;LMAEMLQSDWAK;LTQFER;MLDKDNPFR;MLDKDNPFRK;NLQMPQQAGFNLGYIAYNVMDK;PADIEPLK;PADIEPLKADK;PFNADDVL…	32	62.7	0	323.31	28.7463	28.7688	28.7658	28.7559	28.7374	28.4221	28.385	28.3713	28.3131	28.4432	31	32	29	32	31	30	29	31	28	29	62.7	62.7	62.7	62.7	62.7	61	62.7
Q88FB9	PP_4179	sp|Q88FB9|HTPG_PSEPK Chaperone protein HtpG OS=Pseudomonas putida (strain ATCC 47054 / DSM 6125 / CFBP 8728 / NCIMB 11950 / KT2440) OX=160488 GN=htpG PE=3 SV=1	30.5272	30.7327	+	6.59256	-0.205568	By MS/MS	By MS/MS	By MS/MS	By MS/MS	By MS/MS	By MS/MS	By MS/MS	By MS/MS	By MS/MS	By MS/MS	AFVDIAR;AGQPAAEGVHWSSK;APFDLYQR;AQEEVAKDKEGLVER;ASALWTR;DAGTVTLEDNGIGMSR;DEEYQEFYK;DEQEFADGWR;DPIIDSMK;EDVIAHLGTIAK;EGPAEDFANK;EGPAEDFANKEK;EGQDKIYYLTGESYAQVK;EILQKDPIIDSMK;ELISNASDAADK;ELISNASDAADKLR;EQAATEGEEQPAEEWETVNR;ETLGFQTEVK;FAELSHILFDQAALAAGDSLK;FAELSHILFDQAALAAGDSLKDPAAYVR;FASTQDDSGEQSVALADYLAR;FEALAKPELFEGDADLK;GALGDSVAEVR;GEGEFEVATIDKPQR;GIEVLLLTDR;GIEVLLLTDRIDEWLMSYLNEFDGK;GVVDSNDLSL…	57	80.8	0	323.31	30.5023	30.5142	30.5535	30.5148	30.551	30.7391	30.7324	30.756	30.7273	30.7089	55	56	55	54	56	54	54	53	54	55	79.2	79.5	80.6	80.4	80.8	79.5	80.8
Q88C04	PP_5379	tr|Q88C04|Q88C04_PSEPK Copper resistance protein B OS=Pseudomonas putida (strain ATCC 47054 / DSM 6125 / CFBP 8728 / NCIMB 11950 / KT2440) OX=160488 GN=copB-II PE=4 SV=2	26.7177	27.9727	+	6.58434	-1.25502	By MS/MS	By MS/MS	By MS/MS	By MS/MS	By MS/MS	By MS/MS	By MS/MS	By MS/MS	By MS/MS	By MS/MS	GVGSGLANTEVGLR;HSQPVAK;HSQPVAKPAHMDHSK;LILQPTAEANFYGK;LRYEIVR;MDHGSMQGMDHGAMDHSMMNHGSDAPTTTSR;QFAPYIGVTWNR;TADLIRDEGGDVDEAR;TNGVTEDAELQLLYGR	9	34.8	0	175.57	26.6729	26.5016	26.7849	26.9576	26.6713	27.8903	28.0361	27.968	28.0202	27.9489	7	8	9	8	9	8	9	9	9	9	28.1	32.9	34.8	30.4	34.8	32.6	34.8
Q88R47	PP_0287	tr|Q88R47|Q88R47_PSEPK AsmA domain-containing protein OS=Pseudomonas putida (strain ATCC 47054 / DSM 6125 / CFBP 8728 / NCIMB 11950 / KT2440) OX=160488 GN=PP_0287 PE=4 SV=1	28.6874	28.326	+	6.55569	0.361462	By MS/MS	By MS/MS	By MS/MS	By MS/MS	By MS/MS	By MS/MS	By MS/MS	By MS/MS	By MS/MS	By MS/MS	AFLESIGHPLPATNDPAAFAK;ALDLQADLAFGSLTLDKLPIESAQLK;ALGELNLR;APQLSGGLSIAQFNLR;ASAFISASQPSIK;AVGQGGLLTLQTLR;DEQGHGNWEDIGKPLPAQNGASTDASAQAPAEQTPATTNSNDR;DLDKAPQLSGGLSIAQFNLR;DTPFQELR;EPFADLQMLGLSVR;EVQMSDVR;GKDTPFQELR;GLLTLTSDLTATGNSQK;GTVDVRPAVPQLGVNTNIQR;IPGLTVNGHGDLDLR;LDDSTFSGR;LELVTR;LLGTPSSLALEDLAVK;LLPVDR;LPIESAQLK;LSGETSGEPTGGK;NGVASNPDLK;QQEASAVAGAGTTPLPNAPTQVAWSDDKLLPVDR;REVQMSDVR;RYNFEDMR;T…	34	57	0	323.31	28.6664	28.713	28.7317	28.6493	28.6767	28.3745	28.3099	28.3569	28.3097	28.2788	29	29	31	31	29	26	30	28	30	28	50.7	45.1	56.4	56.3	53.3	50.5	57
Q88NE8	PP_1264	tr|Q88NE8|Q88NE8_PSEPK Fusaric acid resistance protein OS=Pseudomonas putida (strain ATCC 47054 / DSM 6125 / CFBP 8728 / NCIMB 11950 / KT2440) OX=160488 GN=PP_1264 PE=4 SV=1	25.8671	22.8191	+	6.52218	3.04797	By MS/MS	By MS/MS	By MS/MS	By MS/MS	By MS/MS	By MS/MS	By MS/MS	By MS/MS	By MS/MS	By MS/MS	AEYLATDPSESDLLDFHTAFELLYR;ALTDADALR;APVHPAYAESQPWR;DRFESSNVR;FVDEMLSYAETHASLAAHK;HFDTSVLR;LFLQPSASNHER;TSLLDPQSPLAPAK	8	15.2	0	11.497	25.6332	25.8506	26.0303	25.9086	25.9127	22.9646	22.4624	23.1796	23.1915	22.2975	6	5	6	6	5	1	1	2	1	1	12	8.6	10.5	10.5	9.4	1.2	1.2
Q88FM3	PP_4066	tr|Q88FM3|Q88FM3_PSEPK Methylglutaconyl-CoA hydratase OS=Pseudomonas putida (strain ATCC 47054 / DSM 6125 / CFBP 8728 / NCIMB 11950 / KT2440) OX=160488 GN=liuC PE=3 SV=1	28.4454	27.9872	+	6.52201	0.458149	By MS/MS	By MS/MS	By MS/MS	By MS/MS	By MS/MS	By MS/MS	By MS/MS	By MS/MS	By MS/MS	By MS/MS	EDKNNAFNAQMIR;ELGLLAEVYPASELDDHVEAWVSNLLQNSPQALR;ELIVAIDQLAEDASLR;EVDDGELSPALR;EVDDGELSPALRR;GFATLWLSR;HFSAGADLAWMQQSAQLDFNTNLDDAHELGELMYALHR;IGLAPAVISPFVVK;NNAFNAQMIR;RPAWQTVDKK;RRPAWQTVDK;RYALTAER;RYCENTIAR;SDFSTLEVIR;SDFSTLEVIRDPR;VSAEGQEGLR;YALTAER;YCENTIAR	18	69	0	104.28	28.4479	28.4153	28.4742	28.4084	28.481	27.9514	27.9221	28.0258	27.9727	28.064	14	16	15	15	14	14	12	15	14	14	42.4	69	42.4	42.4	42.4	42.4	42.1
Q88EH0	PP_4493	sp|Q88EH0|D2HDH_PSEPK D-2-hydroxyglutarate dehydrogenase OS=Pseudomonas putida (strain ATCC 47054 / DSM 6125 / CFBP 8728 / NCIMB 11950 / KT2440) OX=160488 GN=ydiJ PE=2 SV=1	27.634	28.326	+	6.5084	-0.692015	By MS/MS	By MS/MS	By MS/MS	By MS/MS	By MS/MS	By MS/MS	By MS/MS	By MS/MS	By MS/MS	By MS/MS	CLTGYDLAHLR;DANALMAHKPLSIETVDSK;DHVLELHSVLLGGER;DPVQAALVKPISDAVAALTK;DQLNAALKPHGLFFAPELSTSNR;FLELYHGR;FNFQATLTR;GAFDPHNQLNPGK;GQISADYATR;HPLEVVLQYAQR;LGHTLAEGAEAVTR;LNRCLTGYDLAHLR;LNVLPIPK;LPQAAVFPLDADDVAR;MIAQLSTVAPSANYPEFLEALR;PLHVQGFLGAFAK;SIVLVQDAFTR;TRDHVLELHSVLLGGER;TVLATDNSIYQR;VLLPQEWLMDVLPEQAPAAPGSFR;VLMLAMK;VQAFIQHLQSDTSVER;YFETPLLSAFIDLAHR;YGGLLWGEHGK;YTSFMDALR	25	32.2	0	82.209	27.6052	27.5491	27.6106	27.696	27.7091	28.2596	28.3755	28.3612	28.4004	28.2334	15	17	17	16	18	23	21	22	20	21	21.2	23	22.7	23	25.6	31.3	29.5
Q88N45	PP_1371	sp|Q88N45|MCPG_PSEPK Methyl-accepting chemotaxis protein McpG OS=Pseudomonas putida (strain ATCC 47054 / DSM 6125 / CFBP 8728 / NCIMB 11950 / KT2440) OX=160488 GN=mcpG PE=1 SV=1	29.6877	29.0175	+	6.50099	0.670188	By MS/MS	By MS/MS	By MS/MS	By MS/MS	By MS/MS	By MS/MS	By MS/MS	By MS/MS	By MS/MS	By MS/MS	ACSDLEQQAGR;AFSMLSTFR;AMEDIAEGEGDLTK;AMEDIAEGEGDLTKR;DGMNASGATLTEPYIDMTTNK;EDLENYLAEMGASTSTNIR;ESVDTMEQSQR;EVSSATEQVNEVALR;GFAVVADEVR;HSQDSMQIANQAGER;ILVHPDKDLVMK;LHIHSHDEFGVLGNAFNR;LLTFSPITGLPSANWYIGLSVDK;LLTFSPITGLPSANWYIGLSVDKDK;LSDLIVTSSAHIETLNSK;LTGELTEVQSDGQTR;LVENLAQNIAQDPANAETLMGQNALISSFLTVYLGK;MVIGILSK;NAIREDLENYLAEMGASTSTNIR;NLFEGR;SLSDLFPQHTPK;TNSVAAAINELGAAAQEIAGNAAQASQHASSAR;TQESAQQV…	27	64.9	0	323.31	29.5792	29.7223	29.7877	29.7047	29.6445	28.9837	28.9369	29.04	29.0782	29.0486	21	25	23	26	24	21	20	21	20	22	46.8	58.8	55.8	59.9	53.8	54.2	42.9
Q88EP9	PP_4404	tr|Q88EP9|Q88EP9_PSEPK Dihydrolipoyl dehydrogenase OS=Pseudomonas putida (strain ATCC 47054 / DSM 6125 / CFBP 8728 / NCIMB 11950 / KT2440) OX=160488 GN=lpdV PE=3 SV=1	28.321	27.7813	+	6.49501	0.539667	By MS/MS	By MS/MS	By MS/MS	By MS/MS	By MS/MS	By MS/MS	By MS/MS	By MS/MS	By MS/MS	By MS/MS	ALIHVAEQFHQASR;AMAQGEMVAEIIAGK;FTEPSPLGISVASPR;ILPTYDSELTAPVAESLK;ILPTYDSELTAPVAESLKK;KLGAQVSVVEAR;LEADQVLVAVGR;LGAQVSVVEAR;LTTGVAALLK;MNGAAIAIDER;MQQIIQTTLLIIGGGPGGYVAAIR;TPEQASQQGLDCIVAQFPFAANGR	12	34	0	72.349	28.341	28.2893	28.3485	28.3962	28.23	27.7808	27.8516	27.7279	27.7912	27.7551	12	11	12	12	11	11	10	10	10	11	34	28.8	34	34	28.8	31.6	26.4
Q88N36	PP_1380	tr|Q88N36|Q88N36_PSEPK 3-oxoadipate enol-lactonase 2 OS=Pseudomonas putida (strain ATCC 47054 / DSM 6125 / CFBP 8728 / NCIMB 11950 / KT2440) OX=160488 GN=pcaD PE=4 SV=1	27.4692	26.538	+	6.47304	0.931139	By MS/MS	By MS/MS	By MS/MS	By MS/MS	By MS/MS	By MS/MS	By MS/MS	By MS/MS	By MS/MS	By MS/MS	AHFVGLSMGGLIGQWLGIHAGER;DADYREQLGR;DVLALLDGLDIQK;FMQAGIQGAEYVDFPAAHLSNVEIGEAFSR;GHGASLVTEGPYSIEQLGR;IANDEVWNTR;IQVPALIVAGTQDVVTTPEHGR;LHSLTLCNTAAK;RVLDFLLAH;WFTPGFAQAQAEQAQR	10	62.4	0	146.69	27.5835	27.3228	27.4317	27.4832	27.5247	26.378	26.5563	26.545	26.615	26.5958	10	10	9	9	10	8	7	6	7	6	62.4	62.4	51	51	62.4	47.1	42.6
Q88N00	PP_1418	tr|Q88N00|Q88N00_PSEPK Tricarboxylate transport protein TctC OS=Pseudomonas putida (strain ATCC 47054 / DSM 6125 / CFBP 8728 / NCIMB 11950 / KT2440) OX=160488 GN=PP_1418 PE=3 SV=1	27.6086	22.5895	+	6.45071	5.01912	By MS/MS	By MS/MS	By MS/MS	By MS/MS	By MS/MS	By matching			By MS/MS		ELFPFAMTGEELDGYVK;ELFPFAMTGEELDGYVKK;EQGYDIVWPVVR;FDENAVK;ILAVFSENR;LNEPEMK;MLASEDFAK;PADAGTLVAWSSGSLLNLAQGK;TLDDLVAALK;TLDDLVAALKK;VSDEDYAWWK;VTYMPGGVGAVAYNAVVAQR;VTYMPGGVGAVAYNAVVAQRPADAGTLVAWSSGSLLNLAQGK;VVIGSGGTVGSQDWMQTALIAK;WLAAVGTSYGAIAVK;YVALEGGGEIATALLGGHIQVGSTDISDSMPHIQSGNMR	16	61.7	0	184.74	27.8294	27.8075	27.6984	26.9289	27.779	22.3366	22.8369	23.2224	22.9396	21.6121	15	14	15	16	14	1	0	0	1	0	59.5	59.5	59.5	61.7	59.5	2.1	0
Q88FG5	PP_4131	tr|Q88FG5|Q88FG5_PSEPK NADH-quinone oxidoreductase subunit N OS=Pseudomonas putida (strain ATCC 47054 / DSM 6125 / CFBP 8728 / NCIMB 11950 / KT2440) OX=160488 GN=nuoN PE=3 SV=1	28.1399	27.3336	+	6.44721	0.806346	By MS/MS	By MS/MS	By MS/MS	By MS/MS	By MS/MS	By MS/MS	By MS/MS	By MS/MS	By MS/MS	By MS/MS	DADALYEYR;GLFWRRPYLTAVLTVMMLSLAGIPLTAGFIGK;HDAPLKWEQR;LLGYSSIAHFGYLVIALVASK;NHSQTFLLSTVGLNLALLSLLPALK;RPYLTAVLTVMMLSLAGIPLTAGFIGK;VAPLAVTSLITIDK	7	22.7	0	19.767	28.0293	28.1405	28.2882	28.1073	28.1344	27.3406	27.3144	27.4468	27.3219	27.2442	5	6	5	5	5	4	3	4	4	4	16.2	20.7	16.2	16.2	16.2	11.9	6.7
Q88E02	PP_4666	tr|Q88E02|Q88E02_PSEPK 3-hydroxyisobutyrate dehydrogenase OS=Pseudomonas putida (strain ATCC 47054 / DSM 6125 / CFBP 8728 / NCIMB 11950 / KT2440) OX=160488 GN=mmsB PE=3 SV=1	29.8985	29.3468	+	6.44259	0.551701	By MS/MS	By MS/MS	By MS/MS	By MS/MS	By MS/MS	By MS/MS	By MS/MS	By MS/MS	By MS/MS	By MS/MS	AGHQLNLFDLNK;AVLAELAELGGQISPSPK;CWSSDTYNPWPGIIETAPASR;DAAANSELVITMLPAAAHVR;DFSAIVEGYR;DLGLATEAAR;GEGGKDFSAIVEGYR;GVDMGDAPVSGGTGGAAAGTLTFMVGASTELFASLK;GVDMGDAPVSGGTGGAAAGTLTFMVGASTELFASLKPVLEQMGR;GYTGGFGAELMLK;IAFIGLGNMGAPMAR;ICNNLLLGISMIGVSEAMALGNALGIDTK;NIVHCGEVGTGQIAK;QAHQPVILGAVAQQLYQAMSLR;SVYLNEDGVLAGIR;SVYLNEDGVLAGIRPGTPTVDCSTIDPQTAR;VLAGIINSSTGR	17	93.9	0	308.91	29.9337	29.8613	30.006	29.8952	29.7965	29.3112	29.3503	29.3666	29.3647	29.3414	16	16	16	17	16	15	15	15	16	16	93.9	90.5	90.5	93.9	93.9	89.5	90.5
Q88NM2	PP_1185	tr|Q88NM2|Q88NM2_PSEPK Outer membrane protein H1 OS=Pseudomonas putida (strain ATCC 47054 / DSM 6125 / CFBP 8728 / NCIMB 11950 / KT2440) OX=160488 GN=oprH PE=4 SV=1	33.657	33.1954	+	6.44104	0.461607	By MS/MS	By MS/MS	By MS/MS	By MS/MS	By MS/MS	By MS/MS	By MS/MS	By MS/MS	By MS/MS	By MS/MS	ASVELGYR;DDTWGVR;DGTLRLTSSAQTYLAASYKF;DTDYGYAYGLQAGVIQDITDK;DTDYGYAYGLQAGVIQDITDKASVELGYR;LFGGGSLGVTK;LRQENLLGSYDLFLPVGDTTK;LTQDSPGASR;LTSSAQTYLAASYK;LTSSAQTYLAASYKF;NTDHLNADGIIGK;NTDHLNADGIIGKDDTWGVR;QENLLGSYDLFLPVGDTTK;TNAATEVGAHGGPK;TNAATEVGAHGGPKDGTLR;YYMTYDNVSGDHSGLK	16	70.1	0	323.31	33.6645	33.5898	33.6279	33.7551	33.6475	33.1968	33.1803	33.195	33.1626	33.2422	14	14	14	13	14	13	13	13	13	13	70.1	70.1	67.7	67.7	67.7	67.7	67.7
Q88NR4	PP_1141	tr|Q88NR4|Q88NR4_PSEPK Branched-chain amino acids ABC transporter-periplasmic leucine binding subunit OS=Pseudomonas putida (strain ATCC 47054 / DSM 6125 / CFBP 8728 / NCIMB 11950 / KT2440) OX=160488 GN=livK PE=3 SV=1	30.4001	30.833	+	6.44053	-0.432828	By MS/MS	By MS/MS	By MS/MS	By MS/MS	By MS/MS	By MS/MS	By MS/MS	By MS/MS	By MS/MS	By MS/MS	ADGKDPSGPFVFPAYSAVELIAQGIK;ADGKDPSGPFVFPAYSAVELIAQGIKK;AGSDDTDKVAEAIHK;DFSSIIQK;DINAAGGVDGK;DPSGPFVFPAYSAVELIAQGIK;DPSGPFVFPAYSAVELIAQGIKK;EYDDACDPK;FMGPEGVGNDSISQIAQNASEGLLVTLPK;FVVGHLCSSSTQPASDIYEDEGVIMITPAATSPEITAR;FVVYEWHFGK;FVVYEWHFGKPK;IGIAGPK;IVDAIK;KAGSDDTDKVAEAIHK;KIVDAIK;QNNVDFVYYGGYHPELGLILR;QQYGEGIATAVK;SFDADPANK;SFDADPANKK;TGPVTQYGDMQFIGAK;TIGLDSAQGPAAGNYIADHVK;TIGLDSAQGPAAGNYIADHVKP…	29	76	0	323.31	30.3805	30.3684	30.4029	30.405	30.4438	30.7584	30.8885	30.879	30.8506	30.7884	27	25	26	27	28	27	29	28	27	27	76	73.9	76	76	76	76	76
Q88I92	PP_3107	tr|Q88I92|Q88I92_PSEPK DUF1795 domain-containing protein OS=Pseudomonas putida (strain ATCC 47054 / DSM 6125 / CFBP 8728 / NCIMB 11950 / KT2440) OX=160488 GN=PP_3107 PE=4 SV=1	28.4655	28.9604	+	6.43961	-0.494959	By MS/MS	By MS/MS	By MS/MS	By MS/MS	By MS/MS	By MS/MS	By MS/MS	By MS/MS	By MS/MS	By MS/MS	ALIFSTTAQADFSAQQNQDWDNLLASFTPR;APSETSAESGEQE;DTLLPDEALQAYVDR;MDYELQEGGIALPAGFEDR;QAAFIISPGR;TVNMFVLGASVPAPLSITISR	6	62.4	0	174.89	28.46	28.5153	28.4763	28.3757	28.5001	28.8783	28.9622	28.9707	29.0066	28.9844	5	5	5	5	6	5	4	5	5	5	56.6	56.6	56.6	56.6	62.4	56.6	39.3
Q88F54	PP_4245	tr|Q88F54|Q88F54_PSEPK Hydroxyproline acetylase OS=Pseudomonas putida (strain ATCC 47054 / DSM 6125 / CFBP 8728 / NCIMB 11950 / KT2440) OX=160488 GN=pvdY PE=4 SV=2	26.5806	25.5818	+	6.43621	0.99881	By MS/MS	By MS/MS	By MS/MS	By MS/MS	By MS/MS	By MS/MS	By MS/MS	By MS/MS	By MS/MS	By MS/MS	AALMILGR;GIHMLVGEESHR;LGSWVSLR;LTWHLPEVLPQALASGLLLAGEQPGQYLCER;PLIQLR;TLEIEHDLER;VASWLSALVHYLFLDDPR;VEAFWQEGGTLAQHR	8	32	0	27.889	26.4514	26.5869	26.5708	26.7251	26.5689	25.6873	25.5349	25.4192	25.5862	25.6813	6	7	8	7	6	3	2	4	3	3	20.5	27.6	32	22.8	17.5	11	6.5
Q88GC2	PP_3802	tr|Q88GC2|Q88GC2_PSEPK Cation ABC transporter, ATP-binding protein OS=Pseudomonas putida (strain ATCC 47054 / DSM 6125 / CFBP 8728 / NCIMB 11950 / KT2440) OX=160488 GN=PP_3802 PE=4 SV=1	25.5952	24.2943	+	6.43548	1.30092	By MS/MS	By MS/MS	By MS/MS	By MS/MS	By MS/MS	By MS/MS	By MS/MS	By MS/MS	By MS/MS	By MS/MS	GLPMTVDDFMAAMCQRR;IDFTGIDLTLGR;LLGLFSVHPR;QAGTTVLWIEHDLEAVLR;VKPAIDAALVQVGMLDKR	5	30.2	0	6.8039	25.6661	25.6751	25.5955	25.4809	25.5584	24.1357	24.2005	24.1773	24.5376	24.4203	5	4	4	4	3	2	2	4	3	3	30.2	23.4	23.4	23	16.1	10.9	10.9
Q88HE4	PP_3416	tr|Q88HE4|Q88HE4_PSEPK Gluconokinase OS=Pseudomonas putida (strain ATCC 47054 / DSM 6125 / CFBP 8728 / NCIMB 11950 / KT2440) OX=160488 GN=gnuK PE=3 SV=1	24.1359	30.8725	+	6.42075	-6.73658			By matching		By MS/MS	By MS/MS	By MS/MS	By MS/MS	By MS/MS	By MS/MS	AGWLVR;DAMPGLVFVFLELSPAEAEK;DAMPGLVFVFLELSPAEAEKR;GEPLTLALDATQPIEALAEAVDHWLK;HCGEPGLAQTA;KMSAGIPLDDSDR;LGEELQATTQAGER;LGEELQATTQAGERPILTCSALK;LGEELQATTQAGERPILTCSALKR;LIEGDAFHPAENIR;MSAGIPLDDSDR;PGHFMPASLIDSQFAALESPR;SCIGAAIAAR;VLARPGHFMPASLIDSQFAALESPR	14	83.8	0	287.31	23.4158	23.1065	24.2405	24.8645	25.0523	30.2295	31.1315	31.3147	30.4072	31.2796	0	0	1	0	3	13	14	13	14	14	0	0	7.8	0	22.9	83.2	83.8
Q88C93	PP_5288	sp|Q88C93|ALGC_PSEPK Phosphomannomutase/phosphoglucomutase OS=Pseudomonas putida (strain ATCC 47054 / DSM 6125 / CFBP 8728 / NCIMB 11950 / KT2440) OX=160488 GN=algC PE=3 SV=1	27.4206	27.7082	+	6.41456	-0.287615	By MS/MS	By MS/MS	By MS/MS	By MS/MS	By MS/MS	By MS/MS	By MS/MS	By MS/MS	By MS/MS	By MS/MS	AHLVPAALPDSIFR;AIGAQSLAQGEPQVSVGR;ASNTTPVLVLR;DADWGEANLTTIDGVR;ETGADIGLAFDGDGDR;FEADSDAELQR;FSIIDALQR;GLVDAGCNVSDVGLVPTPALYYAANVLAGK;IVIAGDTLANEQIQALLTR;LLEILSK;LLMLFAQDVLSR;LSGPMLVEQLIK;LTPLIEQHGGR;NPGAEIIFDVK;QTGSLLAGEMSGHIFIK;RLTPLIEQHGGR;TEQSAENLFAAFPNDISTPEINIDVTDEGK;TLHAETAYWIGR;TNDLTLAQGR;VEILDR;VEKVEILDR;VEPELQLPF;VGVVTNTGSIVYPDR;VKETGADIGLAFDGDGDR;WYGFDDGIYSAAR	25	68	0	259.23	27.4349	27.377	27.4133	27.4538	27.4238	27.7472	27.7169	27.6875	27.7237	27.6656	21	19	20	19	19	20	21	22	24	20	55.7	52.1	58.5	49.2	49.2	53.3	58.5
Q88K38	PP_2454	tr|Q88K38|Q88K38_PSEPK Ribose ABC transporter, periplasmic ribose-binding subunit OS=Pseudomonas putida (strain ATCC 47054 / DSM 6125 / CFBP 8728 / NCIMB 11950 / KT2440) OX=160488 GN=rbsB PE=3 SV=1	27.606	27.2439	+	6.41334	0.362069	By MS/MS	By MS/MS	By MS/MS	By MS/MS	By MS/MS	By MS/MS	By MS/MS	By MS/MS	By MS/MS	By MS/MS	AGDQVGIIEGVSTTTNAQQR;ALLAGNDSMALGAVSAVR;ALVIAPADSK;AMDQGVVVINIDNR;DAMDAAQMK;GEKPDVDADNVIQTPVELITK;GISVPFVGPDNR;GISVPFVGPDNRK;GNAVAASMLNEYPDLK;IVEQMVNAGAK;IVSVQSGNWEIDK;IVSVQSGNWEIDKGNAVAASMLNEYPDLK;LDPDLLK;LVGDYLASQK;NETDTGEQIR;SLANEFFR;TGQVQVVGYDNINAIKPMLEDGR;THADEFELIANGIK;VALVMK;VLATLDQAASQQAVYGIQAALK	20	76.8	0	208.12	27.5946	27.5696	27.6041	27.6847	27.5769	27.2291	27.2555	27.2649	27.2017	27.2682	19	18	19	18	18	19	18	18	19	19	74.6	70.2	76.8	74.6	70.2	74.6	68
Q88EC2	PP_4544	tr|Q88EC2|Q88EC2_PSEPK Porin OS=Pseudomonas putida (strain ATCC 47054 / DSM 6125 / CFBP 8728 / NCIMB 11950 / KT2440) OX=160488 GN=PP_4544 PE=4 SV=1	29.4107	28.875	+	6.40376	0.535746	By MS/MS	By MS/MS	By MS/MS	By MS/MS	By MS/MS	By MS/MS	By MS/MS	By MS/MS	By MS/MS	By MS/MS	ADLGGAEVFASAGQYTLK;ANGSINQAQYNELQGDLAK;DNVDGDGVQYK;EAAILQSFGNTTNEFNLVEGFGQIDFTGLAIPLSAYGQYVK;HDAQVYHGQLGAK;LLEMLR;LRYEDVNVDDPNSSSGNQDR;LTVGASIYGYDNDK;MGAWSLDYNYR;MQQPWVSMGDIIWDSDINPEGVAATYK;NAVVSLFTDSDFGNGYTGSR;NFSLGAAYLMAK;NTDSTDGEDQAWLAGLK;SLWVDLAYLDWHPTAVPNLHLIGGK;STNQSFDNYFDK;STNQSFDNYFDKK;TDLSQLPNSNADVDTLQVDLEAK;TDLSQLPNSNADVDTLQVDLEAKF;VGFYSEINPQVDAGVR;VGYEIDK;VGYEIDKNFSLGAAYLMAK;YEDVNVDDPN…	22	75.8	0	323.31	29.3721	29.3478	29.4659	29.4983	29.3695	28.8248	28.9014	28.9268	28.8334	28.8884	21	22	20	21	20	16	18	16	18	17	72	75.8	69.1	65.9	62.1	46.1	56.5
Q88CV3	PP_5077	tr|Q88CV3|Q88CV3_PSEPK SPOR domain-containing protein OS=Pseudomonas putida (strain ATCC 47054 / DSM 6125 / CFBP 8728 / NCIMB 11950 / KT2440) OX=160488 GN=PP_5077 PE=4 SV=1	28.6627	28.9773	+	6.40371	-0.314577	By MS/MS	By MS/MS	By MS/MS	By MS/MS	By MS/MS	By MS/MS	By MS/MS	By MS/MS	By MS/MS	By MS/MS	AAEKPAAAGAGNSGWYAGQKPGNYVVQILGTSSEASAQAYVK;APAEAPAAQAQLPLGDGK;DAAVAAIK;DASSMLAQVAQELGVAQPEVQAILSK;DTLIEAMIASR;EQIADIHENSDGWPGNINQVAR;FHIIELAPYSEEETR;GIEVFSR;HVLALSAVVVVAVAAAVLMPK;KGDKAPAEAPAAQAQLPLGDGK;KPVLGQLHHLAR;NLQGKPLYVVTYGSFANR;PAPAPTQVAVAK;PAPAPTQVAVAKPAAK;PHVFLFGEPSLIAGLDELNVEEER;PLYVVTYGSFANR;PVATQPAKPVAPAK;PVATQPAKPVAPAKPAPAPTQVAVAK;QGAAIEFSGSSQPMPLPLVGQSQPVMR;TSLHADEAFLDHYQLSHDPFAPR;TV…	23	65.4	0	323.31	28.6688	28.687	28.6947	28.5856	28.6775	28.982	28.9579	28.9867	28.9636	28.9964	21	22	21	19	19	19	20	18	20	19	63.3	61.4	60.9	53.9	53.9	55.4	59.4
Q88RW1	PP_0018	tr|Q88RW1|Q88RW1_PSEPK TIGR04255 family protein OS=Pseudomonas putida (strain ATCC 47054 / DSM 6125 / CFBP 8728 / NCIMB 11950 / KT2440) OX=160488 GN=PP_0018 PE=4 SV=1	28.0918	28.6743	+	6.38419	-0.582508	By MS/MS	By MS/MS	By MS/MS	By MS/MS	By MS/MS	By MS/MS	By MS/MS	By MS/MS	By MS/MS	By MS/MS	APLIYALSVIR;DHAFEVWGK;EQLGISTTTYHLDPEYLHIR;GVPPGVMHSGEPNSWAFLNR;HGAPLQGAFVPVSENGALLDTDAHWPLQLAER;IEPAEGETLADYLPEAMLPLK;LGTEEICTR;LIPDIQHTIR;QSLPGFFQMVK;QTGMWIPEDLVEPAMVFEIAK;TANFAFR;YVDKIEPAEGETLADYLPEAMLPLK	12	62.5	0	139.62	28.1787	28.0506	28.1672	27.9986	28.0641	28.6172	28.6737	28.7037	28.7185	28.6587	11	11	11	11	10	12	12	12	12	12	55.4	55.4	58.6	59.3	55.4	62.5	62.5
Q88CY8	PP_5041	tr|Q88CY8|Q88CY8_PSEPK Alpha-1,4 glucan phosphorylase OS=Pseudomonas putida (strain ATCC 47054 / DSM 6125 / CFBP 8728 / NCIMB 11950 / KT2440) OX=160488 GN=glgP PE=3 SV=1	27.1785	26.8574	+	6.34884	0.321124	By MS/MS	By MS/MS	By MS/MS	By MS/MS	By MS/MS	By MS/MS	By MS/MS	By MS/MS	By MS/MS	By MS/MS	AEVIYPISFGGSVETVHDASGTQR;AGDFGANAAIAASNR;ALASIIQDR;ALEELHLER;AVAYDTPVVGWR;AVSLIEEDNGRR;DAEVADFR;DALEGLNVDLER;DDPQTLLAGLVPFADKPGFR;DHMVDHWMDHTR;DLLNLPDAAAIQLNDTHPSIAVAELMR;DPEHAFDHDWFEAIALAAR;EYATEIWK;FNAGDHLGAVAEVAR;GLHDFDVLR;HMQIIYLINAYHIDALR;LLEPDAALGNGGLGR;LLVDQHEVPWEK;LLYDSLSNLGLLDVAR;LRQEYFFVSASLQDLLR;LTDVLQAIR;LTYAVGK;MGNLAFLGSHSVNGVSALHSK;MGWFSSDR;NEPGTNWVPR;QLLNLMHTVALYQAIR;SGVFSPDDPSR;ST…	35	59.3	0	230.22	27.139	27.1455	27.2214	27.1882	27.1986	26.8995	26.8448	26.819	26.8386	26.8852	31	33	31	30	32	31	28	29	28	28	52.7	57.8	55.8	51	54.8	53.2	47.7
Q88IS1	PP_2928	tr|Q88IS1|Q88IS1_PSEPK Saccharopine dehydrogenase OS=Pseudomonas putida (strain ATCC 47054 / DSM 6125 / CFBP 8728 / NCIMB 11950 / KT2440) OX=160488 GN=PP_2928 PE=4 SV=1	28.6665	29.1191	+	6.32922	-0.452626	By MS/MS	By MS/MS	By MS/MS	By MS/MS	By MS/MS	By MS/MS	By MS/MS	By MS/MS	By MS/MS	By MS/MS	ACIDTGVAYLDTAIHEEPGK;ALDVMGLPTR;AVLPDPASLAPGYTGK;CQAIIDSVK;EFTGQVWSWQNSQWTSNTMFEVK;ETESQIVINVGSAFLNMSVLR;EVFIYNVADHEEAYAETDSQGISYTAGVPPVAAALLVAR;FWMSFGEHYINVFTVLK;GSLKVPADIQAFSLNALDVEATK;ICETPPWYGNYEWK;LAQQQYFDSIDSIDILDVNAGSHGK;MVNVEELPAEPFLK;NITAILGVGFDPGVVNSYAK;NLGLLSEQPVK;NLNVPNVR;NVLIIGAGGVAK;RTDDLPVVGSQNLYLTGHDEVHSISK;TAEGLEVVPLK;TCIGDLVK;TDDLPVVGSQNLYLTGHDEVHSISK;VPADIQAFSLNALDVEATK;YFATNFD…	22	82.1	0	323.31	28.7213	28.7098	28.6879	28.5982	28.6151	29.1888	29.118	29.0888	29.1022	29.0976	20	20	18	18	19	19	18	20	19	19	79	78	68.8	68.4	73.9	74.9	69.3
Q88KS4	PP_2215	tr|Q88KS4|Q88KS4_PSEPK Acetyl-CoA acetyltransferase OS=Pseudomonas putida (strain ATCC 47054 / DSM 6125 / CFBP 8728 / NCIMB 11950 / KT2440) OX=160488 GN=PP_2215 PE=3 SV=1	28.6688	28.226	+	6.3255	0.442812	By MS/MS	By MS/MS	By MS/MS	By MS/MS	By MS/MS	By MS/MS	By MS/MS	By MS/MS	By MS/MS	By MS/MS	AGIDAAGVEQVLFGCVLPAGQGQAPAR;EAQDQFAIASLTR;EGGTVTAANASSISDGAAALVLMR;FAAEIVPVEVTEGK;GLKPLAVIHGHAAFADTPALFPTAPIGAIDK;HLDLPHDK;IAQLKPAFR;IIDHMFMDGLEDAYDK;IIDHMFMDGLEDAYDKGR;ILVTLLSALR;LMGTFAEDCAQANAFSR;QAALGAGLDK;RVIKDDEQPPK;SLTAPQLGSAAIR;TGWNLAEVDLFEINEAFAVVTLAAMK;TLANDPIVIVSAVR;TPMGGLQGDLK;VIKDDEQPPK;VNIHGGACALGHPIGASGAR	19	69.5	0	165.52	28.6447	28.6554	28.6959	28.6935	28.6543	28.1852	28.2037	28.3378	28.1915	28.2116	15	17	17	15	16	13	15	16	14	12	54.7	60.7	56.7	50.4	60.7	39.8	49.1
Q88C55	PP_5328	tr|Q88C55|Q88C55_PSEPK Phosphate transport system permease protein OS=Pseudomonas putida (strain ATCC 47054 / DSM 6125 / CFBP 8728 / NCIMB 11950 / KT2440) OX=160488 GN=PP_5328 PE=3 SV=2	26.7289	26.3074	+	6.31182	0.421499	By MS/MS	By MS/MS	By MS/MS	By MS/MS	By MS/MS	By MS/MS	By MS/MS	By MS/MS	By MS/MS	By MS/MS	ALEPTWLQQDAGKPLMIALEEQNQVGMR;GGLAQWFMAR;IDFNTPELQR;IIIEEGGK;LLPLSLR;LSLSPLTFGTLK;NDLANSNMTQNSQPVR;NPHPEVSFSALWGK;SLTLGSLALGATPWQTLTR;TENMMTEEVTTEQNR;TISPGIDYPYGEQSFVLDEQGR;TLLVEPAAEGPGTLALSPR;VVILTASPGIFSALMIGMGR;YVWQSTASNTDFEPK	14	28.2	0	172.29	26.6881	26.6752	26.7617	26.7515	26.7679	26.3091	26.2667	26.2943	26.2788	26.3879	13	13	12	13	11	9	10	9	10	8	26.9	25.3	23.4	25.6	20.9	15.7	17.7
Q88ES5	PP_4378	tr|Q88ES5|Q88ES5_PSEPK Flagellin OS=Pseudomonas putida (strain ATCC 47054 / DSM 6125 / CFBP 8728 / NCIMB 11950 / KT2440) OX=160488 GN=fliC PE=3 SV=1	30.8398	31.7367	+	6.27846	-0.896933	By MS/MS	By MS/MS	By MS/MS	By MS/MS	By MS/MS	By MS/MS	By MS/MS	By MS/MS	By MS/MS	By MS/MS	AGLVADTSISLNGVEVK;ALTVNTNITSMSVQK;ASMQQEFTALSGELTR;DDAAGLQISNR;DGVLGAGGAGNLTLGSTNIALVATDTLSSVVGK;DVSATSMK;ELALQSANGSNSDDDR;ELALQSANGSNSDDDRASMQQEFTALSGELTR;FDSTVANLQSISENSTAAR;GLSVAVK;GNYNEASVAGGVATLQASVTGAAGK;IANTTTFGGR;IQDADFAAETAELSK;LDGTQAFTIDASTDDVLSTALGLAEAGGAQLSK;LDNGSGVTGQGALAAVGLNSGTTK;LVLTSANGQDIK;NANDGISIAQTAEGAMATSGNIMQR;NLLDGTFSGSSFQVGANSNESISFGMK;QQTLQQASTAILSQANQLPSSVLK;SQLGAVQNR;S…	24	61.9	0	323.31	30.8682	30.7413	31.0275	30.7275	30.8342	31.7241	31.7237	31.7457	31.8415	31.6486	21	21	21	21	21	22	23	23	24	24	56.2	56.2	55.9	56.2	56.2	59.7	60.8
Q88H70	PP_3491	tr|Q88H70|Q88H70_PSEPK 3-hydroxyisobutyryl-CoA hydrolase OS=Pseudomonas putida (strain ATCC 47054 / DSM 6125 / CFBP 8728 / NCIMB 11950 / KT2440) OX=160488 GN=PP_3491 PE=4 SV=1	28.2422	27.799	+	6.27404	0.443133	By MS/MS	By MS/MS	By MS/MS	By MS/MS	By MS/MS	By MS/MS	By MS/MS	By MS/MS	By MS/MS	By MS/MS	AGDTLHETFFVEEYALDLVIHR;ALIIDKDK;AVSIGDSHAWAVATADQLETR;DLQNLLAR;GFCAGGDIR;LGMPEVGIGYFPDVGGSYFLSR;LGTQVLDDAPLEK;LRPAIDHFFALPDLPAIVEQLR;NQIGHLTLNRPAGLNALTLDMVR;QHLDQWADNPQVR;QWFQHGDIIEGVR;SLYDSFK;SPLAMAVTLEMLR;TAHAHTPAATDHVLAEVR;VEQFFEGL;WNPPTLAALQSQR	16	65.3	0	245.31	28.2469	28.2869	28.2708	28.1602	28.2459	27.763	27.84	27.8277	27.7321	27.8324	16	15	16	16	16	14	15	14	14	15	65.3	61.6	65.3	65.3	65.3	58	61.6
Q88GM9	PP_3692	tr|Q88GM9|Q88GM9_PSEPK RecF/RecN/SMC N-terminal domain-containing protein OS=Pseudomonas putida (strain ATCC 47054 / DSM 6125 / CFBP 8728 / NCIMB 11950 / KT2440) OX=160488 GN=PP_3692 PE=4 SV=1	26.7695	25.9774	+	6.26037	0.792054	By MS/MS	By MS/MS	By MS/MS	By MS/MS	By MS/MS	By MS/MS	By MS/MS	By MS/MS	By MS/MS	By MS/MS	AEAESWLSTLK;FVSALIATADAVNTELTR;GALPNLPSSLSSTAEAK;GQPDPGFLSVVAGTLSQAATRPPVR;IAALAAFLADTTGSNQLAPFIFDDPISSLDQDFEEK;IPGLPSQADWLVHMSTLGFEK;IPGVPPVKPSLTSLR;KASEEAAAAIFGK;LAEFEK;LPVSPQSK;LSLVSLVDSVTDK;LSLVSLVDSVTDKFSK;MGNTAGLVANQNAR;QVIIFTHR;QWLSLNK;SATLITEEASLAALQK;SVDVHWDIPSGPHK;TELDAGYQAR;TVEFILLADVVGR;VFEADVTALHNWINEFSAR;VLTLQAK;YLIDHTIK	22	33.9	0	70.165	26.6357	26.8044	26.7286	26.7637	26.915	25.9014	25.9112	26.0513	26.0356	25.9877	15	19	16	14	16	16	13	13	13	12	20.5	26.4	23.3	21.9	22.3	20.3	16
Q88EY5	PP_4315	tr|Q88EY5|Q88EY5_PSEPK Enzyme OS=Pseudomonas putida (strain ATCC 47054 / DSM 6125 / CFBP 8728 / NCIMB 11950 / KT2440) OX=160488 GN=PP_4315 PE=3 SV=1	28.0196	27.5784	+	6.2209	0.441209	By MS/MS	By MS/MS	By MS/MS	By MS/MS	By MS/MS	By MS/MS	By MS/MS	By MS/MS	By MS/MS	By MS/MS	AVYLSDDYVVVIDDAMLLETLKPDFVALSAFDVR;GFDFVTR;GIAVTAAGR;IAEENNLSETAYFVR;NVLSCEQGGAR;QPVAVDMPAGLLQALGLSQAK;VGVNEDPVTGSAHTSLAPLWAQR	7	45.8	0	101.21	28.0709	27.9917	28.0502	27.9934	27.9919	27.5454	27.6015	27.6703	27.528	27.5468	7	6	6	6	6	5	5	5	5	5	45.8	41.6	41.6	32.8	32.8	28.6	28.6
P59604	PP_1088	sp|P59604|ASSY_PSEPK Argininosuccinate synthase OS=Pseudomonas putida (strain ATCC 47054 / DSM 6125 / CFBP 8728 / NCIMB 11950 / KT2440) OX=160488 GN=argG PE=3 SV=1	31.3124	31.0735	+	6.194	0.238914	By MS/MS	By MS/MS	By MS/MS	By MS/MS	By MS/MS	By MS/MS	By MS/MS	By MS/MS	By MS/MS	By MS/MS	AIESITLDR;ANTVYEGEYLLGTSIAR;ANTVYEGEYLLGTSIARPLIAK;DELMPK;DFVFPMFR;EIYIDDLR;EIYIDDLREEFVR;EKLMDYAEK;EVAHLKDELMPK;EWDLLSR;FELGAYALKPGVK;GCYETPGGTIMLK;GNVTVVGR;HGIPIER;IGGANGIGR;KSDDSLFDANIATFEEDGGAYNQADAAGFIK;KVVLAYSGGLDTSVILK;LDIVENR;LIEIANETGADAISHGATGK;LMDYAEK;LMLQQMIDASQVNVNGVVR;NGDIVAIDGVEK;RLIEIANETGADAISHGATGK;SDDSLFDANIATFEEDGGAYNQADAAGFIK;SPATVLADLNR;SPYSMDANLLHISYEGGVLEDTWTEHEEDMWR;VIAPW…	31	85.9	0	323.31	31.3393	31.3013	31.356	31.2669	31.2984	31.063	31.0918	31.0806	31.0569	31.0752	29	30	29	30	29	28	29	29	29	28	79	85.7	85.7	85.7	79	74.1	74.3
Q88NM0	PP_1187	tr|Q88NM0|Q88NM0_PSEPK histidine kinase OS=Pseudomonas putida (strain ATCC 47054 / DSM 6125 / CFBP 8728 / NCIMB 11950 / KT2440) OX=160488 GN=phoQ PE=4 SV=1	26.5818	26.0389	+	6.18622	0.54289	By MS/MS	By MS/MS	By MS/MS	By MS/MS	By MS/MS	By MS/MS	By MS/MS	By MS/MS	By MS/MS	By MS/MS	DIVDSYDAELSLGDSPLGGAAFR;HINYQPRYDGR;IHQSDGEEFFVYDVEIK;ITFHLD;LASDVTTLISAAR;LDSQHPGQGIGLAVVK;LLGGQSAAYSIVALQPVSEYK;LQMPTLLPDER;LSHELDEVESGAR;MSQQIDYQLQR;VLQSQIER;YNLPYTGLLGYIFDR;YRDSLDDLAHSLK	13	39.7	0	78.199	26.5192	26.632	26.5401	26.6668	26.5509	25.9614	26.0604	26.121	26.0326	26.0191	11	11	10	11	10	9	11	8	9	9	32.8	32.8	30.1	30.8	29.5	27.5	32.1
Q88PE1	PP_0909	tr|Q88PE1|Q88PE1_PSEPK Imelysin-like domain-containing protein OS=Pseudomonas putida (strain ATCC 47054 / DSM 6125 / CFBP 8728 / NCIMB 11950 / KT2440) OX=160488 GN=PP_0909 PE=4 SV=1	27.9218	27.6426	+	6.16593	0.279214	By MS/MS	By MS/MS	By MS/MS	By MS/MS	By MS/MS	By MS/MS	By MS/MS	By MS/MS	By MS/MS	By MS/MS	ADFLNAQK;ALADKIDAAYATSLK;ALAEEILK;AQVTALDTLKK;AWAELQPLLVGPLAEGNR;AWQVQFWPDKK;GIPQPLQAEAWR;GLSAYEYILFDSKPDIATAEQK;GWNSTDGMLSQMTK;LGAPMGR;QVEQLVNGDKPVDAEALGK;SHNSMNSLQASLK;TLGELLADDAGQQTLNQIYDSLNVVHR;YADSHEAIADLLR;YCPLLVAIGAHQK	15	59.6	0	296.97	27.9314	27.8968	27.9156	27.9073	27.958	27.6115	27.6118	27.7024	27.6553	27.632	13	15	15	14	13	14	13	14	15	14	55.1	59.6	59.6	56.5	55.4	57.3	51.1
Q88NY0	PP_1073	tr|Q88NY0|Q88NY0_PSEPK Glycerol-3-phosphate dehydrogenase OS=Pseudomonas putida (strain ATCC 47054 / DSM 6125 / CFBP 8728 / NCIMB 11950 / KT2440) OX=160488 GN=glpD PE=3 SV=1	25.0084	26.2313	+	6.14701	-1.22293	By MS/MS	By MS/MS	By MS/MS	By MS/MS	By MS/MS	By MS/MS	By MS/MS	By MS/MS	By MS/MS	By MS/MS	AGLFLYDHLGK;APHIVKPMR;APWTASAPLPGAEGMTTVQALIDAVLAR;EYSGDPAAVAITEQETHYLLK;FGPGYPLKPAITR;LAESAMAELKPFFTQMR;LDAPYGIR;LIQGSHIIVPR;LLDGVHGPEDLGQAIGAGLFTR;LYEGEHAYILQNEDQR;VEGLWQVELQHADGSLQTIHAR;YLEHYEFR	12	36.2	0	34.635	24.7614	25.1734	25.1032	24.9483	25.0556	26.2211	26.2874	26.3289	26.2814	26.0376	8	7	5	6	8	11	11	12	11	11	26.1	22	15.2	17.7	24.1	32.9	31.9
Q88P36	PP_1017	tr|Q88P36|Q88P36_PSEPK Mannose/glucose ABC transporter, permease protein OS=Pseudomonas putida (strain ATCC 47054 / DSM 6125 / CFBP 8728 / NCIMB 11950 / KT2440) OX=160488 GN=gtsC PE=3 SV=1	22.9703	28.3855	+	6.14534	-5.41519						By MS/MS	By MS/MS	By MS/MS	By MS/MS	By MS/MS	EYNVDMAAAMIAGLPTLLVYVVAGK;LDGAGFFTIFR;MHSPVDKPVLSLSR;TPEDITTGNLLSWPAVITGIGWVK	4	26.3	0	45.68	23.0723	22.9701	22.8765	24.1965	21.736	28.3712	28.4239	28.4106	28.2922	28.4295	0	0	0	0	0	4	4	4	4	4	0	0	0	0	0	26.3	26.3
Q88LZ9	PP_1777	tr|Q88LZ9|Q88LZ9_PSEPK phosphomannomutase OS=Pseudomonas putida (strain ATCC 47054 / DSM 6125 / CFBP 8728 / NCIMB 11950 / KT2440) OX=160488 GN=cpsG PE=3 SV=1	26.7472	27.1441	+	6.11808	-0.396867	By MS/MS	By MS/MS	By MS/MS	By MS/MS	By MS/MS	By MS/MS	By MS/MS	By MS/MS	By MS/MS	By MS/MS	AEDAVYGGEMSAHHYFR;ALVAELGGR;EQSRPISGDTGLK;FIEGYYVVGLLAEMLLAK;GDQALVER;GQVPADLNEDIAYR;GSNTEPLLR;ILAHYLPR;LESPTLSQALMR;LTVINGEPDGNFPNGIPNPLLPENR;QRVESGDLGTAAPAAGSVR;QVEEAGGMAIQSK;SAYIDHLLTYVDLATLKPLK;SLGQLVDER;TDGISVEFADWR;VESGDLGTAAPAAGSVR;VLADPGNGAVGPVLELLK	17	49.4	0	86.954	26.8104	26.7111	26.6795	26.7459	26.7893	27.1849	27.1696	27.1006	27.1497	27.1157	14	14	13	16	14	14	13	13	13	13	39.3	41.9	39.3	43.9	39.3	39.3	35.3
Q88I91	PP_3108	tr|Q88I91|Q88I91_PSEPK Rhs-related protein OS=Pseudomonas putida (strain ATCC 47054 / DSM 6125 / CFBP 8728 / NCIMB 11950 / KT2440) OX=160488 GN=PP_3108 PE=3 SV=1	27.1327	27.4138	+	6.11389	-0.28113	By MS/MS	By MS/MS	By MS/MS	By MS/MS	By MS/MS	By MS/MS	By MS/MS	By MS/MS	By MS/MS	By MS/MS	AYSPTNLVR;EETPGQSILYLYEPGSYAPLAR;ELEVQYNADHR;EVPFVTLQPGQR;EYALELHHNDIPQR;FLWQGLR;FSYDVGGHLTR;FTYDDGDR;FYASDLTVDSVLGR;GNLLAEFDALGQMTEYLNSDDGLPHTIIDATYK;GWVLPWEQSLR;HVGSDLIR;IENVLGHFLHFTR;ISHPDGTTESFTYNVYGQVLSHTDGK;KAWQFASTLPADK;LDEIGYGENAERPER;LDFNAR;LTDIKR;MTVEVISR;QAEINGEVEQK;QHLVAVTDALNQTTTLAR;QLGITEEKLEYAYDLLGR;RFSYDVGGHLTR;TPDGTLTDISATGGTR;TTVDVLMAIAGAAGGIAQLIK;VGGAGVHDSSNLLALTPWEHEAVDQFR;VHL…	39	37.6	0	274.65	27.1374	27.1072	27.1101	27.1354	27.1734	27.3936	27.4011	27.432	27.4689	27.3735	28	29	31	31	33	31	32	32	31	31	24.9	28	29.1	29.2	31.9	31.1	30.8
Q88CZ7	PP_5032	sp|Q88CZ7|HUTH_PSEPK Histidine ammonia-lyase OS=Pseudomonas putida (strain ATCC 47054 / DSM 6125 / CFBP 8728 / NCIMB 11950 / KT2440) OX=160488 GN=hutH PE=3 SV=1	27.5156	26.8132	+	6.10155	0.702418	By MS/MS	By MS/MS	By MS/MS	By MS/MS	By MS/MS	By MS/MS	By MS/MS	By MS/MS	By MS/MS	By MS/MS	ALSHPHSVDSLPTSANQEDHVSMAPAAGK;AVDLLAK;DLLGDSSEVSLSHK;EGLALLNGTQASTAYALR;FFAPDIEK;GQIDTAACFR;GQWLPATEALAIAGLEPLTLAAK;GSLTGLLPAGVLPSL;HMSQLPPFLVENGGVNSGFMIAQVTAAALASENK;IASHDLENLQR;KVIDALIALVNAEVYPHIPLK;LIMVLK;LQLDASAAPAIDASVACVEQIIAEDR;LWEMAENTR;SEVPHYDRDR;SLVLSHAAGIGAPLDDDLVR;TAYGINTGFGLLASTR;TELTLKPGTLTLAQLR;VIDALIALVNAEVYPHIPLK;VQDPYSLR;YKGQWLPATEALAIAGLEPLTLAAK	21	59.4	0	271.65	27.4436	27.3903	27.6325	27.5676	27.5441	26.7528	26.8299	26.8638	26.8741	26.7455	19	19	17	20	19	18	16	19	17	18	54.3	54.3	52.2	57.8	54.3	48.8	50.6
Q88NT3	PP_1121	tr|Q88NT3|Q88NT3_PSEPK OmpA family protein OS=Pseudomonas putida (strain ATCC 47054 / DSM 6125 / CFBP 8728 / NCIMB 11950 / KT2440) OX=160488 GN=PP_1121 PE=3 SV=1	30.5771	30.2179	+	6.07623	0.359265	By MS/MS	By MS/MS	By MS/MS	By MS/MS	By MS/MS	By MS/MS	By MS/MS	By MS/MS	By MS/MS	By MS/MS	AHSVTDYLVESGVPR;DVHFEFDSAR;EEVIVIR;GVQVDANGCPPEPVAVVEEVVVQK;LNTIATR;LSVSGHTDSVGSDSYNQK;RAHSVTDYLVESGVPR;SSFVSVVGAGETQPVADNATAEGR	8	46.1	0	323.31	30.6035	30.5594	30.6019	30.5833	30.5377	30.2181	30.2578	30.17	30.163	30.2805	8	8	6	7	8	7	8	8	8	8	46.1	46.1	32.6	35.7	46.1	43	46.1
Q88R90	PP_0243	sp|Q88R90|GSH1_PSEPK Glutamate--cysteine ligase OS=Pseudomonas putida (strain ATCC 47054 / DSM 6125 / CFBP 8728 / NCIMB 11950 / KT2440) OX=160488 GN=gshA PE=3 SV=1	26.9961	27.3464	+	6.06426	-0.350299	By MS/MS	By MS/MS	By MS/MS	By MS/MS	By MS/MS	By MS/MS	By MS/MS	By MS/MS	By MS/MS	By MS/MS	DWASELIGR;DYQSSAYIALIR;GRPHQLEELDAETLFLPYATSLR;GVQYVEVR;LAQTPHPEALGSALTNEQITTDYSESLLEFITPALADPAK;LSLLGANLPLLK;MTEHDESFVQFSLR;QLANLLDQAQGSDEHAK;RLSLLGANLPLLK;RPGLELHR;VDDTSLTPSAQVLAR;VLESLEETHR;VTYTGERPIQALTSR;YSWLLMYLFGASPALDK	14	38.3	0	80.235	26.9486	26.9883	26.9739	26.993	27.0766	27.4012	27.3162	27.3383	27.3357	27.3405	13	14	11	12	12	13	12	12	10	11	36.8	38.3	31	33.5	32.4	35	33.5
Q88FM9	PP_4060	tr|Q88FM9|Q88FM9_PSEPK Alpha-1,4-glucan:maltose-1-phosphate maltosyltransferase OS=Pseudomonas putida (strain ATCC 47054 / DSM 6125 / CFBP 8728 / NCIMB 11950 / KT2440) OX=160488 GN=glgE PE=3 SV=1	26.3338	25.7823	+	6.06368	0.551479	By MS/MS	By MS/MS	By MS/MS	By MS/MS	By MS/MS	By MS/MS	By MS/MS	By MS/MS	By MS/MS	By MS/MS	AEPGDPGSPYAIGSPEGGHEAIHPQLGSR;AVSGQPVAVSTK;DFTQPGNIIAEIAQLNR;DVVVGWVEEGVK;IEPWHLPFGIWR;IVIEDTQPVLDAGSFAAK;LAVMLNWR;LELEEGR;PLPFWQWLIANVR;SPDFPLDVDRPAALFASWYELFPR;SQHPDVIFLAEAFTKPAMMAR;VGYAQSYTYFTWR	12	28.1	0	114.76	26.3165	26.2826	26.3596	26.426	26.2843	25.6988	25.7552	25.8867	25.7769	25.7942	11	10	10	8	8	8	7	8	8	7	26.2	25	24.2	21.9	19.5	19.5	18.3
Q88GM8	PP_3693	tr|Q88GM8|Q88GM8_PSEPK Transcriptional regulator MvaT, P16 subunit OS=Pseudomonas putida (strain ATCC 47054 / DSM 6125 / CFBP 8728 / NCIMB 11950 / KT2440) OX=160488 GN=PP_3693 PE=4 SV=1	28.1359	28.7901	+	6.06322	-0.65416	By MS/MS	By MS/MS	By MS/MS	By MS/MS	By MS/MS	By MS/MS	By MS/MS	By MS/MS	By MS/MS	By MS/MS	AEYGSDEVESWLAN;EIEFETK;KLEQSLAAQLAELEAMK;LEQSLAAQLAELEAMK;NLLAEYGCSLLDVINILDPQAGR;NPHNGEIIETK;QAPAVAEKSPR;QYKNPHNGEIIETK	8	71.1	0	77.539	28.1619	28.0706	28.0856	28.2032	28.1584	28.8004	28.6765	28.7309	28.9197	28.8231	7	6	7	7	7	7	8	7	8	7	62	62	71.1	62	62	62	71.1
Q88ER0	PP_4393	tr|Q88ER0|Q88ER0_PSEPK Chemotaxis protein OS=Pseudomonas putida (strain ATCC 47054 / DSM 6125 / CFBP 8728 / NCIMB 11950 / KT2440) OX=160488 GN=PP_4393 PE=4 SV=1	26.6408	26.8771	+	6.05992	-0.236258	By MS/MS	By MS/MS	By MS/MS	By MS/MS	By MS/MS	By MS/MS	By MS/MS	By MS/MS	By MS/MS	By MS/MS	AGVMDSVNQR;DHYLTAVTR;EVLQCPALTLLPK;FKPDDLAQR;GATIPILDLSMATGLRPLQEDTR;KVGADDFLAK;LELLLFR;LNGEQLYGINVFK;MVEIIDVEK;NSFVIITEYNTK;QALNYLR;TQGFLVHSVER;VLAEVSPSSESVSAGVIDAEVQDK;VLTVDDSSVAR	14	54.4	0	113.04	26.6698	26.5925	26.6197	26.6626	26.6594	26.889	26.8582	26.9066	26.8601	26.8715	10	10	11	11	11	12	13	14	13	13	39.5	39.5	42.7	44	42.7	47.2	51.5
Q88FJ5	PP_4100	tr|Q88FJ5|Q88FJ5_PSEPK Transcriptional regulator, Cro/CI family OS=Pseudomonas putida (strain ATCC 47054 / DSM 6125 / CFBP 8728 / NCIMB 11950 / KT2440) OX=160488 GN=PP_4100 PE=4 SV=1	26.3108	26.9156	+	6.05849	-0.604787	By MS/MS	By MS/MS	By MS/MS	By MS/MS	By MS/MS	By MS/MS	By MS/MS	By MS/MS	By MS/MS	By MS/MS	GVDALYVLSGLR;LDYLAALATR;SDDQAALLHLLGR;TPAAHEGLNTDESGLLGAFR	4	42.6	0	24.085	26.2956	26.2788	26.2462	26.3498	26.3836	26.8647	26.9777	26.7933	26.9845	26.9578	4	4	4	4	4	4	4	4	4	4	42.6	42.6	42.6	42.6	42.6	42.6	42.6
Q88LY9	PP_1787	tr|Q88LY9|Q88LY9_PSEPK Tetratricopeptide repeat protein OS=Pseudomonas putida (strain ATCC 47054 / DSM 6125 / CFBP 8728 / NCIMB 11950 / KT2440) OX=160488 GN=PP_1787 PE=4 SV=1	28.5413	28.8853	+	6.0557	-0.343988	By MS/MS	By MS/MS	By MS/MS	By MS/MS	By MS/MS	By MS/MS	By MS/MS	By MS/MS	By MS/MS	By MS/MS	AAILAFAGR;AINDIFHSR;DFSVYESLLLTSDEHELELAGAFEK;FINLSQAQR;FLAAFDFSR;GMENNELFFVAFNALEIMPVNNHFYGALITLISYK;GWVIGVLLESK;IEDAEGVIDSALR;ISFAPVFSR;KAINDIFHSR;KLADEFYVTGAIINAATR;LADEFYVTGAIINAATR;NDWVLGQISDCHALLNLGELAMK;SEFFDVTEMTLNA;TKFDEAVEYCTPNTAR;VTNIGLSSVVIEFASVNASK;WGISSATAFALVLLLNDR;WGISSATAFALVLLLNDRIEDAEGVIDSALR;WVNAGDPQQVAIEVNIR;YLEAPEYR	20	78.3	0	180.35	28.611	28.5591	28.5102	28.5352	28.491	28.8351	28.8859	28.8983	28.9254	28.8818	17	19	19	19	15	17	16	16	16	16	66.1	73.5	78.3	78.3	50.9	62.5	55.1
Q88GE1	PP_3783	tr|Q88GE1|Q88GE1_PSEPK Syringomycin biosynthesis enzyme 2 OS=Pseudomonas putida (strain ATCC 47054 / DSM 6125 / CFBP 8728 / NCIMB 11950 / KT2440) OX=160488 GN=syrB PE=4 SV=1	24.6426	30.7197	+	6.05161	-6.07707	By MS/MS	By MS/MS	By MS/MS	By MS/MS	By MS/MS	By MS/MS	By MS/MS	By MS/MS	By MS/MS	By MS/MS	AAAYSQDKHGLVK;AESTKDPISSYDR;AIYFTMK;DLQVDPDWAPDESK;DPISSYDR;DVACWR;EGYLGPFPAYSQSEIEDIWR;GFYGYDYR;HLDIDELADHVCHPAIISK;KGEFIIFWSTLLHGSLPHLGETTTPR;LGYVSR;LKTFDHSQSVFGK;LQQLLGR;MTNDLHQPLTDEQVAFFQK;SEFFPK;TFDHSQSVFGK;TNDLHQPLTDEQVAFFQK;TVSLEQYGTVIVGGEDAFGHNR;VYPDADTLTEFGR;WPEGSLQGGTVTVWTALSDVTLDMGPMGIIPGTQHAR;YPGDEGTDWHQGDTFAGLNGGK;YVPTSVR	22	89.4	0	323.31	25.1238	24.447	23.1449	24.6295	25.8679	30.6967	30.8784	30.5523	30.6814	30.7896	7	4	3	9	10	22	21	20	21	20	32.8	18.3	12.5	37.6	38.3	89.4	88.7
Q88PY7	PP_0711	tr|Q88PY7|Q88PY7_PSEPK Hydrolase OS=Pseudomonas putida (strain ATCC 47054 / DSM 6125 / CFBP 8728 / NCIMB 11950 / KT2440) OX=160488 GN=ycaC-I PE=4 SV=1	28.8001	28.2402	+	6.04298	0.559909	By MS/MS	By MS/MS	By MS/MS	By MS/MS	By MS/MS	By MS/MS	By MS/MS	By MS/MS	By MS/MS	By MS/MS	DIDPDRFK;LDKNNAAVLLVDHQTGLLSLVR;LPTILTTSFETGPNGPLVPELK;MEAAGAQLMTWFGVACELHR;NDIEGLGTLFSNHIPDYR;NLMTSYNK;NNAAVLLVDHQTGLLSLVR;NNVLALSDLAK;PGNINAWDNEDFVK	9	59.7	0	235.27	28.8407	28.7773	28.7992	28.778	28.8051	28.0934	28.2183	28.3055	28.2767	28.3069	9	9	9	8	9	9	7	9	8	7	59.7	59.7	59.7	55.8	59.7	59.7	50.5
P59300	PP_5289	sp|P59300|ARGB_PSEPK Acetylglutamate kinase OS=Pseudomonas putida (strain ATCC 47054 / DSM 6125 / CFBP 8728 / NCIMB 11950 / KT2440) OX=160488 GN=argB PE=3 SV=1	29.7702	30.324	+	6.02588	-0.553741	By MS/MS	By MS/MS	By MS/MS	By MS/MS	By MS/MS	By MS/MS	By MS/MS	By MS/MS	By MS/MS	By MS/MS	AVGINPVVVHGGGPQIGDLLK;AVGINPVVVHGGGPQIGDLLKR;DAASHVAEVLSEALPYIR;DAELIR;DIVLMK;DIVNLINR;GDFIPVIAPIGVGANGESYNINADLVAGK;HGGSAIGLTGK;LMLLTNIAGLMDK;LSIESHFIDGMR;QGQVLTGLTTEQVNELIADGTIYGGMLPK;QTPEMTTPEIIDIGHVGEVVSVNTDLLNMLVK;RLSIESHFIDGMR;VPNAVLLEIFTDSGVGTLITNR;VTDSATMDVVEMVLGGQVNK;YGGNAMESEELK	16	79.7	0	323.31	29.8161	29.7897	29.8137	29.7013	29.7304	30.22	30.2891	30.3854	30.412	30.3135	15	15	15	16	14	16	16	16	15	16	79.7	79.7	79.7	79.7	77.7	79.7	79.7
Q88C76	PP_5307	tr|Q88C76|Q88C76_PSEPK Biopolymer transport protein ExbD OS=Pseudomonas putida (strain ATCC 47054 / DSM 6125 / CFBP 8728 / NCIMB 11950 / KT2440) OX=160488 GN=exbD PE=3 SV=1	26.9612	25.781	+	6.00966	1.18026	By MS/MS	By MS/MS	By MS/MS	By MS/MS	By MS/MS	By MS/MS	By MS/MS	By MS/MS	By MS/MS	By MS/MS	GVDYGDLMEVMNNMR;LYVGDDQVAAPDQLGPMLDAK;PAPRPEKPVFVSVK;VGLVGLETAAK	4	43	0	59.689	26.963	27.0057	26.9304	27.0479	26.8591	25.8099	25.464	25.8212	25.9442	25.8656	3	3	4	2	3	2	2	2	2	1	28.2	28.2	43	20.4	35.2	20.4	20.4
Q88LZ0	PP_1786	tr|Q88LZ0|Q88LZ0_PSEPK Glycosyl transferase OS=Pseudomonas putida (strain ATCC 47054 / DSM 6125 / CFBP 8728 / NCIMB 11950 / KT2440) OX=160488 GN=PP_1786 PE=4 SV=1	28.6876	29.174	+	5.99911	-0.486376	By MS/MS	By MS/MS	By MS/MS	By MS/MS	By MS/MS	By MS/MS	By MS/MS	By MS/MS	By MS/MS	By MS/MS	AAHQMTVYTYEGCR;AGGVETQAIAEAHFQR;AIAQVNATGK;AQDDYSLQALGSK;AYLPVYGDLSEGAAHDLPALPPLGNLNTDR;DGEDGFLATTEEEWYR;DLLHSASR;DPEMYR;DVVKDGEDGFLATTEEEWYR;EAVLQSQPENLEFLIVDHSK;EEGYEHHSQWGK;EGLPSVDVQPSMHVK;EHMDWHPK;EHMDWHPKDPEMYR;EKQCWLHR;ESLINEAYAYAVDLYR;FVLDLAYYR;GIVDLYGK;GLEVEPQR;GMALFNAAAR;GNSVPVPQK;GYYLLK;HISSSIAQHK;IALVNVFFPPQAIGGATR;IDVLFAPSMWPESFGLVTR;IEQLEAVGK;ILLEAALSIAPSAEVFNR;IPYMVTIHDAWWISDFQFLVDH…	73	72.6	0	323.31	28.6601	28.6915	28.7246	28.67	28.6919	29.1485	29.1533	29.2218	29.2759	29.0705	70	70	68	67	64	69	66	68	68	67	71.6	69.7	68.4	67	61.7	67.7	65.2
Q88PA4	PP_0946	tr|Q88PA4|Q88PA4_PSEPK Superoxide dismutase OS=Pseudomonas putida (strain ATCC 47054 / DSM 6125 / CFBP 8728 / NCIMB 11950 / KT2440) OX=160488 GN=sodA PE=3 SV=1	27.5016	26.786	+	5.9942	0.715673	By MS/MS	By MS/MS	By MS/MS	By MS/MS	By MS/MS	By MS/MS	By MS/MS	By MS/MS	By MS/MS	By MS/MS	FGSGWAWLSVTPQK;GAVTNHGGGHANHSLFWTVMSPQGGGEPVGQLAQAVTAQLGGFEAFK;HHQTYVNGLNAALEGTEWAEWPVEK;RYLEALK;TLMVESSGNQDSPLMHGNAPILGLDVWEHAYYLK;YLEALK	6	60.5	0	107.41	27.5785	27.4398	27.5544	27.5342	27.4013	26.7557	26.7226	26.95	26.7347	26.7669	6	5	5	5	6	4	3	4	5	5	60.5	44.3	44.3	44.3	60.5	21.9	15.2
P59400	PP_0966	sp|P59400|HISX_PSEPK Histidinol dehydrogenase OS=Pseudomonas putida (strain ATCC 47054 / DSM 6125 / CFBP 8728 / NCIMB 11950 / KT2440) OX=160488 GN=hisD PE=3 SV=1	28.4609	28.8586	+	5.98789	-0.397747	By MS/MS	By MS/MS	By MS/MS	By MS/MS	By MS/MS	By MS/MS	By MS/MS	By MS/MS	By MS/MS	By MS/MS	AGLYVPGGK;ASYPSSVLMNAIPAK;DMQQAMDVANR;ERGDAALVEFTQR;FDGVDAK;FSSPLGVYDFQK;GALIQVR;GDAALVEFTQR;GEVNELVLAAACIAGVDR;HAGAIFMGR;HLDHLLSWESVSDDAVNQR;HTSEALGDYCAGPNHVLPTSGTAR;IAPEHLELSVADPQAWLPHIR;IVGPGNIYVATAK;LELALTR;LMPTMER;LNAADPDFAR;QDSWQYTEADGTVLGQK;QKQDSWQYTEADGTVLGQK;SIDDLILDR;SSIIFCSEQGASELGHTASVLAR;TVSTAIAR;VFTVGGAQAVAALAYGTESVPQVDK;VLDIIK	24	66.2	0	323.31	28.5248	28.4477	28.4663	28.4143	28.4515	28.84	28.8984	28.8321	28.9282	28.7945	20	20	20	19	17	23	21	20	21	20	56	59.9	56	54	48.1	63.5	60.8
Q88Q25	PP_0673	tr|Q88Q25|Q88Q25_PSEPK Transcriptional regulator OS=Pseudomonas putida (strain ATCC 47054 / DSM 6125 / CFBP 8728 / NCIMB 11950 / KT2440) OX=160488 GN=PP_0673 PE=4 SV=1	26.8972	27.5305	+	5.98555	-0.633279	By MS/MS	By MS/MS	By MS/MS	By MS/MS	By MS/MS	By MS/MS	By MS/MS	By MS/MS	By MS/MS	By MS/MS	APSLAELR;SKAPSLAELR;SKAPSLAELRK;SLGKPEAAAAAK;VAAEPAVAVAAAK;VAAEPAVAVAAAKPAAK;VVSTAPAPGKPAK	7	37.1	0	22.798	26.8558	26.8956	26.8522	26.8697	27.0129	27.3841	27.5519	27.5758	27.5478	27.5931	5	5	5	6	5	6	6	7	6	6	36.4	36.4	36.4	37.1	34.3	37.1	37.1
Q88MR4	PP_1505	sp|Q88MR4|CAPP_PSEPK Phosphoenolpyruvate carboxylase OS=Pseudomonas putida (strain ATCC 47054 / DSM 6125 / CFBP 8728 / NCIMB 11950 / KT2440) OX=160488 GN=ppc PE=3 SV=1	28.2104	27.5845	+	5.98242	0.625869	By MS/MS	By MS/MS	By MS/MS	By MS/MS	By MS/MS	By MS/MS	By MS/MS	By MS/MS	By MS/MS	By MS/MS	ADAQIAEAYDER;AFNQFLNLANMAEQYQLIR;AGGIESLR;AIPWIFGWTQTR;ALLEATGLR;AVTFGLFLGR;AWAHSALTSNQPAGADVLVDNR;DADQPEPFEAQVLPELLGR;DAGTTAAAWAQYR;DALTEITDYLGLGR;DGNPNVTAAVTR;DIDALAAELSMQQANDTLR;DLLSQSCQVVLGLTGQPVLLAHSPETLEFISLR;DLTPAER;EAALDSPLEQALLVTVAGIAAGLR;EAALDSPLEQALLVTVAGIAAGLRNTG;EAGLTRPMR;EDVHVLGELLGETIR;ENPDFVEYFR;EQWPFFR;EVAAAPAASLGSYVISMAGAASDVLAVQLLLK;EVLLLAR;EVMDQLAADGVQAYR;FASWMGGDR;GGGPAHAAILS…	53	76.3	0	323.31	28.1801	28.1775	28.3621	28.165	28.1672	27.5134	27.553	27.6369	27.6647	27.5544	50	49	50	48	46	43	42	43	42	42	70.2	71.1	73.1	72.3	63.4	61.4	58.5
Q88R81	PP_0252	sp|Q88R81|HSLO_PSEPK 33 kDa chaperonin OS=Pseudomonas putida (strain ATCC 47054 / DSM 6125 / CFBP 8728 / NCIMB 11950 / KT2440) OX=160488 GN=hslO PE=3 SV=1	27.858	28.2676	+	5.97844	-0.409587	By MS/MS	By MS/MS	By MS/MS	By MS/MS	By MS/MS	By MS/MS	By MS/MS	By MS/MS	By MS/MS	By MS/MS	DRQPDDEEREDSWQHVVALAK;FDGLLILQAR;FIFDER;FWLNAQGGK;GEWVSLDDSYAAVLAR;GLLLQQLPR;LFDIQPLR;LYHEDAVR;SAGPIPLLMVECSSER;SDLPDTDFTQR;SGNALVSLGEHDAK;TLKPEEWTEGNETLLHR;YEADQIPAGATLSQLMPDGHLTLTIDPVK;YFFDASDVAQLFAGGGTDVASETR;YFFDASDVAQLFAGGGTDVASETRH;YQGTVDLDGANLSECFTNYFVQSQQLNTR	16	76.3	0	160.52	27.9165	27.9126	27.8508	27.7824	27.8275	28.3002	28.2747	28.2633	28.2025	28.2971	13	11	14	12	14	12	12	13	13	12	57.9	49.8	60.9	55.2	70.6	64.9	59.5
Q88RH2	PP_0158	tr|Q88RH2|Q88RH2_PSEPK glutaryl-CoA dehydrogenase (ETF) OS=Pseudomonas putida (strain ATCC 47054 / DSM 6125 / CFBP 8728 / NCIMB 11950 / KT2440) OX=160488 GN=gcdH PE=3 SV=1	27.9215	27.382	+	5.97351	0.53952	By MS/MS	By MS/MS	By MS/MS	By MS/MS	By MS/MS	By MS/MS	By MS/MS	By MS/MS	By MS/MS	By MS/MS	AQTGIQAFY;ASFNWIDPLLLDQQLTEEER;ASITGEIVMDNVFVPEENIFPDVR;DMLGGNGISDEFGVAR;DSAYQFAQDK;EMGEVGLLGATIPEQYGGSGLNYVCYGLIAR;GFVLEK;GPFTCLNSAR;GWQGLSAPAIHGK;HEQTDPAIFR;HLVNLEVVNTYEGTHDVHALILGR;LASGEWIGCFGLTEPNHGSDPGSMITR;MKDEGTAAVEITSIMK;MWITNSPIADVFVVWAK;PLAANQLIQK;QQFGRPLAANQLIQK;SMMSVQSSLVMVPINEFGTEAQK;VLEAFR	18	70.5	0	227.25	27.9507	27.9795	27.972	27.8113	27.8942	27.3619	27.3131	27.3477	27.4374	27.4499	16	16	16	16	16	14	14	14	14	14	60.1	58.5	58.5	64.9	58.5	52.7	50.4
A0A140FVX4	PP_0156	tr|A0A140FVX4|A0A140FVX4_PSEPK proton-translocating NAD(P)(+) transhydrogenase OS=Pseudomonas putida (strain ATCC 47054 / DSM 6125 / CFBP 8728 / NCIMB 11950 / KT2440) OX=160488 GN=pntAA PE=4 SV=1	28.7345	28.2623	+	5.96698	0.472167	By MS/MS	By MS/MS	By MS/MS	By MS/MS	By MS/MS	By MS/MS	By MS/MS	By MS/MS	By MS/MS	By MS/MS	AQSLDVLSSQANIAGYK;AVLLAAHHYPR;ECAEGVGGYAR;EQIESLGAK;FIDVPYETDEER;FIDVPYETDEERECAEGVGGYAR;FMPMLMTAAGTVK;GAGLNAAIPDSAYEAVGASLGSAADAYGAQLVLK;GITAFALEAAPR;KLIGQGHQVTVQR;LGAVIEASDVRPAVK;LIGQGHQVTVQR;MHIGVPLETQTGETR;NLLDFMK;PMPASWMQR;QADIVITTALIPGR;RLGAVIEASDVRPAVK;VAATPETIK;VAATPETIKK;VLVLGAGVAGLQAIATAK;VVAPNDQELALINSGSLLVGMLNPFNGELIGK	21	67.6	0	187.91	28.6688	28.8048	28.7688	28.6622	28.7679	28.201	28.2279	28.2984	28.2688	28.3155	21	21	21	21	21	20	18	19	20	20	67.6	67.6	67.6	67.6	67.6	67.6	64.6
Q88FN8	PP_4051	tr|Q88FN8|Q88FN8_PSEPK Malto-oligosyltrehalose trehalohydrolase OS=Pseudomonas putida (strain ATCC 47054 / DSM 6125 / CFBP 8728 / NCIMB 11950 / KT2440) OX=160488 GN=treZ PE=3 SV=1	26.8899	26.3784	+	5.96211	0.511497	By MS/MS	By MS/MS	By MS/MS	By MS/MS	By MS/MS	By MS/MS	By MS/MS	By MS/MS	By MS/MS	By MS/MS	ALGAEVHADK;AVIAGWHGLYQQLLDLR;FALWAPDAR;GEPSGHLPPSAFVLFLQNHDQIGNR;HGAHLLDATSAR;HIIPHLPGSR;IDLNLADTPQAVELPAPSTR;LAELGISAIELMPLGQFPGER;LDAVHAIDQPDFLIELAQR;QTPWGAAIDFR;WQLGNGNTLR	11	28.3	0	66.504	26.8939	26.8466	27.0109	26.8304	26.8676	26.3035	26.4179	26.3602	26.4269	26.3835	9	8	8	9	9	10	7	7	10	9	23.1	18.8	18.8	22.2	22.2	26.6	15.2
Q88MF5	PP_1616	tr|Q88MF5|Q88MF5_PSEPK alcohol dehydrogenase OS=Pseudomonas putida (strain ATCC 47054 / DSM 6125 / CFBP 8728 / NCIMB 11950 / KT2440) OX=160488 GN=frmA PE=4 SV=1	28.8386	28.1571	+	5.9524	0.68153	By MS/MS	By MS/MS	By MS/MS	By MS/MS	By MS/MS	By MS/MS	By MS/MS	By MS/MS	By MS/MS	By MS/MS	AAVAFEAK;AFDLMHEGK;AGEVLLR;FCLSGK;GEIPLDTFITHTMGLEDINK;GLMPDGTTR;GQQLFHYMGTSTFSEYTVLPEISVAK;GRSELPSYVEMSEK;GSAFGGVR;GWGESVIIGVAGAGQEISTRPFQLVTGR;IIAIDINPAK;KPLEIVEVDVAMPK;PFQLVTGR;QLGATDCVNPK;SELPSYVEMSEK;SELPSYVEMSEKGEIPLDTFITHTMGLEDINK;TNLCQAIR;VKPGDTVAIFGLGGIGLSAVIGAVK	18	54.7	0	217.97	28.8474	28.7988	28.9223	28.837	28.7876	28.05	28.0489	28.2836	28.2037	28.1992	16	14	17	18	17	17	15	14	15	16	47.7	45.6	53.1	54.7	47.7	47.7	43.9
Q88PP4	PP_0804	tr|Q88PP4|Q88PP4_PSEPK Protein secretion ABC efflux system, permease and ATP-binding protein OS=Pseudomonas putida (strain ATCC 47054 / DSM 6125 / CFBP 8728 / NCIMB 11950 / KT2440) OX=160488 GN=PP_0804 PE=4 SV=1	27.0437	27.8748	+	5.92884	-0.831037	By MS/MS	By MS/MS	By MS/MS	By MS/MS	By MS/MS	By MS/MS	By MS/MS	By MS/MS	By MS/MS	By MS/MS	ENLTLGAGQASDQELVAALAATGALDFVR;GMDHLILEGGLGLSGGQR;LDIQPGER;LDVSPQR;LMQSPVDHPEGEAR;MMAPLAQLTHVLTR;QALVLSR;STGSFISQLR;TDDYTAPYDR;VSDLVYGHALR;VTDLLGK	11	18.7	0	48.45	26.9176	27.1308	27.0199	26.9338	27.2165	27.8404	27.9313	27.7976	27.8565	27.948	7	8	9	9	8	8	11	10	9	10	14.3	15.7	16.3	15.2	14.3	15.8	18.7
Q88QV2	PP_0382	tr|Q88QV2|Q88QV2_PSEPK 5-aminopentanamidase OS=Pseudomonas putida (strain ATCC 47054 / DSM 6125 / CFBP 8728 / NCIMB 11950 / KT2440) OX=160488 GN=davA PE=3 SV=1	27.5545	27.189	+	5.92745	0.36552	By MS/MS	By MS/MS	By MS/MS	By MS/MS	By MS/MS	By MS/MS	By MS/MS	By MS/MS	By MS/MS	By MS/MS	AFPYLTDLR;DECQLLAELEHER;GAQLLVCPEMFLSGYNIGLAQVER;GDDGAIYNSVQLIDAHGR;IAIVYGYPER;IALYQGAPKPLDVPGNLQR;KTHLFGELDR;LAEAADGPAAMTVVEIAQAHR;LRHQAQLAADR;PLDVPGNLQR;RAFPYLTDLR;SMFSPGADHFPVVELEGWK;THLFGELDR	13	58.7	0	63.331	27.6076	27.5727	27.5452	27.572	27.4751	27.1803	27.2023	27.1759	27.1404	27.246	13	13	13	13	12	12	13	12	11	12	58.7	58.7	58.7	58.7	50.8	50.8	58.7
Q88P54	PP_0999	tr|Q88P54|Q88P54_PSEPK Carbamate kinase OS=Pseudomonas putida (strain ATCC 47054 / DSM 6125 / CFBP 8728 / NCIMB 11950 / KT2440) OX=160488 GN=arcC PE=3 SV=1	29.7725	29.4597	+	5.92611	0.312864	By MS/MS	By MS/MS	By MS/MS	By MS/MS	By MS/MS	By MS/MS	By MS/MS	By MS/MS	By MS/MS	By MS/MS	AIAQAHPDALETLGFAAGSMGPK;DLCSALLAEQLEADLLIIATDVDAAYIDWGKPTR;FIGPVYSK;FIGPVYSKEEAER;GIEAVIDKDLCSALLAEQLEADLLIIATDVDAAYIDWGKPTR;IFEIRPIK;IVVALGGNALLR;KAIAQAHPDALETLGFAAGSMGPK;RGEPMTADNQR;RIFEIRPIK;SSIVICAGGGGIPTMYDENR;VAVISSLENIEDIVK;VQAACDFAR;VSTEKPGISYR	14	53.7	0	196.09	29.8128	29.7466	29.8217	29.7326	29.7489	29.4326	29.5064	29.4867	29.4315	29.441	12	12	12	10	11	10	10	10	11	10	48.5	48.5	48.5	35	49.8	35	35
Q88E27	PP_4641	tr|Q88E27|Q88E27_PSEPK Transporter OS=Pseudomonas putida (strain ATCC 47054 / DSM 6125 / CFBP 8728 / NCIMB 11950 / KT2440) OX=160488 GN=yjiY PE=3 SV=1	27.8783	27.4617	+	5.92323	0.41666	By MS/MS	By MS/MS	By MS/MS	By MS/MS	By MS/MS	By MS/MS	By MS/MS	By MS/MS	By MS/MS	By MS/MS	ATPAVLNNDGLDYVPTNK;DIGEHTILAR;DYLSTFLK;FMLQDLLGSFVPALK;KYSTALDAGQVLAPAK;LFDPNPAVGFLALAK;LLDNETNAR;MNNNNSLLR;MPALTQFTDGTGPVWK;SDKETPFQALPDA;SLGDMVR;VMQLDPR;YSTALDAGQVLAPAK	13	20.8	0	82.144	27.8056	27.8932	27.9013	27.8424	27.9492	27.4146	27.4354	27.4371	27.5143	27.507	13	13	13	12	13	12	13	12	12	12	20.8	20.8	20.8	18.5	20.8	19.5	20.8
Q88N29	PP_1387	sp|Q88N29|TTGR_PSEPK Probable HTH-type transcriptional regulator TtgR OS=Pseudomonas putida (strain ATCC 47054 / DSM 6125 / CFBP 8728 / NCIMB 11950 / KT2440) OX=160488 GN=ttgR PE=3 SV=1	28.2297	28.6591	+	5.91925	-0.429458	By MS/MS	By MS/MS	By MS/MS	By MS/MS	By MS/MS	By MS/MS	By MS/MS	By MS/MS	By MS/MS	By MS/MS	AAVAMFAYVDGLIGR;AELVQALLDSLHETHDHLAR;ASESEDELDPLGCMR;GAIYWHFNNK;GITLALANAVR;GQLPGELDVER;KLLLQVFNELVLDAR;LLLQVFNELVLDAR;LSPALR;RGQLPGELDVER;RINEILHHK;TTLADIAELAGVTR;WLLLPDSVDLLGDVEK;WVDTGLDMLR	14	72.9	0	104.18	28.2785	28.1779	28.1405	28.2669	28.2846	28.6929	28.6511	28.6352	28.6207	28.6959	13	12	13	13	13	13	13	13	13	13	72.4	71.9	72.4	72.4	72.4	72.4	72.4
Q88EH7	PP_4486	tr|Q88EH7|Q88EH7_PSEPK Lysine / arginine / ornithine ABC transporter-periplasmic binding protein OS=Pseudomonas putida (strain ATCC 47054 / DSM 6125 / CFBP 8728 / NCIMB 11950 / KT2440) OX=160488 GN=argT PE=3 SV=1	28.8025	29.1246	+	5.91836	-0.322113	By MS/MS	By MS/MS	By MS/MS	By MS/MS	By MS/MS	By MS/MS	By MS/MS	By MS/MS	By MS/MS	By MS/MS	CTWVEQEFDGLIPALK;DGTTVSDSLDELK;DGTTVSDSLDELKGK;GATVVPYGTQNEIYLDVAAGR;GFAFVGPAFTDAK;IDAILSSMSITDDR;IGIEAAYPPFAFK;INAAIDAIR;KIDAILSSMSITDDR;KIDAILSSMSITDDRK;LDGTVADATLLEDGFLK;QPDGSIAGFDYDIGNALCEEMK;RYYLTPAR;YFGDGIGIAVR;YFNFDIYGPDSK;YYLTPAR	16	66.3	0	93.859	28.8082	28.7178	28.7987	28.8646	28.8232	29.14	29.1325	29.1313	29.1026	29.1166	13	15	15	16	15	14	15	15	16	16	51.3	65.9	57.9	66.3	65.9	66.3	66.3
Q88N16	PP_1400	tr|Q88N16|Q88N16_PSEPK Alpha-ketoglutarate permease OS=Pseudomonas putida (strain ATCC 47054 / DSM 6125 / CFBP 8728 / NCIMB 11950 / KT2440) OX=160488 GN=kgtP PE=4 SV=1	28.0096	28.909	+	5.90743	-0.899367	By MS/MS	By MS/MS	By MS/MS	By MS/MS	By MS/MS	By MS/MS	By MS/MS	By MS/MS	By MS/MS	By MS/MS	AELFPTEIR;GMEETASFTK;LLQGLSVGGEYGTSATYLSEMASK;MDNATSLPAGAATAPAAEK	4	14.1	0	64.519	27.9621	27.9702	27.9208	28.0818	28.113	28.6917	28.8794	28.9658	28.9909	29.0171	4	4	4	4	4	4	4	4	4	4	14.1	14.1	14.1	14.1	14.1	14.1	14.1
Q88FQ0	PP_4038	tr|Q88FQ0|Q88FQ0_PSEPK Dihydrothymine dehydrogenase OS=Pseudomonas putida (strain ATCC 47054 / DSM 6125 / CFBP 8728 / NCIMB 11950 / KT2440) OX=160488 GN=pydA PE=3 SV=1	27.3112	27.6837	+	5.88946	-0.372493	By MS/MS	By MS/MS	By MS/MS	By MS/MS	By MS/MS	By MS/MS	By MS/MS	By MS/MS	By MS/MS	By MS/MS	ADLSIVFAGIK;AFEAGWGGVVWK;APNPFWLASAPPTDK;DAAEFMALGSGAVQVCTAAMLHGFR;GGADAVSLINTINSITSVDLDR;GMGAAVGQVPEYVEMVTR;GQAVGHTTDWK;IVEDMQDGLAR;LTPNITDIR;MVAHPIVGDQSTHGGYCGSAVKPIALNMVAEIAR;QVQGINNIELITDR;SLEINLR;TLGEDPAAVNVSSR;WMDQHGHATVEAFR;YLDINYK;YSAHYGPNR	16	55	0	190.84	27.3862	27.2556	27.2619	27.3135	27.339	27.6444	27.6714	27.7298	27.6629	27.71	16	15	15	14	15	13	15	13	15	15	55	53.3	53.3	45.3	49.1	44.1	46.9
Q88GD8	PP_3786	tr|Q88GD8|Q88GD8_PSEPK Aminotransferase OS=Pseudomonas putida (strain ATCC 47054 / DSM 6125 / CFBP 8728 / NCIMB 11950 / KT2440) OX=160488 GN=aspC PE=4 SV=1	16.2632	27.8025	+	5.88783	-11.5393	By MS/MS	By matching	By matching	By matching	By MS/MS	By MS/MS	By MS/MS	By MS/MS	By MS/MS	By MS/MS	DFSQYLATELGILTIPYQVAGR;DHDILLINDAAYSDLLPAERPR;ELHGYVYHHSAYEAACLR;ETSLAPDSDDFFK;FLYSEGASSHCIEVHSFSK;HATQGMDAPPALAVLPTSGAK;ILLDAVTCILDDR;LCQCIAQR;LGFILAAPAIIEALGK;LLAICR;LLIVNYPNNPTGK;LSLLHESGQPR;MGATVVHLPLLEENDFLPDLHQLSPEVLAR;MQATVFNTFFR;QQLSNVQFSLAER;SLQIPGWR;SSTAGQPLLDFGVADAFIPPADELSQALSSLATR	17	69.2	0	168.55	17.1013	14.3869	14.5128	16.0745	19.2405	27.6828	27.8548	27.7926	27.8557	27.8266	2	1	1	1	2	16	17	17	17	17	12.4	4	4	4	9.5	67.2	69.2
Q88D03	PP_5026	sp|Q88D03|OPGG_PSEPK Glucans biosynthesis protein G OS=Pseudomonas putida (strain ATCC 47054 / DSM 6125 / CFBP 8728 / NCIMB 11950 / KT2440) OX=160488 GN=opgG PE=3 SV=1	27.4887	27.8041	+	5.88525	-0.315418	By MS/MS	By MS/MS	By MS/MS	By MS/MS	By MS/MS	By MS/MS	By MS/MS	By MS/MS	By MS/MS	By MS/MS	ADKQDEIMTLLGASYFR;AEQPAADAAPTNGALATTEK;AFSDYEDLDDNYQK;DVPVEPAKPAQDAK;FQAPDLGWVK;FTEFWVEKPK;FTEFWVEKPKPADK;GFGLMQR;GHVYGLSAR;GLAIDTALPSGEEFPR;GSVDLVEIPTADETNDNIVAFWSPEK;HLAVSNFSVENPR;HLVIYALLDSPR;LGIAPLTSMYLFGPNQPSK;LHWTIDEPK;LPEPGKPFEYAYR;LSFYHQGMHFDTPVK;LTLRPGNDTVVDVQSR;NLGYAGFR;QPDGSVAFLVDFAGPALAALPEDAAVR;SQISVGDNAEVVENNLR;VEEIKYDPDRFEFGDVPHDPETTK;VLTETWSYQLPADE;YDPDRFEFGDVPHDPETTK	24	59.7	0	323.31	27.4778	27.4268	27.5441	27.4888	27.5057	27.7924	27.7909	27.817	27.8563	27.7639	22	22	23	23	24	23	23	23	23	23	54.6	53.8	56.9	56.7	59.7	56.7	56.7
Q88ES8	PP_4375	tr|Q88ES8|Q88ES8_PSEPK Flagellar secretion chaperone FliS OS=Pseudomonas putida (strain ATCC 47054 / DSM 6125 / CFBP 8728 / NCIMB 11950 / KT2440) OX=160488 GN=fliS PE=3 SV=1	25.4825	26.3059	+	5.8785	-0.82336	By MS/MS	By MS/MS	By MS/MS	By MS/MS	By MS/MS	By MS/MS	By MS/MS	By MS/MS	By MS/MS	By MS/MS	AIDIIGGLR;LVQLLMEGSLDR;TDNPDELDRLDSLYDYMAR;VNSHAQISEATPHR	4	41.2	0	16.882	25.5505	25.3839	25.4231	25.6021	25.4529	26.3613	26.161	26.2468	26.4555	26.3047	3	4	3	4	4	4	4	4	4	3	26.7	41.2	26.7	41.2	41.2	41.2	41.2
Q88MU0	PP_1478	tr|Q88MU0|Q88MU0_PSEPK Xenobiotic reductase OS=Pseudomonas putida (strain ATCC 47054 / DSM 6125 / CFBP 8728 / NCIMB 11950 / KT2440) OX=160488 GN=PP_1478 PE=4 SV=1	29.7031	29.3538	+	5.87643	0.349305	By MS/MS	By MS/MS	By MS/MS	By MS/MS	By MS/MS	By MS/MS	By MS/MS	By MS/MS	By MS/MS	By MS/MS	ANPIHESDLRD;ASTYRPWLGK;ATWPAQYQR;AVGGAGLVISEAVAVTADGR;DEIQDVIDAFVASTER;DEYGSCFENR;DPYWPLHADDDLGGNK;EAEIATGTVGMITEPAQAEHILR;ELLRDPYWPLHADDDLGGNK;ELSKDEIQDVIDAFVASTER;FITAQGAVPGIQLAHAGR;IAFDPQHTPPR;IAVSPMCQYSAIDGLANDWHLVHLGCR;ITAEDLGLWNDDQIVPLQR;KEAEIATGTVGMITEPAQAEHILR;KVWPAELPLFVR;LEDGGWQPVGPSK;LTLQVVEAVR;QLTLPNR;RDEYGSCFENR;SLLLEPYTLR;TGQADVIFLAR;VLGVDLIDVSSGGTSVNAEIPTGPGYQTR;VSATDWVEDGWNPDETVEL…	26	91.3	0	323.31	29.6358	29.6943	29.7727	29.7222	29.6904	29.3149	29.3359	29.3779	29.3382	29.4019	24	24	26	24	25	23	23	24	24	22	83.7	83.7	91.3	81.5	84	81.8	81.8
Q88JH6	PP_2673	tr|Q88JH6|Q88JH6_PSEPK Pentapeptide repeat family protein OS=Pseudomonas putida (strain ATCC 47054 / DSM 6125 / CFBP 8728 / NCIMB 11950 / KT2440) OX=160488 GN=PP_2673 PE=4 SV=1	28.5538	29.375	+	5.87479	-0.821138	By MS/MS	By MS/MS	By MS/MS	By MS/MS	By MS/MS	By MS/MS	By MS/MS	By MS/MS	By MS/MS	By MS/MS	AAYLQFAR;ADLQEANLGDANLQEAK;FGQSNLAHADLR;GANLANQDLR;GANLANQDLRK;GCPETWDK;HAQLDLANLEK;KMNLAGADLR;LADLSNSR;LQGANLTR;LQQANLQAADLEMAWLSK;LVAIQGWGLFAQGAQFEK;MNLAGADLR;QHYGNFQEANMEGCK	14	65.3	0	131.06	28.4599	28.5979	28.5627	28.5954	28.5531	29.293	29.2544	29.5899	29.3326	29.4048	13	14	14	14	14	14	13	14	14	14	65.3	65.3	65.3	65.3	65.3	65.3	58.4
Q88QX2	PP_0362	sp|Q88QX2|BIOB_PSEPK Biotin synthase OS=Pseudomonas putida (strain ATCC 47054 / DSM 6125 / CFBP 8728 / NCIMB 11950 / KT2440) OX=160488 GN=bioB PE=3 SV=1	27.8058	28.4	+	5.8632	-0.594265	By MS/MS	By MS/MS	By MS/MS	By MS/MS	By MS/MS	By MS/MS	By MS/MS	By MS/MS	By MS/MS	By MS/MS	AGLLIQLANLPEHPESVPINMLVK;ALAQAGLDYYNHNLDTSPEFYGSIITTR;ALFQQPFNDLLFQAQTVHR;DMPYVLEMVK;DMQLFAR;EEHADEVHQAAIEQALVEQR;EQMNEQMQALAFMAGANSIFYGEK;HDWALAEVK;ICSGGILGMGESLDDR;LGIKPEAR;LLTTANPQADK;LLTTANPQADKDMQLFAR;LQTLAYVR;MLAVAR;VAGTPLAEEEDVDPFDFIR;VQVSTLLSIK;YCPQSGHYNTGLEK	17	66.2	0	227.47	27.8519	27.8563	27.7422	27.7017	27.8768	28.3235	28.3999	28.4968	28.4324	28.3475	17	15	14	17	17	16	16	15	15	16	66.2	56.5	52.3	66.2	66.2	66.2	66.2
Q88E49	PP_4619	tr|Q88E49|Q88E49_PSEPK Maleylacetoacetate isomerase OS=Pseudomonas putida (strain ATCC 47054 / DSM 6125 / CFBP 8728 / NCIMB 11950 / KT2440) OX=160488 GN=hmgC PE=3 SV=1	28.0517	27.5424	+	5.86275	0.509271	By MS/MS	By MS/MS	By MS/MS	By MS/MS	By MS/MS	By MS/MS	By MS/MS	By MS/MS	By MS/MS	By MS/MS	AHPAQQPDSPAQ;FNIDLDSFPR;GEGYVAVNPQGR;GLAYQSLPVNLLQGEQR;GVAAIIGCDIHPLHNVSVLNR;IALALK;MELYTYYR;TDGGEVLVQSPAIIEYLEEVYPQPALLPATAEAR;VAALAAAHPAFAK	9	63.3	0	57.238	28.0078	28.0717	28.125	28.05	28.0039	27.4603	27.4767	27.6356	27.5495	27.59	9	9	8	8	9	8	8	8	8	9	63.3	63.3	60.5	60.5	63.3	53.3	53.3
Q88M06	PP_1769	tr|Q88M06|Q88M06_PSEPK Bifunctional chorismate mutase/prephenate dehydratase OS=Pseudomonas putida (strain ATCC 47054 / DSM 6125 / CFBP 8728 / NCIMB 11950 / KT2440) OX=160488 GN=pheA PE=4 SV=1	28.2675	28.631	+	5.86247	-0.363509	By MS/MS	By MS/MS	By MS/MS	By MS/MS	By MS/MS	By MS/MS	By MS/MS	By MS/MS	By MS/MS	By MS/MS	ADMSEQELK;AVLEQISQEAVALK;EGEKPVFYRPER;EIMSSCLALEEPLK;GEWNSAAIAGDMAANLYGLTR;GPLGNEEMAR;HFGHAVISR;HFGHAVISRPMAAIDEVFR;IAYLGPEGTFTQAAAMK;IHHHLLVGENTK;ILELISDR;IYSHAQSLAQCR;KWLDAHYPNVER;NKGPLGNEEMAR;PMAAIDEVFR;VAVSSNAEAAK;VAVSSNAEAAKR;VKGEWNSAAIAGDMAANLYGLTR;VLGSYPK;VRIDSLDEK;WLDAHYPNVER;WTYVFFIDFVGHHR	22	56.1	0	212.72	28.2332	28.2386	28.3002	28.2611	28.3042	28.5423	28.6326	28.6802	28.6706	28.6291	21	21	21	20	20	20	21	21	21	21	52.3	52.3	52.3	49.9	49.9	51.8	52.3
Q88MF9	PP_1612	sp|Q88MF9|ENO_PSEPK Enolase OS=Pseudomonas putida (strain ATCC 47054 / DSM 6125 / CFBP 8728 / NCIMB 11950 / KT2440) OX=160488 GN=eno PE=3 SV=1	30.6183	30.9387	+	5.83526	-0.32035	By MS/MS	By MS/MS	By MS/MS	By MS/MS	By MS/MS	By MS/MS	By MS/MS	By MS/MS	By MS/MS	By MS/MS	AAGYTAVISHR;AMIELDGTENK;AVANINGPIR;DLLLGK;DLLLGKDPSDQK;EALELR;FNQIGSLTETLEAIQMAK;FPIISIEDGLDESDWAGWK;GIGNSILIK;GLNTAVGDEGGFAPNLASNEDALGAIAEAVEK;GNPTVEADVLLDNGIIGSACAPSGASTGSR;IEEQLGAK;ILKEGIEK;ILTDKIGEK;LGANAILAVSLAAAK;LGTDVTLALDCAASEFYEDGK;LGTDVTLALDCAASEFYEDGKYNLSGEGK;MGTEIFHHLK;SFDAEGFADYLK;SGETEDSTIADLAVGTAAGQIK;TFSDGLR;VQLVGDDLFVTNTK;YNLSGEGK;YNQLLR	24	69.5	0	323.31	30.6382	30.5419	30.6348	30.6103	30.6664	30.982	30.9155	30.9614	30.9266	30.9078	21	22	23	22	23	23	21	23	22	23	63.2	65	67.6	65.3	67.1	65	60.6
Q88DV9	PP_4709	sp|Q88DV9|RS15_PSEPK Small ribosomal subunit protein uS15 OS=Pseudomonas putida (strain ATCC 47054 / DSM 6125 / CFBP 8728 / NCIMB 11950 / KT2440) OX=160488 GN=rpsO PE=3 SV=2	30.1696	30.5961	+	5.81443	-0.426455	By MS/MS	By MS/MS	By MS/MS	By MS/MS	By MS/MS	By MS/MS	By MS/MS	By MS/MS	By MS/MS	By MS/MS	AQIVAEYQQAAGDTGSPEVQVALLTANINK;KLLDYLK;LLDYLK;YSALIGR	4	49.4	0	99.019	30.1952	30.0912	30.1703	30.1764	30.2149	30.5565	30.5338	30.5707	30.6541	30.6652	4	4	4	4	4	4	4	4	4	4	49.4	49.4	49.4	49.4	49.4	49.4	49.4
Q88H69	PP_3492	tr|Q88H69|Q88H69_PSEPK Short-chain acyl-CoA dehydrogenase OS=Pseudomonas putida (strain ATCC 47054 / DSM 6125 / CFBP 8728 / NCIMB 11950 / KT2440) OX=160488 GN=PP_3492 PE=3 SV=1	28.7447	28.3238	+	5.81256	0.420948	By MS/MS	By MS/MS	By MS/MS	By MS/MS	By MS/MS	By MS/MS	By MS/MS	By MS/MS	By MS/MS	By MS/MS	AAFEAALVYSR;AELVDGQWVINGAK;AGLAIVFAVTDPELGKK;GEIAPHAQAWEK;GLAIALSNLEGGR;GLSAFLVPTDNPGFK;GLSAFLVPTDNPGFKVDR;IGIAAQALGIAR;IPAANILGER;IQFGKPINEHQSIANLLADMQVQVNAAR;ITQIYEGSSEIQR;LFASEMAER;LLILHAAR;MQDLELSEEQIMIR;PINEHQSIANLLADMQVQVNAAR;RAGLAIVFAVTDPELGK;SAGKPCLSEASQAK;TRAELVDGQWVINGAK	18	51.2	0	157.52	28.6422	28.7532	28.811	28.7332	28.7841	28.3134	28.2788	28.3164	28.3848	28.3255	17	16	17	17	18	17	14	17	17	17	51.2	49.9	50.4	51.2	51.2	50.4	47.3
Q88I79	PP_3122	tr|Q88I79|Q88I79_PSEPK 3-oxoadipate CoA-transferase OS=Pseudomonas putida (strain ATCC 47054 / DSM 6125 / CFBP 8728 / NCIMB 11950 / KT2440) OX=160488 GN=atoA PE=3 SV=1	28.7613	28.1805	+	5.79338	0.580822	By MS/MS	By MS/MS	By MS/MS	By MS/MS	By MS/MS	By MS/MS	By MS/MS	By MS/MS	By MS/MS	By MS/MS	ADHYGNVVYR;AGGAGIPAFYTATGYGTPVADGK;ITVVEVEEIVEPGVLLPSEIHTPGIYVDR;KMIASYVGENAEFER;KYILEESITGDFAIVK;MIASYVGENAEFER;NTAQNFNPLAATAGK;VATYEQALEGLTDNMTVLAGGFGLCGIPENLISEIK;VATYEQALEGLTDNMTVLAGGFGLCGIPENLISEIKR;VIVGTFEK;YILEESITGDFAIVK	11	65.9	0	147.06	28.8025	28.7538	28.8639	28.762	28.6245	28.0982	28.2055	28.203	28.1533	28.2425	9	10	10	9	11	6	7	6	7	6	50	65.9	65.9	50	65.9	42.7	43.1
Q88GH0	PP_3754	tr|Q88GH0|Q88GH0_PSEPK Beta-ketothiolase BktB OS=Pseudomonas putida (strain ATCC 47054 / DSM 6125 / CFBP 8728 / NCIMB 11950 / KT2440) OX=160488 GN=bktB PE=3 SV=1	28.6457	28.3084	+	5.76718	0.337323	By MS/MS	By MS/MS	By MS/MS	By MS/MS	By MS/MS	By MS/MS	By MS/MS	By MS/MS	By MS/MS	By MS/MS	ADVTAEQLAGMKPVFK;DGTVTAGNASGINDGAAGLVLATGDAVR;DLPLADLASAVTR;ELGFDPEK;ELGFDPEKVNPNGSGISLGHPVGATGAIIATK;EMQDELALTSQR;ETPAFNVNR;FASQIVALELK;GSVQFSVDEHVR;KDGTVTAGNASGINDGAAGLVLATGDAVR;KGSVQFSVDEHVR;LCGSGLQAIVSAAQGLLLGDTDVAVAAGAESMSR;LGLKPLAR;LVGYAHAGVEPELMGLGPIPATR;MGDLQGIDYTVGVLQDPFQHFHMGITAENVSAK;RLGLKPLAR;SAIGGFGGSLK;SGLAAEQVGHMVMGTVIPTEPR;SSAEIYVVSAVR;SSAEIYVVSAVRSAIGGFGGSLK;TGLNLQDLDVIESNEAFAAQA…	23	79.9	0	323.31	28.6043	28.6459	28.716	28.6174	28.6448	28.3627	28.2556	28.2758	28.3152	28.3325	21	20	20	21	21	20	20	20	19	21	79.7	79.7	79.7	79.7	79.7	79.7	79.7
Q88FM4	PP_4065	tr|Q88FM4|Q88FM4_PSEPK Methylcrotonyl-CoA carboxylase biotin-containing subunit beta OS=Pseudomonas putida (strain ATCC 47054 / DSM 6125 / CFBP 8728 / NCIMB 11950 / KT2440) OX=160488 GN=mccB PE=4 SV=1	28.7649	28.1918	+	5.76354	0.573058	By MS/MS	By MS/MS	By MS/MS	By MS/MS	By MS/MS	By MS/MS	By MS/MS	By MS/MS	By MS/MS	By MS/MS	AATGEVVSAEDLGGADVHCR;AQTIALQNR;ATLHTQINPR;DVLGLALSAALNAPIEQSR;FLWMWPNAR;GAHFIELACQR;GGSYYPLTVK;GIPLLFLQNITGFMVGK;GLLAQVAQGGGPK;IGVMGAEQAAGVLAQVK;LAPVAPLYAADELYGVVPADAK;LKQPILDQYER;LLDPGSPFLEIGQLAAHEVYGEDVPAAGVIAGIGR;LPCIYLVDSGGANLPR;LVDGSVFDEFK;LWDDGVIDPAQTR;QDEVFPDR;QDEVFPDREHFGR;QPFDVR;RSVANLNWHK;SAEFAVNSAAMLEQVQALR;SGQPFSAEDEAR;SVANLNWHK;TSGVADHYADNDEHALAIAR	24	60.4	0	323.31	28.7492	28.7374	28.8731	28.7734	28.6914	28.0953	28.2049	28.3021	28.2163	28.1406	22	23	20	23	22	21	20	21	22	21	58.7	57.9	56.6	58.7	58.5	58.5	56.1
Q88N21	PP_1395	tr|Q88N21|Q88N21_PSEPK Transcriptional regulator, AraC family OS=Pseudomonas putida (strain ATCC 47054 / DSM 6125 / CFBP 8728 / NCIMB 11950 / KT2440) OX=160488 GN=PP_1395 PE=4 SV=1	23.5105	24.7889	+	5.75794	-1.27837	By matching	By MS/MS	By matching	By MS/MS		By MS/MS	By MS/MS	By MS/MS	By MS/MS	By MS/MS	DIAMLAPLFR;LDASPENPSLGLR;LELAELINR;LLDTPR;MDLDPAEISQLIAESGPMLVPNRPSGR;TDAALLDALLR	6	24.8	0	15.789	23.7893	23.4059	23.6083	23.5134	23.2356	24.6618	24.7042	24.8229	24.8547	24.9007	3	1	3	1	0	4	3	4	6	5	15.7	3.3	15.7	3.3	0	18.3	14.1
Q88CK9	PP_5171	tr|Q88CK9|Q88CK9_PSEPK Sulfate ABC transporter OS=Pseudomonas putida (strain ATCC 47054 / DSM 6125 / CFBP 8728 / NCIMB 11950 / KT2440) OX=160488 GN=sbp-II PE=3 SV=1	26.284	27.0668	+	5.74863	-0.782889	By MS/MS	By MS/MS	By MS/MS	By MS/MS	By MS/MS	By MS/MS	By MS/MS	By MS/MS	By MS/MS	By MS/MS	ADVVTLALAGDIDEVAK;AVIDGLR;AYVQELFK;DVSVITPNPK;ELYQQYNAEFIK;FFNDGGVFDQIYQAQ;GIKDWGDLIK;HVPVLDTGAR;HWQQAHPGDKVK;IAAENFYRPR;KGNTEIAIEYLK;LDLVTIDKDFGGWK;LPDASTPYTSTIVFLVR;WNFLAAWAYGLK	14	48.5	0	55.482	26.3263	26.3121	26.1522	26.397	26.2322	27.1149	27.1175	27.1592	26.8875	27.0551	11	12	13	13	12	14	14	14	13	12	38.6	39.2	43.6	45	42.1	48.5	48.5
P0A120	PP_0011	sp|P0A120|DPO3B_PSEPK Beta sliding clamp OS=Pseudomonas putida (strain ATCC 47054 / DSM 6125 / CFBP 8728 / NCIMB 11950 / KT2440) OX=160488 GN=dnaN PE=3 SV=1	29.7509	29.9555	+	5.74436	-0.20461	By MS/MS	By MS/MS	By MS/MS	By MS/MS	By MS/MS	By MS/MS	By MS/MS	By MS/MS	By MS/MS	By MS/MS	ATTGEFTFTSK;EALLKPLQLVAGVVER;FTLSTLPANDFPTVEEGPGSLTCNLEQSK;GILELAR;HQVIVPR;KGILELAR;LALCSMSAPIEQEDR;LILSDSNSSALLQEAGNDDSSYVVMPMR;LILSDSNSSALLQEAGNDDSSYVVMPMRL;LLTDPEGMVSIVLGQHHIR;LQLAAGQLK;LVDGKFPDYER;MHFTIQR;SLPNDALIDIK;TSFAMAQQDVR;VQLEEPAEPGEITVPAR;YYLNGMLLEVSR	17	57.8	0	220.24	29.7065	29.7411	29.7542	29.7692	29.7834	29.9851	29.941	29.9373	29.9387	29.9753	16	15	15	14	16	15	16	17	17	16	57.5	53.4	53.4	50.1	53.7	54.2	57.5
Q88F44	PP_4255	tr|Q88F44|Q88F44_PSEPK cytochrome-c oxidase OS=Pseudomonas putida (strain ATCC 47054 / DSM 6125 / CFBP 8728 / NCIMB 11950 / KT2440) OX=160488 GN=ccoN-II PE=3 SV=1	27.5396	26.8828	+	5.72894	0.656738	By MS/MS	By MS/MS	By MS/MS	By MS/MS	By MS/MS	By MS/MS	By MS/MS	By MS/MS	By MS/MS	By MS/MS	AANPAQAEEAAK;AINDDGTLTYSFVEALQASHPGYIVR;ALGGAFFASGMLLMAYNVFR;IVVVGAH;STAISPTAYNYK	5	16	0	60.785	27.5501	27.6248	27.4273	27.5823	27.5132	26.9803	26.9411	26.9005	26.7369	26.8553	5	5	5	5	5	5	5	5	5	4	16	16	16	16	16	16	16
Q88MY4	PP_1434	sp|Q88MY4|ERA_PSEPK GTPase Era OS=Pseudomonas putida (strain ATCC 47054 / DSM 6125 / CFBP 8728 / NCIMB 11950 / KT2440) OX=160488 GN=era PE=3 SV=1	27.4092	27.6806	+	5.71933	-0.271416	By MS/MS	By MS/MS	By MS/MS	By MS/MS	By MS/MS	By MS/MS	By MS/MS	By MS/MS	By MS/MS	By MS/MS	AELIPHLQWLQEQLPNAEVMPISAQQGHNLDALEAQIAK;DMEVLFDSK;FLAAELVR;HLPENDHFFPEDQITDR;HNMLGIK;IIIGDKGER;KDMEVLFDSK;KIIIGDKGER;QLGAELPYQITVEIEEFK;STLLNHILGQK;TEGDVQAIYVDTPGMHK;TKWTDEDQLVLER;VMLNLWVK;VQYVTGPLIIAVNK;WTDEDQLVLER	15	57	0	123.34	27.3704	27.3686	27.4597	27.4019	27.4455	27.6333	27.6883	27.6963	27.6947	27.6905	11	14	14	12	11	11	13	13	14	13	46.7	51	51	50.3	46.7	47	56.3
Q88HI1	PP_3376	tr|Q88HI1|Q88HI1_PSEPK Phosphonate dehydrogenase OS=Pseudomonas putida (strain ATCC 47054 / DSM 6125 / CFBP 8728 / NCIMB 11950 / KT2440) OX=160488 GN=ptxD PE=3 SV=1	24.1972	30.5939	+	5.71393	-6.39666	By MS/MS	By MS/MS	By MS/MS	By MS/MS	By MS/MS	By MS/MS	By MS/MS	By MS/MS	By MS/MS	By MS/MS	AAAGFGMR;CAVDNLLSALAGERPVNLVNG;DALPGAHGLLGASLR;ELALMKPDAILVNISR;GAGLDVFVHEPLPIDSPLLQLDNVVATPHIGSATEETR;GVMLTNTPDVLTETTADTGFALILATAR;IGEALAR;LDASLLDLAPQLEVVSSVSVGVDNYDIAELSR;LQDRVEVTWVDTTQPDALAR;LRDALPGAHGLLGASLR;LSDDLMAR;RGVMLTNTPDVLTETTADTGFALILATAR;RIVLYK;RLSDDLMAR;RVVELANWVR;TLGIVGMGR;VEVTWVDTTQPDALAR;VLYHSQR;VVDEQALIEALR;VVELANWVR;WQANLGPAHFGSDVHGK	21	80.6	0	323.31	25.3162	23.5962	23.0779	23.4094	25.5865	30.3343	30.7756	30.6509	30.5357	30.673	10	8	5	6	9	18	19	20	19	20	45.3	26.9	16.2	27.2	35.6	67.8	70.3
Q88GD9	PP_3785	tr|Q88GD9|Q88GD9_PSEPK Uncharacterized protein OS=Pseudomonas putida (strain ATCC 47054 / DSM 6125 / CFBP 8728 / NCIMB 11950 / KT2440) OX=160488 GN=PP_3785 PE=4 SV=1	21.8005	28.9014	+	5.71279	-7.10081	By matching				By matching	By MS/MS	By MS/MS	By MS/MS	By MS/MS	By MS/MS	DTGEYLYTMTDMQQR;ECYYLIDFAQK;EGVLSLGDHYQPEALYR;EIDFSQHHVGHVSEHNDFIPR;ESSLQCIR;FYLSCHNLSK;GPQELDSELYALDTGWK;GYSHHGGFSGTAHLTNFNDEHY;HLAPDQYPYACGSSK;IFIGGLWENR;IYLVDK;LFSYQGEHYIVLSAYPNR;LILHGEATLQAGTVR;MMSAQNSLDR;MMSAQNSLDRDTGEYLYTMTDMQQR;PITDSAQFDEKPFPSHWHLPEDLTGR;SCAVQVDSYVSALSGYIEK;STGQSCAQIVPAGTPGHIEFSR;TLEALHEVK;VVVGMHNCSYAR	20	63.5	0	323.31	19.7584	22.3021	23.2313	22.2491	21.4617	28.8553	29.0051	28.7935	28.862	28.9909	1	0	0	0	4	19	20	20	19	20	2	0	0	0	12.8	61.2	63.5
Q88NX2	PP_1081	tr|Q88NX2|Q88NX2_PSEPK Glutaredoxin OS=Pseudomonas putida (strain ATCC 47054 / DSM 6125 / CFBP 8728 / NCIMB 11950 / KT2440) OX=160488 GN=grxD PE=3 SV=1	27.7475	28.0998	+	5.68899	-0.352297	By MS/MS	By MS/MS	By MS/MS	By MS/MS	By MS/MS	By MS/MS	By MS/MS	By MS/MS	By MS/MS	By MS/MS	EQIANNTILLYMK;FAYVDILQNPEIR;GELQTLIK;GSPNAPQCGFSAR;MDIIETIK;MDIIETIKEQIANNTILLYMK;YANWPTFPQLWVAGELVGGSDIMLEMFEK	7	75.7	0	22.69	27.8005	27.7184	27.8032	27.7176	27.6976	28.1068	28.0489	28.0662	28.1468	28.1302	7	6	6	6	6	6	6	5	6	6	75.7	49.5	49.5	49.5	49.5	49.5	49.5
Q88E09	PP_4659	tr|Q88E09|Q88E09_PSEPK Glutathione hydrolase proenzyme OS=Pseudomonas putida (strain ATCC 47054 / DSM 6125 / CFBP 8728 / NCIMB 11950 / KT2440) OX=160488 GN=ggt PE=3 SV=1	27.4544	27.031	+	5.68871	0.423452	By MS/MS	By MS/MS	By MS/MS	By MS/MS	By MS/MS	By MS/MS	By MS/MS	By MS/MS	By MS/MS	By MS/MS	AAGVPGTVMGLWEAHQK;DGKVELVIGTPGGSR;DTIYFDSYAPLTGPVADELKK;GAGFLLNDEMDDFSAKPGAANAFGVVGGDANAIEPGKR;GNVVYTAPPPSSGGVALAQLLGIK;GVAHNSAQYIHLLAEIEKR;GVSEFYQGK;IFTSIFQVMNNLYDYGMPLDK;LPWSELLTPAIGYAK;MGYVLEDQGWEMGDIQAIR;NDAQGMFK;NMYLDDKGEVIENLSLVGAR;QPEMAQTLER;TADLLVAQMQADK;TATNFNDYFGNMK;VHHQLLPK;VPVDQLVAK	17	50.3	0	142.94	27.5187	27.4145	27.4174	27.4541	27.4675	27.0034	27.0672	27.1205	26.947	27.0168	15	17	17	14	14	15	16	17	14	14	43.2	50.3	50.3	42.2	43.1	45	48.5
Q88GG0	PP_3764	tr|Q88GG0|Q88GG0_PSEPK Outer-membrane porin D OS=Pseudomonas putida (strain ATCC 47054 / DSM 6125 / CFBP 8728 / NCIMB 11950 / KT2440) OX=160488 GN=opdN PE=3 SV=1	25.1591	22.1749	+	5.68437	2.98412	By MS/MS	By MS/MS	By MS/MS	By MS/MS	By MS/MS			By matching	By matching	By matching	AFSGMLGYSLGGHK;ALGVPGLTFFTR;FSAQYQVAK;LLPTLFHGAMLTSEELHDLK;NVYFNR;YGSMMPDVPLLK	6	16.9	0	6.7966	25.164	25.0749	25.1721	25.4288	24.9555	22.8487	22.6082	21.9217	21.6186	21.8775	6	3	4	5	5	0	0	1	1	1	16.9	8.1	10.9	15.5	15.5	0	0
Q88LF1	PP_1982	tr|Q88LF1|Q88LF1_PSEPK Small heat shock protein IbpA OS=Pseudomonas putida (strain ATCC 47054 / DSM 6125 / CFBP 8728 / NCIMB 11950 / KT2440) OX=160488 GN=ibpA PE=3 SV=1	27.7704	28.1891	+	5.66843	-0.418695	By MS/MS	By MS/MS	By MS/MS	By MS/MS	By MS/MS	By MS/MS	By MS/MS	By MS/MS	By MS/MS	By MS/MS	AAGLANGLLSIDLLR;DNSAAEVTYLHQGIAQR;FNDLFESAAR;IVPEEAKAKR;LADHIEVK;NEAGSSYPPYNVEK;RIPINGEKPALN	7	57	0	247.38	27.7216	27.7456	27.7769	27.836	27.7721	28.1711	28.0855	28.243	28.2036	28.2424	6	7	6	6	6	6	6	7	7	7	50.3	57	50.3	50.3	50.3	50.3	50.3
Q88MH0	PP_1601	sp|Q88MH0|LPXD_PSEPK UDP-3-O-acylglucosamine N-acyltransferase OS=Pseudomonas putida (strain ATCC 47054 / DSM 6125 / CFBP 8728 / NCIMB 11950 / KT2440) OX=160488 GN=lpxD PE=3 SV=1	27.0538	27.3668	+	5.66222	-0.313007	By MS/MS	By MS/MS	By MS/MS	By MS/MS	By MS/MS	By MS/MS	By MS/MS	By MS/MS	By MS/MS	By MS/MS	AEAGIHPSAVVAEDAQVDASASIGPFAVIESGAR;GPEALQITGLATLQEAGPTQLSFLANPQYR;ISHLFDPKPK;RVDTVTSGGLPTSEG;SITEPGSYSSGTAMQPLADWR;SVTMTLGQLAEVLGATLK;VTLYHDVTIGK;VVIQSGAVIGGEGFGFANEK;YLDNSQAGAVLLK	9	49	0	126.98	27.0224	27.0566	27.1367	27.0087	27.0444	27.3879	27.3302	27.3848	27.3935	27.3376	8	8	7	8	7	8	8	8	7	9	39.3	39.3	30.8	39.3	30.8	39.3	39.3
Q88P28	PP_1025	sp|Q88P28|LEU1_PSEPK 2-isopropylmalate synthase OS=Pseudomonas putida (strain ATCC 47054 / DSM 6125 / CFBP 8728 / NCIMB 11950 / KT2440) OX=160488 GN=leuA PE=3 SV=1	29.7082	29.9808	+	5.64667	-0.272583	By MS/MS	By MS/MS	By MS/MS	By MS/MS	By MS/MS	By MS/MS	By MS/MS	By MS/MS	By MS/MS	By MS/MS	AAAYIELR;AEGCLFGNGER;AFPTIDLPDR;AIVHLYNATSPSFR;ALFSALNR;DGNQSLIEPMDSEK;DSVIISLHCHNDR;EDLIAR;EIEASFPSASQTDFDFVR;EVCDAVIEVWNPTPEHK;EYLQANAPYALVSHR;GGITYLLEQEYGISLPR;GKGNGALEALVAGLPIAVEIMDYNEHAIGAGTNAK;GNGALEALVAGLPIAVEIMDYNEHAIGAGTNAK;GTGIAATELGLMAGADR;HPYVGDLVHTAFSGSHQDAIR;IILNLPATVEVSTPNIYADQIEWFCR;IVFNQDK;KAIVHLYNATSPSFR;KVVEECNQLPVHPR;LGLEMTAQQIYSLLHK;LQEENGHSAVEVEVAGEGETTLHWR;MQIEFSQVVQGETDR;P…	35	84	0	323.31	29.7369	29.6935	29.6917	29.6807	29.7384	29.9927	29.9851	30.023	29.9955	29.9078	34	34	33	33	33	34	33	34	34	33	82.2	82.2	82.2	82.2	82.2	79.4	79.4
Q88GC3	PP_3801	tr|Q88GC3|Q88GC3_PSEPK Cation ABC transporter, periplasmic cation-binding protein OS=Pseudomonas putida (strain ATCC 47054 / DSM 6125 / CFBP 8728 / NCIMB 11950 / KT2440) OX=160488 GN=PP_3801 PE=3 SV=1	27.0234	26.2848	+	5.63423	0.738662	By MS/MS	By MS/MS	By MS/MS	By MS/MS	By MS/MS	By MS/MS	By MS/MS	By MS/MS	By MS/MS	By MS/MS	AEVVPLIPAGFNPHAYEPR;DKYEVEMK;ELGKLDPDNAK;IGTLDVVVLNGVGHDDFADR;LYPLTHISYGDYTK;MIATSEKPDIATIEANQNVPLLAATGIAAR;NLDTVVR;VATIHAAYDYLVR;VIFSEMDFPSAYVETIQR;VTEAPGATFR;VVNPHTFLSISTTIAQVNNIAR	11	57.3	0	78.544	27.054	27.0136	27.0751	26.9988	26.9756	26.1467	26.144	26.3292	26.3671	26.4369	8	9	9	7	8	8	6	7	7	5	45.7	47.3	47.7	41.7	45.3	48	30.7
Q88P86	PP_0967	sp|Q88P86|HIS8_PSEPK Histidinol-phosphate aminotransferase OS=Pseudomonas putida (strain ATCC 47054 / DSM 6125 / CFBP 8728 / NCIMB 11950 / KT2440) OX=160488 GN=hisC PE=3 SV=1	27.4273	27.9759	+	5.6325	-0.548577	By MS/MS	By MS/MS	By MS/MS	By MS/MS	By MS/MS	By MS/MS	By MS/MS	By MS/MS	By MS/MS	By MS/MS	AAIVGAAVAFEDR;DLVPYVPGEQPK;EQGVIVR;EVLVGQLQAK;EYFEETCR;FWSPFVK;GELNDNLR;GFEVLPSAANFIFAR;HPQQDAGELAAR;IAQFLR;ITIGTPEMNQALLDALS;LNTNENPYGPSPK;LREQGVIVR;LYPDPNGDR;NSFNSYPLDR;SLAGLR;VGLAVGHPDLIEALER	17	49.1	0	123.2	27.3861	27.4147	27.3567	27.3926	27.5863	27.9513	28.0567	27.9816	27.9331	27.9565	15	15	15	15	15	16	16	17	17	15	46.8	46.8	46.8	46.8	46.8	49.1	49.1
A0A140FWB0	0	tr|A0A140FWB0|A0A140FWB0_PSEPK Uncharacterized protein OS=Pseudomonas putida (strain ATCC 47054 / DSM 6125 / CFBP 8728 / NCIMB 11950 / KT2440) OX=160488 GN=PP_5557 PE=4 SV=1	25.4231	26.0411	+	5.61173	-0.617955	By MS/MS	By MS/MS	By MS/MS	By MS/MS	By MS/MS	By MS/MS	By MS/MS	By MS/MS	By MS/MS	By MS/MS	IGDNHFESFK;IVGHQTFETR;YYIDLLNK	3	32.9	0	3.8295	25.362	25.402	25.4781	25.3817	25.492	26.0446	25.915	25.9958	26.0573	26.1928	1	2	2	1	1	3	3	2	2	3	11.8	21.2	23.5	11.8	11.8	32.9	32.9
Q88EQ6	PP_4397	sp|Q88EQ6|YCGR_PSEPK Flagellar brake protein YcgR OS=Pseudomonas putida (strain ATCC 47054 / DSM 6125 / CFBP 8728 / NCIMB 11950 / KT2440) OX=160488 GN=ycgR PE=1 SV=1	28.3339	28.5876	+	5.59751	-0.253685	By MS/MS	By MS/MS	By MS/MS	By MS/MS	By MS/MS	By MS/MS	By MS/MS	By MS/MS	By MS/MS	By MS/MS	AGNPLGLVDTMVELR;ESNTLALDEMIPR;FEGNVEDR;FHNLSGQAQR;FIENGEHFR;FQSYVVHVDR;HLHYEER;IAWECDHALK;INTTFAGVR;KIESFVYQLQR;LLDISATGCK;LQLGQVYER;LRFEGNVEDR;LSQLVDIILDGAHLK;MFNESDAPQPPK;QLQESHDPLIITFHDR;VEGFHDGVR;VLSTPLEIAANLR	18	76.1	0	79.763	28.3434	28.2704	28.3636	28.3226	28.3697	28.5571	28.5871	28.5914	28.5729	28.6296	17	17	17	17	17	18	16	17	17	16	72.1	73.3	72.1	73.3	73.3	76.1	68.4
Q88M01	PP_1775	tr|Q88M01|Q88M01_PSEPK Metallo-beta-lactamase family protein OS=Pseudomonas putida (strain ATCC 47054 / DSM 6125 / CFBP 8728 / NCIMB 11950 / KT2440) OX=160488 GN=PP_1775 PE=4 SV=1	26.464	25.8483	+	5.59275	0.615686	By MS/MS	By MS/MS	By MS/MS	By MS/MS	By MS/MS	By MS/MS	By MS/MS	By MS/MS	By MS/MS	By MS/MS	ADVLVLESTYGDR;ALLNTTGPAPDGEPIDWSQLPIILDSPLAQR;ELHEYWNAEAR;GTLLVPAFSLGR;HQQVVNYLK;IPALLAAGYR;LILQQVLR;LLPLVLEDAYK;LSISSEPAQVAR;TQELLYELEDILHR;VVLVHGEQR;VVTVGGFSGHADQAGLVGFVNAMSR;YLEFIR	13	35.8	0	42.407	26.4952	26.3688	26.5654	26.3999	26.4905	25.8367	25.8398	25.7213	25.8839	25.9597	12	12	11	12	9	10	10	10	11	12	33.1	33.1	32.3	33.1	24.3	26.6	30
Q88PP3	PP_0805	tr|Q88PP3|Q88PP3_PSEPK Outer membrane efflux protein OS=Pseudomonas putida (strain ATCC 47054 / DSM 6125 / CFBP 8728 / NCIMB 11950 / KT2440) OX=160488 GN=PP_0805 PE=3 SV=1	25.0292	25.9302	+	5.58639	-0.901019	By MS/MS	By MS/MS	By MS/MS	By MS/MS	By MS/MS	By MS/MS	By MS/MS	By MS/MS	By MS/MS	By MS/MS	AAGHALTAADSAEDAAR;AEAYPTLSLQPQVNHYLDDDYNR;AGYYPQISGGIR;AQANILLVVDDLAR;AQGQAELAQAK;ATLEEYQSQYER;DAPEAVPARPPIGMAPVASGER;GVGDIAGMAR;LSLTDAVLQAAQWHPSIAEAIGNLYK;NSQALNLSLK;RPAQGDDRLPAVLMALAQR;RYEQLMTIAR;TGYDTGYGGDR;VDSAVNAAQAAAAR	14	44.1	0	60.543	24.9457	25.0933	25.1375	24.8249	25.1447	25.779	25.9039	25.924	26.0139	26.0304	6	5	8	8	10	12	12	12	13	13	20.3	17.8	24.5	27.2	32.4	39.7	39.3
Q88GM2	PP_3699	tr|Q88GM2|Q88GM2_PSEPK Uncharacterized protein OS=Pseudomonas putida (strain ATCC 47054 / DSM 6125 / CFBP 8728 / NCIMB 11950 / KT2440) OX=160488 GN=PP_3699 PE=4 SV=1	26.5733	27.3427	+	5.58402	-0.769395	By MS/MS	By MS/MS	By MS/MS	By MS/MS	By MS/MS	By MS/MS	By MS/MS	By MS/MS	By MS/MS	By MS/MS	DGEEEKFDAK;FYISQEQNYENGELHGTQK;GNVTELSEFEYGK;GPDQHTYLAGK;IHADDPFTGR;ILEVNYTAGK;NGELEAVLMWNAGVVVSTVVNLPADR;NWGWGSPVDEIPDFGEPSR;QGLQDGLQEQFNPENGER;QTHEIQGLLYK;RVDAVHAEDPEALIR;TMDEYNSFSGQHVHHVSR;VDAVHAEDPEALIR;VGQYQGVAR	14	33.3	0	222.41	26.4412	26.5866	26.5884	26.4832	26.7672	27.4286	27.4139	27.2617	27.3276	27.2818	11	11	11	12	12	12	13	12	12	12	25.5	26.8	25.5	28.7	28.7	28.7	28.7
Q88QK7	PP_0483	sp|Q88QK7|UVRA_PSEPK UvrABC system protein A OS=Pseudomonas putida (strain ATCC 47054 / DSM 6125 / CFBP 8728 / NCIMB 11950 / KT2440) OX=160488 GN=uvrA PE=3 SV=1	26.2951	26.6552	+	5.57261	-0.360117	By MS/MS	By MS/MS	By MS/MS	By MS/MS	By MS/MS	By MS/MS	By MS/MS	By MS/MS	By MS/MS	By MS/MS	CPDHDIPLEAQTISQMVDLVLERPEGSK;DLGNTVIVVEHDEDAIR;ELFSGVPESR;FSFNVK;GNNLQNVDLEVPIGLLTCVTGVSGSGK;HSIDVVVDR;IVVPAK;KGEHLAVFDELR;KHSIDVVVDR;KLQTLMDVGLSYIK;LADGIALVAPMDDEQGEETIFSAR;LADYVVDIGPGAGVHGGQIVAEGSPQEVMDHPDSLTGK;LAESFETALK;LASQIGAGLVGVMYILDEPSIGLHQR;LGQSATTLSGGEAQR;LIVITGLSGSGK;LLATLNHLR;LMLLAPVVR;LQTLMDVGLSYIK;LVNTELTLAEGAIR;LYELDELPK;NIDLTLPR;QFLSMMEKPDVDTIEGLSPAISIEQK;SADTLSGGEAQR;SHPFEGIVPNL…	34	52.3	0	218.76	26.2697	26.3003	26.2519	26.3256	26.3281	26.6137	26.633	26.7099	26.7279	26.5916	25	29	27	29	23	29	30	28	28	28	36.3	47.7	41.8	44	36.3	46.1	44.7
Q88LT9	PP_1838	tr|Q88LT9|Q88LT9_PSEPK Sulfatase N-terminal domain-containing protein OS=Pseudomonas putida (strain ATCC 47054 / DSM 6125 / CFBP 8728 / NCIMB 11950 / KT2440) OX=160488 GN=PP_1838 PE=4 SV=1	26.496	26.8432	+	5.5652	-0.347228	By MS/MS	By MS/MS	By MS/MS	By MS/MS	By MS/MS	By MS/MS	By MS/MS	By MS/MS	By MS/MS	By MS/MS	ANIWKPVLQQDVATQSVR;DLLNLPEGDQGVGMIKPSGSEQIVGLVQGDR;DTLFVIVGDHGFGNHQQVTELDLGR;EGLLFDR;EQLLTAHDTLVDADEAAIR;EQLLTAHDTLVDADEAAIRR;FGAVNHTVGTQVDIVPTIMGR;FNVPLLLIAPGIQEK;KLEAYIQTATK;KPIYALLQTLSNHTPYALPK;LDEHLTAMR;LNGLVFQYIK;LSGLPALLSAR;SLLDNTAGVVHGTPK;TSFSPTLK;VAPWYKRLAVFMVILLVAVVAAR;YQLGSEFK;YSDWALGQFFEK	18	38.5	0	125.66	26.4136	26.5067	26.5677	26.5042	26.4879	26.8535	26.8288	26.8113	26.8185	26.9041	16	16	16	13	14	16	16	15	16	16	33.9	33.9	35.6	22.3	26.9	31.5	31.5
Q88FC3	PP_4175	tr|Q88FC3|Q88FC3_PSEPK 3-oxoacyl-[acyl-carrier-protein] synthase 1 OS=Pseudomonas putida (strain ATCC 47054 / DSM 6125 / CFBP 8728 / NCIMB 11950 / KT2440) OX=160488 GN=fabB PE=3 SV=1	30.567	30.3237	+	5.55923	0.243226	By MS/MS	By MS/MS	By MS/MS	By MS/MS	By MS/MS	By MS/MS	By MS/MS	By MS/MS	By MS/MS	By MS/MS	ATVTENLR;AVFGDKAPK;AYDADRDGFVIAGGGGMVVVEELEHALAR;CMQQALSTVDTPIDYLNTHGTSTPVGDVAEIK;DAGLTEEQVSNPR;DGFVIAGGGGMVVVEELEHALAR;FVGHAAAYAYLAMQDAIK;GINYSISSACATSAHCIGTALEQIQWGK;IDTVMSNSFGFGGTNATLVLK;IYAEIVGYGATSDGYDMVAPSGEGAIR;NETPELASR;QDIVFAGGGEEEHWSQSFLFDAMGALSTK;RNETPELASR;SQVSGSIDLNLEELIDR;SQVSGSIDLNLEELIDRK;TGLVAGSGGASTLNQMEALDTLR;TMGSTVSACLATPFK;VVITGLGIVSCLGNDK	18	72.9	0	323.31	30.624	30.55	30.5419	30.5681	30.5507	30.2933	30.3196	30.3185	30.3796	30.3077	18	18	17	18	18	18	18	18	18	18	72.9	72.9	69.7	72.9	72.9	72.9	72.9
Q88P55	PP_0998	tr|Q88P55|Q88P55_PSEPK DUF5064 domain-containing protein OS=Pseudomonas putida (strain ATCC 47054 / DSM 6125 / CFBP 8728 / NCIMB 11950 / KT2440) OX=160488 GN=PP_0998 PE=4 SV=1	29.2034	28.73	+	5.54633	0.473428	By MS/MS	By MS/MS	By MS/MS	By MS/MS	By MS/MS	By MS/MS	By MS/MS	By MS/MS	By MS/MS	By MS/MS	AQSYLAPPK;DQVLPSFLMLLTR;FETLSSPHK;GIQFHMHGSIEGKPVEEK;KAQSYLAPPK;KAQSYLAPPKK;KFETLSSPHK;LYDHMFADIR;SGDPIK;SGDPIKPEHLE;TALNNADHSYDLNIEYEAVADPK	11	66.9	0	261.19	29.2012	29.1124	29.2408	29.2775	29.1853	28.7214	28.6959	28.825	28.6474	28.7604	10	10	11	10	10	10	11	10	9	9	66.9	66.9	66.9	66.9	66.9	66.9	66.9
Q88GL6	PP_3705	tr|Q88GL6|Q88GL6_PSEPK GAF domain-containing protein OS=Pseudomonas putida (strain ATCC 47054 / DSM 6125 / CFBP 8728 / NCIMB 11950 / KT2440) OX=160488 GN=PP_3705 PE=4 SV=1	25.6571	26.3517	+	5.54317	-0.694589	By MS/MS	By MS/MS	By MS/MS	By MS/MS	By MS/MS	By MS/MS	By MS/MS	By MS/MS	By MS/MS	By MS/MS	DYYGSADHAQSILSIPIVFEGK;ELGLGLLVK;HVLGLAR;HVNSVLTPDVLDESIR;LWDGISK;SNLMMVVHPELMQDFR;TDEHMVYR;VDSSAGLLMIEDER;VMAIFNIYR;VYGDGLR;YVGHTIDVMYQWLK	11	33.1	0	14.995	25.5061	25.6853	25.6541	25.6784	25.7616	26.2462	26.4672	26.376	26.2581	26.4109	8	9	8	7	8	8	9	9	8	8	23.6	27.2	23.6	19.2	23.6	19.7	25.6
Q88R66	PP_0268	tr|Q88R66|Q88R66_PSEPK Outer-membrane porin D OS=Pseudomonas putida (strain ATCC 47054 / DSM 6125 / CFBP 8728 / NCIMB 11950 / KT2440) OX=160488 GN=oprQ PE=3 SV=1	29.6776	29.8584	+	5.54264	-0.180754	By MS/MS	By MS/MS	By MS/MS	By MS/MS	By MS/MS	By MS/MS	By MS/MS	By MS/MS	By MS/MS	By MS/MS	AAGLNGDSNTIWSLAATYAYGAHSFTLAHQR;EIFNQIR;EIQGLELNAGR;EREIFNQIR;FTDNFTASLYTADNEDVMK;FTDNFTASLYTADNEDVMKK;GFIEDSHANVLLR;GHNGGGGVDFFKPHETTNAEGNASSPHNLAR;HYLGLNYVFPIASDQSLTLDFNGYK;ISNTVLK;LAYVVGDNINTR;LLPESFTGTLITSK;NVANPQGFGEGK;PHETTNAEGNASSPHNLAR;SINVLGGSYK;SWQLGYGLDFGAYGIPGLTYK;TNNAVQQNGYNDDGNEVR;VFVEYPISIF;YGDQMPALPVLQYDDAR;YVVQDGPAK	20	61.5	0	323.31	29.6933	29.69	29.6905	29.6336	29.6807	29.8637	29.8897	29.828	29.8405	29.87	18	18	18	18	17	20	19	19	19	19	61	61.3	61.3	59	58.8	61.5	59.5
Q88NN0	PP_1177	tr|Q88NN0|Q88NN0_PSEPK Ribonucleoside-diphosphate reductase subunit beta OS=Pseudomonas putida (strain ATCC 47054 / DSM 6125 / CFBP 8728 / NCIMB 11950 / KT2440) OX=160488 GN=nrdB PE=3 SV=1	28.8561	29.1422	+	5.5372	-0.286127	By MS/MS	By MS/MS	By MS/MS	By MS/MS	By MS/MS	By MS/MS	By MS/MS	By MS/MS	By MS/MS	By MS/MS	AALDALDVAEGLAELEGSSAR;AAWGLK;ADLNQLVPFK;ADLNQLVPFKYDWAWQK;AISDPEFNTGTVETDK;AISDPEFNTGTVETDKELLR;DESMHLNFGIDVINQIK;EEATQMILQGTQLEIEYAR;EEYPGTTNPFPWMSEIMDLK;EEYPGTTNPFPWMSEIMDLKK;EKNFFETR;GNTPAQAAAAATLDK;GNTPAQAAAAATLDKLDSAGGAAALEAR;GVLGMNAAMMEDYLK;IENPHLWDAAMK;IENPHLWDAAMKEEATQMILQGTQLEIEYAR;LDSAGGAAALEAR;LITNPECR;LTQIGLK;LTQIGLKEEYPGTTNPFPWMSEIMDLKK;MLSWDEFDKEDGEVAAK;MTGVAEQFQYILR;NFFETR;NLGFFSTA…	28	63.2	0	323.31	28.944	28.8209	28.8575	28.8243	28.8339	29.1519	29.1616	29.1062	29.1405	29.1509	25	24	25	25	27	24	25	26	26	27	63.2	63.2	63.2	63.2	63.2	60.8	63.2
Q88R41	PP_0293	sp|Q88R41|HIS6_PSEPK Imidazole glycerol phosphate synthase subunit HisF OS=Pseudomonas putida (strain ATCC 47054 / DSM 6125 / CFBP 8728 / NCIMB 11950 / KT2440) OX=160488 GN=hisF PE=3 SV=1	27.4765	27.8075	+	5.53563	-0.33095	By MS/MS	By MS/MS	By MS/MS	By MS/MS	By MS/MS	By MS/MS	By MS/MS	By MS/MS	By MS/MS	By MS/MS	DAGDPVEIAR;DTTLHTVER;IIPCLDVDNGR;KMEGLGAGEILLTSMDQDGMK;KPTGLDAVEWAK;MASQVFIPLTVGGGVR;NGFDLGVTR;RYDEQGADEITFLDITASVDGR;VSINTAAVFNPEFVGEAADR;WEIFTHGGR	10	54.3	0	49.852	27.4844	27.4257	27.4356	27.5576	27.4792	27.8011	27.8203	27.7707	27.8648	27.7804	8	6	8	7	7	6	8	8	6	6	42.2	34	46.9	37.5	42.6	34	42.2
Q88R26	PP_0308	tr|Q88R26|Q88R26_PSEPK Dipeptidase OS=Pseudomonas putida (strain ATCC 47054 / DSM 6125 / CFBP 8728 / NCIMB 11950 / KT2440) OX=160488 GN=PP_0308 PE=4 SV=1	26.9916	26.4771	+	5.53548	0.514441	By MS/MS	By MS/MS	By MS/MS	By MS/MS	By MS/MS	By MS/MS	By MS/MS	By MS/MS	By MS/MS	By MS/MS	ATVDNIASSQK;DGGLSGFGR;DNSDLVMPVR;ELFEDMR;FIADHGGFVGVTMFAPFLAK;IINPLGIR;IMGENWVNVLK;MSPAELHADSIVIDGLIIAK;TSEEVILESK;VGIMCDLSHVGSK	10	36.6	0	21.009	27.1057	26.8719	27.0313	26.9783	26.9708	26.4237	26.5262	26.5137	26.4211	26.501	7	9	7	8	8	4	6	5	7	6	26.5	33.5	27.1	30.2	30.2	13.5	21.2
Q88NA4	PP_1308	tr|Q88NA4|Q88NA4_PSEPK L-methionine gamma-lyase OS=Pseudomonas putida (strain ATCC 47054 / DSM 6125 / CFBP 8728 / NCIMB 11950 / KT2440) OX=160488 GN=mdeA PE=3 SV=1	27.9063	27.3551	+	5.52474	0.551247	By MS/MS	By MS/MS	By MS/MS	By MS/MS	By MS/MS	By MS/MS	By MS/MS	By MS/MS	By MS/MS	By MS/MS	AHHGISEGLVR;AVSLGDAESLAQHPASMTHSSYTPQER;DMTGAVLSPHDAALLMR;FMNALQLFAR;HCANAQQVAEFLVR;ISNPTLALLEQR;LPGGMIAFELK;MASLEGGEAGLALASGMGAITSTLWTLLR;MASLEGGEAGLALASGMGAITSTLWTLLRPGDELIVGR;MIYFETPANPNMQLVDIAAVVEAVR;PGDELIVGR	11	41.5	0	72.835	27.8691	27.8382	27.8609	27.9782	27.9852	27.3464	27.286	27.3154	27.4952	27.3323	8	9	11	9	8	8	8	8	8	7	31.9	39.2	41.5	34.2	31.9	30.7	27.9
A0A140FWC8	0	tr|A0A140FWC8|A0A140FWC8_PSEPK DUF4303 domain-containing protein OS=Pseudomonas putida (strain ATCC 47054 / DSM 6125 / CFBP 8728 / NCIMB 11950 / KT2440) OX=160488 GN=PP_5578 PE=4 SV=1	25.6175	26.3329	+	5.51032	-0.715432	By MS/MS	By MS/MS	By MS/MS	By MS/MS	By MS/MS	By MS/MS	By MS/MS	By MS/MS	By MS/MS	By MS/MS	EGFFSSFK;LKGEGEEEREELMPYYK;LLSLMVNVLSSLR;MNWQALESTALTLVTK;TAELLNSSEGYNYFIR	5	39.8	0	56.813	25.7202	25.5124	25.6708	25.4944	25.6897	26.2248	26.2439	26.4122	26.4087	26.3752	5	5	3	4	4	5	5	5	5	5	39.8	39.8	26.1	30.7	30.7	39.8	39.8
Q88QY1	PP_0353	tr|Q88QY1|Q88QY1_PSEPK Exonuclease OS=Pseudomonas putida (strain ATCC 47054 / DSM 6125 / CFBP 8728 / NCIMB 11950 / KT2440) OX=160488 GN=PP_0353 PE=4 SV=1	26.96	22.6132	+	5.50681	4.34683	By MS/MS	By MS/MS	By MS/MS	By MS/MS	By MS/MS						DQVLSIGAVAIEDGAIDFAQQFER;FGLQVEER;HHASADAQVTAELALILFSQAR;LQSPFLDIAELAPMLNPDTVLR;QQLDSPLQLEQR;RQQLDSPLQLEQR;SLFAWLRPSAPELDHTTR	7	45.3	0	66.455	27.0251	26.8923	27.1293	26.8689	26.8846	23.9156	22.5791	22.721	22.2315	21.6189	7	7	7	7	7	0	0	0	0	0	45.3	45.3	45.3	45.3	45.3	0	0
Q88F80	PP_4218	tr|Q88F80|Q88F80_PSEPK Lipase/esterase family protein OS=Pseudomonas putida (strain ATCC 47054 / DSM 6125 / CFBP 8728 / NCIMB 11950 / KT2440) OX=160488 GN=PP_4218 PE=4 SV=1	26.3438	25.1651	+	5.50171	1.17861	By MS/MS	By MS/MS	By MS/MS	By MS/MS	By MS/MS	By MS/MS	By MS/MS	By MS/MS	By MS/MS	By MS/MS	LAPQWR;LAVVGDSVGGSLATILANQLAAQR;MGSIIEEADEGLAMVVEALQQHL;SLNPDLAAYLQLVEAGR;VLPMHALAADEAR	5	26.1	0	31.529	26.5238	26.3679	26.446	26.3345	26.0466	24.9416	25.1899	25.1485	25.2113	25.3345	4	5	4	4	4	2	3	2	3	2	18.9	26.1	18.9	18.9	18.9	11.6	13.5
Q88NB5	PP_1297	tr|Q88NB5|Q88NB5_PSEPK Amino-acid ABC transporter-binding protein YhdW OS=Pseudomonas putida (strain ATCC 47054 / DSM 6125 / CFBP 8728 / NCIMB 11950 / KT2440) OX=160488 GN=yhdW PE=3 SV=1	26.828	27.2051	+	5.48601	-0.377105	By MS/MS	By MS/MS	By MS/MS	By MS/MS	By MS/MS	By MS/MS	By MS/MS	By MS/MS	By MS/MS	By MS/MS	DAGMGLVFAGVTYYDGVGFLVNK;DWVVQIVK;EPLGPVVR;FTALQSGEVDVLSR;GMNALWNNGGIQYAPPVR;IVGIDADVCR;KGDEEWFSIVK;LAAPTEYVVLPETISK;NLGQSTDLK;QVGNYGEVFEK;WTLFAMLNAEEAGITSK;YTPITFDTSDESAK	12	46.5	0	76.407	26.8	26.7969	26.8999	26.8361	26.8073	27.1737	27.1406	27.2645	27.2749	27.1719	11	10	10	11	10	11	10	10	10	10	44.2	41.5	41.5	44.2	41.5	39.8	37.4
Q88CQ2	PP_5128	sp|Q88CQ2|ILVD_PSEPK Dihydroxy-acid dehydratase OS=Pseudomonas putida (strain ATCC 47054 / DSM 6125 / CFBP 8728 / NCIMB 11950 / KT2440) OX=160488 GN=ilvD PE=3 SV=1	29.4592	29.2368	+	5.47494	0.222393	By MS/MS	By MS/MS	By MS/MS	By MS/MS	By MS/MS	By MS/MS	By MS/MS	By MS/MS	By MS/MS	By MS/MS	ACALLTDGR;AGDIVIIR;AGGIFSILGSLAR;AGPAGIPTQTAFSQSTR;ATGMKDEDFK;AYALLATSADK;DEDFKKPIIAIANSFTQFVPGHVHLK;DLGQLVAR;EFNTIAVDDGIAMGHDGMLYSLPSR;EQLFLTAGR;FSGGTSGLSIGHASPEAAAGGAIGLVR;GGLLHTDLPTVHSR;GGPGMQEMLYPTSYLK;GWKPAEVRPR;IFESQDSAVR;ITPGMLMAALR;KGWKPAEVR;KPIIAIANSFTQFVPGHVHLK;LASHGLDLVDAMVIAADSTASDEK;LASHGLDLVDAMVIAADSTASDEKVAEYER;LNIPVIFVSGGPMEAGK;SFEHAYSQEGGLAVLYGNIALDGCVVK;SINLLVSDEELAQR;SMEEAIAK;T…	30	63.6	0	323.31	29.4573	29.4068	29.5109	29.4419	29.4789	29.2277	29.2328	29.2507	29.262	29.2106	28	28	26	28	29	27	28	27	27	25	61.7	57.4	56	59.1	63.5	56	57.7
Q88GL4	PP_3707	tr|Q88GL4|Q88GL4_PSEPK DUF6602 domain-containing protein OS=Pseudomonas putida (strain ATCC 47054 / DSM 6125 / CFBP 8728 / NCIMB 11950 / KT2440) OX=160488 GN=PP_3707 PE=4 SV=1	25.4832	26.0163	+	5.46973	-0.533098	By MS/MS	By MS/MS	By MS/MS	By MS/MS	By MS/MS	By MS/MS	By MS/MS	By MS/MS	By MS/MS	By MS/MS	ESLLQNVLR;EVLPSLR;GIFSFESVLTK;HYVYTLYEK;LHPISYDR;SLVANESFAVK;TSLTADELR;TSLTADELRK;VFAASIASELDALSSR	9	17.2	0	21.619	25.3999	25.4285	25.4554	25.5988	25.5332	25.9602	26.132	25.9934	26.0087	25.9871	6	7	8	6	5	7	7	7	9	8	13.8	15.7	17.2	13.8	11.5	13.8	15.7
Q88GE3	PP_3781	tr|Q88GE3|Q88GE3_PSEPK Oxygen-independent Coproporphyrinogen III oxidase family protein OS=Pseudomonas putida (strain ATCC 47054 / DSM 6125 / CFBP 8728 / NCIMB 11950 / KT2440) OX=160488 GN=PP_3781 PE=4 SV=1	21.6665	30.2934	+	5.46458	-8.62695	By MS/MS	By MS/MS		By MS/MS	By MS/MS	By MS/MS	By MS/MS	By MS/MS	By MS/MS	By MS/MS	ADNSNFNDVLNAAMTR;AFVEGAFNTDIK;AHLLAESGVTR;DLVNLDVPSITFYR;ELDIYNNAGLASVPAGSLYFGGGTPSILDNDLLAAFVDGALQR;EYIEVILK;IAAVNI;ISLGVQSTDTALR;KTEAITSWETMIER;LADNPVITLEASPATLTTSK;LPLASGSLFDDKER;NELFAGTK;REYIEVILK;SISAPLSPLQAQQAIVQELAVAK;TEAITSWETMIER;TYLEACGYQESPLGWFVK;VATTLEHFDLVNTDVLYGMPGQSLESVFLTLK;YQDVPAHFWVDR	18	56.3	0	236.02	21.6032	19.7188	22.3709	20.541	24.0985	30.4972	30.2624	30.0449	30.0898	30.5729	3	2	0	2	6	17	18	18	17	17	11.7	5.5	0	6.8	20.2	56.3	56.3
Q88BX8	PP_5409	sp|Q88BX8|GLMS_PSEPK Glutamine--fructose-6-phosphate aminotransferase [isomerizing] OS=Pseudomonas putida (strain ATCC 47054 / DSM 6125 / CFBP 8728 / NCIMB 11950 / KT2440) OX=160488 GN=glmS PE=3 SV=2	27.2815	26.8511	+	5.44876	0.430445	By MS/MS	By MS/MS	By MS/MS	By MS/MS	By MS/MS	By MS/MS	By MS/MS	By MS/MS	By MS/MS	By MS/MS	AFTTQLVSLMLLTLALGQVR;DNVLVQAFGPQAADLFAK;DQVSIWDQQGNK;EIHEQPSVVQR;EISYIHAEAYPAGELK;ESDLTLLTLAGPEIGVASTK;ETVQYHEGAEAADK;ETVQYHEGAEAADKGAYR;FMYLEEGDIAEIR;FMYLEEGDIAEIRR;GAQYPVAMEGALK;GLGYVFTSQTDTEVIVHLIHHTLK;GTLEAGVEAELVEELR;GYDSAGLAVLTQNGELQR;HGPLALVDNDMPVVTVAPNNELLEK;HHTLFLGR;IAELFADKHHTLFLGR;KVVVQPDTLFVSISQSGETADTLAALR;LGEALAMDATVEK;LHGAYGLALISAK;NITAILIEGLK;NITAILIEGLKR;NVQIVACGTSYHAGMVAR;SGSPLV…	27	65.3	0	323.31	27.3117	27.2468	27.3854	27.2773	27.1863	26.7882	26.8291	26.896	26.8799	26.8622	22	20	24	22	22	21	18	20	21	17	51.9	45.2	58.3	50.9	50.1	49.1	42.9
Q88M32;Q88HT1	PP_1743	tr|Q88M32|Q88M32_PSEPK Acetate permease OS=Pseudomonas putida (strain ATCC 47054 / DSM 6125 / CFBP 8728 / NCIMB 11950 / KT2440) OX=160488 GN=actP-I PE=3 SV=1	27.1081	26.758	+	5.4266	0.350136	By MS/MS	By MS/MS	By MS/MS	By MS/MS	By MS/MS	By MS/MS	By MS/MS	By MS/MS	By MS/MS	By MS/MS	ALFFPQFVR;FFTVSDAK;GEAIMSPGGLVK;HVGFDFNTLFSEAIK;SQTGLGASGAVSH;YTFADVASYR	6	12.1	0	25.767	27.0873	27.1058	27.0769	27.1762	27.0943	26.7087	26.7498	26.7464	26.7273	26.8576	6	5	5	5	5	5	5	5	4	4	12.1	9.9	9.9	9.9	9.9	9.9	9.9
Q88QX1	PP_0363	sp|Q88QX1|BIOF_PSEPK 8-amino-7-oxononanoate synthase OS=Pseudomonas putida (strain ATCC 47054 / DSM 6125 / CFBP 8728 / NCIMB 11950 / KT2440) OX=160488 GN=bioF PE=3 SV=1	25.8539	26.3463	+	5.42549	-0.492419	By MS/MS	By MS/MS	By MS/MS	By MS/MS	By MS/MS	By MS/MS	By MS/MS	By MS/MS	By MS/MS	By MS/MS	AVGNTLVVTDGVFSMDGDLADLPALANVAR;EGAQQLGLQLMDSPTPIQPIVIGDSAQALR;EHLAALIR;GGGIVEHFGLGVDDVPVLIGTLGK;GLLVTAIRPPTVPAGSAR;LNHASLLDGGLLSGAR;QRPLLESPQGPEVVVDGQR;REHLAALIR;SLELLR;YLHNDPASLASR	10	42.1	0	66.943	25.8782	25.8748	25.7183	25.8866	25.9118	26.2581	26.3752	26.4148	26.3725	26.3112	7	8	8	7	8	9	8	9	8	10	32.6	37.9	37.9	34.9	37.9	41.8	37.9
Q88PG8	PP_0882	tr|Q88PG8|Q88PG8_PSEPK Dipeptide ABC transporter-periplasmic binding protein OS=Pseudomonas putida (strain ATCC 47054 / DSM 6125 / CFBP 8728 / NCIMB 11950 / KT2440) OX=160488 GN=dppA-I PE=4 SV=1	27.8005	27.4302	+	5.42443	0.370286	By MS/MS	By MS/MS	By MS/MS	By MS/MS	By MS/MS	By MS/MS	By MS/MS	By MS/MS	By MS/MS	By MS/MS	ADEHTVVITLSRPEAPFLR;AINMAFDR;ALLSQAGVPEGTVITLFTR;ANECQVALYPKPDDVPSIK;DLNADDVLWSLNR;DMAMGFTSIYSAEYGDQLLK;DNVEGYVINPLTNNNFATTK;FHTTDYFK;FHTTDYFKPTR;FKPNPDYFR;GKPPADALVFAIAIDSNVR;GNALVGVNPYPPTMIGYNTHNQNPPR;KAINMAFDR;LKVEEIEALVTGYIAMNTQHK;LVDFKPGTTEIQPALAER;LYNEALK;MFTAMR;QLDPNHPWHDK;QTHVDQLFGK;TAELNSKPIGTGPFIFQR;TSVGYPYFESMGFK;VMEWAEMLR;VYDDEQPWISMAHPK;WDISADGLTYTFHLR	24	60.3	0	183.85	27.8341	27.8163	27.8626	27.7664	27.7229	27.3855	27.459	27.4905	27.3747	27.4413	22	22	22	21	23	23	21	21	21	20	56.1	56.1	55.9	56.1	58.5	57.9	52.4
Q88LZ3	PP_1783	tr|Q88LZ3|Q88LZ3_PSEPK Glucose-1-phosphate thymidylyltransferase OS=Pseudomonas putida (strain ATCC 47054 / DSM 6125 / CFBP 8728 / NCIMB 11950 / KT2440) OX=160488 GN=rfbA PE=3 SV=1	29.6504	30.1074	+	5.42312	-0.457039	By MS/MS	By MS/MS	By MS/MS	By MS/MS	By MS/MS	By MS/MS	By MS/MS	By MS/MS	By MS/MS	By MS/MS	AGWINAEQLECLAQPLLK;DILIISTPQDTPR;ESGASVFAYHVHDPER;GELEITDLNNLYLQQQQLQVEIMGR;GIILAGGSGTR;GYAWLDTGTHDSLLEASQYIATMER;KGIILAGGSGTR;LHPATLSVSK;PMIYYPLSTLLLAGIR;QLLPVYDK;QLLPVYDKPMIYYPLSTLLLAGIR;SSYAVTGLYFYDNQVVNLAR;VACPEEICYR;VLSLEEKPAVPK;YGVAEFDDSGR;YLQNLLK	16	69.3	0	323.31	29.7246	29.7077	29.6461	29.5626	29.6108	30.0295	30.0719	30.1939	30.1353	30.1065	14	15	14	14	14	14	14	16	16	14	60.8	69.3	69.3	60.8	60.8	69.3	60.8
Q88BZ5	PP_5388	tr|Q88LZ3|Q88LZ3_PSEPK Glucose-1-phosphate thymidylyltransferase OS=Pseudomonas putida (strain ATCC 47054 / DSM 6125 / CFBP 8728 / NCIMB 11950 / KT2440) OX=160488 GN=rfbA PE=3 SV=1	25.3292	26.1075	+	5.4199	-0.778231	By MS/MS	By MS/MS	By MS/MS	By MS/MS	By MS/MS	By MS/MS	By MS/MS	By MS/MS	By MS/MS	By MS/MS	ASAQQLDGLK;ETQSAPSAHAEGTVK;VGDNVEFDFR	3	31	0	14.142	25.3105	25.3604	25.4475	25.2712	25.2567	25.9404	26.0499	26.1839	26.2952	26.068	2	3	2	2	1	3	3	2	3	3	22.1	31	22.1	22.1	13.3	31	31
Q88FN4	PP_4055	tr|Q88FN4|Q88FN4_PSEPK Glycogen debranching enzyme OS=Pseudomonas putida (strain ATCC 47054 / DSM 6125 / CFBP 8728 / NCIMB 11950 / KT2440) OX=160488 GN=glgX PE=3 SV=1	26.9912	26.6419	+	5.41246	0.349337	By MS/MS	By MS/MS	By MS/MS	By MS/MS	By MS/MS	By MS/MS	By MS/MS	By MS/MS	By MS/MS	By MS/MS	DLGVSSIELLPIHAFVNDQHLLDK;DLVSYNHK;DVTWLAPDGSEMSVEQWEDPHGR;EGMPFPLGATWDGLGVNFALFSANATK;EMVAHLHDAGLEVILDVVYNHTAEGNER;FDLATILGR;GDEGQLADFAAR;GIDNASYYR;GLNNYWGYNSIAFFAPHPR;GQHLQFDSTFEVK;HPAVPEELR;LLIDPYAK;LTASGDMFNNR;NYFATLLLAQGTPMIVAGDEFSR;PGAEATVLLIVNAHHDIVPFK;QLVGSLK;RPYSSVNFITAHDGFTLR;SMLLMVLQYDEE;TIIYEAHAR;VIDPAFTWGR;VQIPWER;VYGPYEPENGHR;WSEALFGYTIGHPDGDLSFDER;YWAGEMHVDGFR	24	49.2	0	98.014	26.9695	26.8972	27.0433	27.0081	27.0379	26.6878	26.6043	26.6071	26.6442	26.666	23	20	18	17	20	18	18	16	15	17	48.3	39.5	37.1	32.4	38.4	35.4	32.9
Q88EE2	PP_4523	tr|Q88EE2|Q88EE2_PSEPK Agmatinase OS=Pseudomonas putida (strain ATCC 47054 / DSM 6125 / CFBP 8728 / NCIMB 11950 / KT2440) OX=160488 GN=PP_4523 PE=3 SV=1	26.9301	26.3569	+	5.39691	0.573163	By MS/MS	By MS/MS	By MS/MS	By MS/MS	By MS/MS	By MS/MS	By MS/MS	By MS/MS	By MS/MS	By MS/MS	AESVMIRPYNMATGAAPFDSLSVADIGDVAINTFNLLDAVR;AQGYTADDFNWSR;FGGIATMLR;GLDAAFIGVPLDIGTSLR;IGLVHIDAHADVNDHMFGEK;SLEPLMAEVR;TLHQPLGGNEMPR	7	38.8	0	30.039	26.9682	26.8852	27.0498	26.9319	26.8154	26.3081	26.4163	26.4589	26.3114	26.29	7	6	7	7	6	6	6	5	6	6	38.8	34.7	38.8	38.8	25.9	25.9	25.9
Q88RL6	PP_0113	tr|Q88RL6|Q88RL6_PSEPK Methionine ABC transporter, permease protein OS=Pseudomonas putida (strain ATCC 47054 / DSM 6125 / CFBP 8728 / NCIMB 11950 / KT2440) OX=160488 GN=metI PE=3 SV=1	25.5126	25.9166	+	5.37575	-0.403972	By MS/MS	By MS/MS	By MS/MS	By matching	By MS/MS	By MS/MS	By MS/MS	By MS/MS	By MS/MS	By MS/MS	GIIEATQSMGATTR;LVETALR;QIITSALLPEAR	3	14.8	0	3.9005	25.4662	25.5013	25.5035	25.4814	25.6108	26.0029	25.9059	25.886	25.942	25.8462	2	2	2	2	2	3	3	3	3	3	9.4	9.4	9.4	9.4	9.4	14.8	14.8
Q88KF2	PP_2338	tr|Q88KF2|Q88KF2_PSEPK 2-methylcitrate dehydratase OS=Pseudomonas putida (strain ATCC 47054 / DSM 6125 / CFBP 8728 / NCIMB 11950 / KT2440) OX=160488 GN=prpD PE=3 SV=1	26.6905	26.4211	+	5.37522	0.269482	By MS/MS	By MS/MS	By MS/MS	By MS/MS	By MS/MS	By MS/MS	By MS/MS	By MS/MS	By MS/MS	By MS/MS	DGSSTEQVVVEYPIGHR;DLALKPAGQYELR;DQQKLEGTAVHR;DVLEAMVMAHEIQGVLALENAFNR;EKMEVVEDPR;EQMLSALSHAFVDGQALR;EYLEPGKR;GEMGVPGVLTASQWGFYDVSFSHTNK;IVITTQESAIR;LADIALR;LPQALGSYVMENVLFK;MEVVEDPR;SANVDLNDRPDYDR;SIANALQVFFK;SWAAGDASSR;VAAGEKPLLMR;VGLDHVILVK;VLQTLADYALGYR;VPGTSYR;WLDYNDTWLAAEWAHPSDNLGGILAVADHLSQK	20	54.9	0	114.24	26.6721	26.6816	26.734	26.6776	26.6874	26.4282	26.3403	26.4184	26.4529	26.4655	16	20	18	16	16	15	17	16	13	15	38.7	54.9	50.2	38.7	41.9	39.9	40.7
Q88NX8	PP_1075	sp|Q88NX8|GLPK_PSEPK Glycerol kinase OS=Pseudomonas putida (strain ATCC 47054 / DSM 6125 / CFBP 8728 / NCIMB 11950 / KT2440) OX=160488 GN=glpK PE=3 SV=1	28.5213	28.1965	+	5.36492	0.324751	By MS/MS	By MS/MS	By MS/MS	By MS/MS	By MS/MS	By MS/MS	By MS/MS	By MS/MS	By MS/MS	By MS/MS	AALESIAYQTR;AIIFDR;DANVVGTSQR;DGHEDYIR;DSNGVYLVPAFTGLGAPYWDPYAR;DVLDAMQQDCGQR;EFSPQLDETQK;EFSPQLDETQKEK;ETTALGAAYLAGLACGFWSGLDELR;ETTALGAAYLAGLACGFWSGLDELRDK;ETTGLVTDPYFSGTK;GALFGLTR;GELLFGTIDTWLIWK;GEVAYALEGAVFNGGSTVQWLR;IVNDALDTEYFASK;LLEILGIPR;LYAGWK;NTYGTGCFLLMNTGDQAVK;NYIIALDQGTTSSR;QMLPEVRPSSEVYGHTK;SGIAIAGIAGDQQSALFGQMCVEPGQAK;SSHGLLTTIACGPR;STEICAQLK;STEICAQLKR;TDTQDKNYIIALDQGTTSSR;TLMFNI…	31	76.6	0	323.31	28.4847	28.4937	28.5797	28.5609	28.4876	28.1428	28.2559	28.1685	28.1765	28.239	28	27	27	27	27	24	27	25	26	26	73.1	70.5	72.9	70.3	71.7	63.5	72.9
Q88C43	PP_5340	tr|Q88C43|Q88C43_PSEPK Acetylpolyamine aminohydrolase OS=Pseudomonas putida (strain ATCC 47054 / DSM 6125 / CFBP 8728 / NCIMB 11950 / KT2440) OX=160488 GN=aphA PE=3 SV=1	26.7769	23.1132	+	5.36275	3.66368	By MS/MS	By MS/MS	By MS/MS	By MS/MS	By MS/MS			By matching			ADHVLDQVK;IGQLGKPTLFVMEGGYAVEEIGINAVNVLEGFQR;KLGDIQGPTDFGR;LDSPDYLEMGK;LDSPDYLEMGKR;MLTIYSDDHR;VAILDVDYHHGNGTQDIFYSR;VHSADYLDFFEGAWAR;WAALGQEGDLLPFTWPAR	9	38.3	0	93.318	26.4138	26.5367	27.3626	27.3265	26.245	23.4721	22.7409	22.4448	23.7547	23.1536	9	8	8	8	8	0	0	1	0	0	38.3	35.7	35.7	38	38	0	0
Q88I56	PP_3145	tr|Q88I56|Q88I56_PSEPK DUF3313 domain-containing protein OS=Pseudomonas putida (strain ATCC 47054 / DSM 6125 / CFBP 8728 / NCIMB 11950 / KT2440) OX=160488 GN=PP_3145 PE=4 SV=1	29.6029	29.3826	+	5.35479	0.220351	By MS/MS	By MS/MS	By MS/MS	By MS/MS	By MS/MS	By MS/MS	By MS/MS	By MS/MS	By MS/MS	By MS/MS	ASFLAAK;DQDVDVGVEAAFLDGSSQK;DYSGFLK;EMASVMPLAK;GAGQELENDTQK;GPGPGVIVVR;GPGPGVIVVRPAITAVSTSNEGLRPYEVIPIALIAAGVNTAMGGR;KGAGQELENDTQK;LTLNDVKPVLDGWAK;PAITAVSTSNEGLRPYEVIPIALIAAGVNTAMGGR;PQPTAVISQQTLQEITR;PVLDGWAK;SPSGDPVMR;VFVEPSQFYPK;VFVEPSQFYPKPQPTAVISQQTLQEITR;VLAQVVR;VNINQYSK;YFNEALR;YFNEALRR	19	64.5	0	323.31	29.5942	29.5895	29.6176	29.6146	29.5988	29.3187	29.3689	29.4343	29.3842	29.4068	18	16	19	17	18	18	16	18	17	17	64.5	61.5	64.5	64.5	64.5	64.5	64.5
Q88DF5	PP_4870	tr|Q88DF5|Q88DF5_PSEPK Azurin OS=Pseudomonas putida (strain ATCC 47054 / DSM 6125 / CFBP 8728 / NCIMB 11950 / KT2440) OX=160488 GN=PP_4870 PE=4 SV=1	30.3704	30.7863	+	5.35328	-0.415836	By MS/MS	By MS/MS	By MS/MS	By MS/MS	By MS/MS	By MS/MS	By MS/MS	By MS/MS	By MS/MS	By MS/MS	ADNAAIIAHTK;ETEVKFDTSK;LEAGGDYSFFCTFPGHISMMK;LTHSGNLPK;MIGAPEK;MIGAPEKETEVK;MIGAPEKETEVKFDTSK;NVMGHNLVISK;TADMQAIATEGMSQGLDK;TADMQAIATEGMSQGLDKDYLK	10	61.1	0	182.29	30.2732	30.3953	30.3496	30.4082	30.4258	30.7399	30.8082	30.8671	30.7173	30.7988	8	9	8	8	9	8	10	9	10	8	57.7	61.1	57.7	57.7	61.1	57.7	61.1
Q88M04	PP_1771	sp|Q88M04|KCY_PSEPK Cytidylate kinase OS=Pseudomonas putida (strain ATCC 47054 / DSM 6125 / CFBP 8728 / NCIMB 11950 / KT2440) OX=160488 GN=cmk PE=3 SV=1	27.8606	28.2293	+	5.3419	-0.368696	By MS/MS	By MS/MS	By MS/MS	By MS/MS	By MS/MS	By MS/MS	By MS/MS	By MS/MS	By MS/MS	By MS/MS	AVAPLKPAADAIQLDSTELSIEQVLQR;DALLVR;DMGTVVFPDAPLK;EVPGLIADGR;GEDVSLSSLLDEIR;GKGEDVSLSSLLDEIR;LAAHLDVQFIAAEPGK;LLDSGALYR;LQQIILEGEDVSNVIR;MNSMAPVITIDGPSGSGK;TETVGAGASMVASLPAVR;VFLTASAEER	12	69.7	0	113.39	27.8805	27.7927	27.7969	27.9335	27.8996	28.2119	28.1891	28.281	28.1968	28.2679	12	11	11	12	11	11	11	12	12	11	69.7	65.4	57.9	69.7	65.4	65.4	65.4
Q88PN2	PP_0817	tr|Q88PN2|Q88PN2_PSEPK Aminotransferase OS=Pseudomonas putida (strain ATCC 47054 / DSM 6125 / CFBP 8728 / NCIMB 11950 / KT2440) OX=160488 GN=alaC PE=4 SV=1	28.4668	28.2043	+	5.33096	0.262487	By MS/MS	By MS/MS	By MS/MS	By MS/MS	By MS/MS	By MS/MS	By MS/MS	By MS/MS	By MS/MS	By MS/MS	AISNWYK;APSIMQVPGAK;ASMYVWAK;DIAEQYR;DIAVEFFTLSK;DRYEVDIDPESEAIVTIGSK;FALIENQDR;GEDIIDLSMGNPDGATPPHIVEK;GLHELGWMVENPK;IDRLPPYVFNITAELK;IGFMVGNPELVSALAR;IPPEYAHLGSLEFSK;LVQVAQR;MMILGFPSNPTAQCVELDFFER;RGEDIIDLSMGNPDGATPPHIVEK;SVPLVPGVDFFNELER;SYHDYGTFTPLQVAAIAALEGDQQCVR;SYNMAGWR;VCVSPGIGFGDYGDDHVR	19	63.4	0	190.54	28.4745	28.4576	28.4771	28.4297	28.4952	28.15	28.1745	28.2433	28.2653	28.1887	17	19	19	18	17	16	15	17	17	16	55.2	63.4	63.4	60.7	60.7	55.7	53
Q88CV5	PP_5075	tr|Q88CV5|Q88CV5_PSEPK Glutamate synthase (NADPH) beta subunit OS=Pseudomonas putida (strain ATCC 47054 / DSM 6125 / CFBP 8728 / NCIMB 11950 / KT2440) OX=160488 GN=gltD PE=4 SV=1	27.8061	28.205	+	5.32672	-0.398866	By MS/MS	By MS/MS	By MS/MS	By MS/MS	By MS/MS	By MS/MS	By MS/MS	By MS/MS	By MS/MS	By MS/MS	AGVTPVVFDK;AGVTPVVFDKNPEIGGLLTFGIPEFK;CPVHNFIPNWLK;DEANMPGSR;DVTMEQLLAEYDAVFMGMGTYTYMK;EFVEIYEPFKPQQSVEQAHR;EVFTGMGIEFR;GGFPGEDLPGVHDALDFLIANVNR;GSDLVVTAIFEGR;LNNDFQFIEVGR;LVSEGNILAAAELSHQTNTLPEVCGR;NLGFEK;PSPAPWFEQHGIQLDSQGR;QPIAIVGEDKVEGVK;RSPEPIPGSEEILPADAVVIAFGFRPSPAPWFEQHGIQLDSQGR;SPEDFVDMQGK;SPEPIPGSEEILPADAVVIAFGFR;TAAEGILDYLEV;VAIIGAGPAGLGCADVLVR;VFAGGDMVR;VVVLGGGDTAMDCNR;YITDTAFAMGWRPDMSK	22	69.1	0	300.65	27.7402	27.7722	27.7974	27.855	27.8659	28.1735	28.2523	28.2465	28.2437	28.109	19	19	17	18	18	20	19	18	18	19	61.4	64.2	56.8	58.7	57.2	66.5	63.8
Q88RG4	PP_0166	tr|Q88RG4|Q88RG4_PSEPK Membrane fusion protein (MFP) family protein OS=Pseudomonas putida (strain ATCC 47054 / DSM 6125 / CFBP 8728 / NCIMB 11950 / KT2440) OX=160488 GN=PP_0166 PE=3 SV=1	26.7847	27.0639	+	5.31504	-0.279192	By MS/MS	By MS/MS	By MS/MS	By MS/MS	By MS/MS	By MS/MS	By MS/MS	By MS/MS	By MS/MS	By MS/MS	AAPNQAASEESLYQSR;AKLEQIGADTITDEDKK;DIAFLHPGQEATVK;EGQIVEVGQPLLR;EISMSEPLVATGAISQVEVLR;FASNVGETEADR;FTAYDYTIYGGLK;GQLDSTALAIPR;GSDSLGGQPLPEVNK;IQNLEGGIVAEIFAK;LAMALR;LDMGQFK;LEQIGADTITDEDKK;LSAEVEDRPLIIDEK;QLLVNTIGGVIQPGSDIIEVVPLDDTLVIEAK;QQLQDEIGGLQQQLVQR;RQQLQDEIGGLQQQLVQR;SHLGTDEKPLLIIPGMVATVDIMTGK;TIMSYLLKPIMK;TLVTSPVR;TQYANSLELLR	21	61.8	0	102.18	26.7849	26.7914	26.8227	26.7819	26.7423	27.1194	27.0197	27.0562	27.1121	27.0119	15	16	17	14	16	16	16	18	16	16	43	47.2	42.1	39.7	41.9	46.5	46.5
Q88GN1	#N/A	tr|Q88GN1|Q88GN1_PSEPK ApeA N-terminal domain-containing protein OS=Pseudomonas putida (strain ATCC 47054 / DSM 6125 / CFBP 8728 / NCIMB 11950 / KT2440) OX=160488 GN=PP_3690 PE=4 SV=1	23.4805	22.5157	+	5.30933	0.964829	By MS/MS	By MS/MS	By MS/MS	By MS/MS	By MS/MS	By MS/MS	By MS/MS	By MS/MS	By MS/MS	By MS/MS	SETAHAVETGEAR;SLNVLSGVR	2	5	0	9.2231	23.5924	23.5659	23.3431	23.4063	23.4947	22.3779	22.5729	22.552	22.3234	22.7521	1	1	1	1	1	2	2	2	2	2	3	3	3	3	3	5	5
Q88RG3	PP_0167	tr|Q88RG3|Q88RG3_PSEPK Toxin secretion ATP-binding protein OS=Pseudomonas putida (strain ATCC 47054 / DSM 6125 / CFBP 8728 / NCIMB 11950 / KT2440) OX=160488 GN=paxB PE=4 SV=1	26.7392	27.0218	+	5.29954	-0.282561	By MS/MS	By MS/MS	By MS/MS	By MS/MS	By MS/MS	By MS/MS	By MS/MS	By MS/MS	By MS/MS	By MS/MS	ALGPLGQLNGLLAR;ALLLNPQILLLDEPTSAMDNTGEER;ASLLSLVDR;FDVNHGNLIPR;GQIVADGPK;HNIGYVPQDIQLLAGTLR;KLEQIPSIAMPAMLLLK;LHPDGYELQVGER;LIVIDR;LLLSESDGGEVHVSR;LQAVVEGK;LSPELLPR;NFEERPLSR;NINLTIRPGEK;PLMATMER;QIDVSELR;QSSLIETLAGLDAVK;QYMWEQTLGTLSR;SAVLLGWENDDTAR;SQHDDPLLDSLLSLCVLHQKPASR;TMALASER;TVLLVTHR;VFFAQPQHK;VMLTTGLPLPAQR;VQLSHDPR;VTMVSTDHMMDLPQER;YIEDELILQAAELAGVHEFAR	27	47.1	0	106.04	26.7374	26.7322	26.7283	26.7407	26.7574	27.06	27.022	27.0742	27.0264	26.9261	21	24	21	20	22	24	24	23	24	23	36.4	40.5	35	35.2	38.4	40	39.8
Q88E40	PP_4628	tr|Q88E40|Q88E40_PSEPK Flavodoxin-like domain-containing protein OS=Pseudomonas putida (strain ATCC 47054 / DSM 6125 / CFBP 8728 / NCIMB 11950 / KT2440) OX=160488 GN=PP_4628 PE=4 SV=1	26.8146	27.381	+	5.29544	-0.566402	By MS/MS	By MS/MS	By MS/MS	By MS/MS	By MS/MS	By MS/MS	By MS/MS	By MS/MS	By MS/MS	By MS/MS	AAGFEAWHAAR;ATLQDLQGFAPDALLAVTSTTGMGELPDNLMPLYSTLR;DTLPAAWR;ELFAELGVR;EVQPMLR;LDASETVTPEADAEPWLAELASALNA	6	65.6	0	32.471	26.8192	26.8039	26.8647	26.7133	26.872	27.2856	27.263	27.4664	27.4696	27.4205	5	4	5	5	5	6	5	5	5	5	40.4	35.8	60.9	40.4	60.9	65.6	60.9
Q88CW7	PP_5063	sp|Q88CW7|BETB_PSEPK Betaine aldehyde dehydrogenase OS=Pseudomonas putida (strain ATCC 47054 / DSM 6125 / CFBP 8728 / NCIMB 11950 / KT2440) OX=160488 GN=betB PE=3 SV=1	26.7723	26.2322	+	5.2879	0.540103	By MS/MS	By MS/MS	By MS/MS	By MS/MS	By MS/MS	By MS/MS	By MS/MS	By MS/MS	By MS/MS	By MS/MS	AVDILR;EEIFGPVMSILTYETEEEVIR;ENGVSSLAQYTR;ERNDELAMLETLDTGK;ESSFVYTR;EVTMELGGK;KVMASASSSSLK;LAEIYTEAGLPNGVFNVLTGSGR;LTAGDFAK;LYIDGAYVDAGSDATFEAINPATGEVLAHVQR;SAPALAAGNAMIFKPSEVTSLTTLK;SPLIICADADLDK;VFIPAEMK;VGNPEDENTNFGPLVSFQHMESVLGYIAK;VMASASSSSLK;VSFTGGTTTGK;VWAAMTAMQR;YVDIVTGADVLEYYAGLVPAIEGEQIPLR	18	55.5	0	123.84	26.7985	26.6629	26.8243	26.7813	26.7944	26.2184	26.3695	26.1085	26.212	26.2525	17	13	17	16	15	13	12	13	12	14	51.2	38.6	52.9	45.3	44.1	38.4	40
Q88F34	PP_4265	tr|Q88F34|Q88F34_PSEPK DNA-binding transcriptional dual regulator OS=Pseudomonas putida (strain ATCC 47054 / DSM 6125 / CFBP 8728 / NCIMB 11950 / KT2440) OX=160488 GN=fnrA PE=4 SV=1	27.0619	27.5992	+	5.28517	-0.537287	By MS/MS	By MS/MS	By MS/MS	By MS/MS	By MS/MS	By MS/MS	By MS/MS	By MS/MS	By MS/MS	By MS/MS	DCSLAPLCLPLSLNLEDMDALDEIVKR;EIRDDQQMMLLLSK;EVHILDPIQLCALAGGAIEA;FQQNGLLR;GEFLFR;GYSANQFR;IATFLVNLSAR;KGEFLFR;LDELSVQLPQLR;NEIGNYLGLAVETVSR;QGDSFGSVYAVR	11	55.3	0	64.802	27.2182	26.9902	27.0233	26.9668	27.111	27.5603	27.5706	27.6709	27.6146	27.5793	10	10	10	9	9	11	11	11	10	10	44.3	44.3	44.3	38.5	39.8	55.3	55.3
Q88F84	PP_4214	tr|Q88F84|Q88F84_PSEPK cysteine desulfurase OS=Pseudomonas putida (strain ATCC 47054 / DSM 6125 / CFBP 8728 / NCIMB 11950 / KT2440) OX=160488 GN=pvdN PE=3 SV=1	25.2844	23.9588	+	5.27883	1.32557	By MS/MS	By MS/MS	By MS/MS	By MS/MS	By MS/MS	By MS/MS	By MS/MS	By matching	By matching	By matching	LPVGQIGALVHEANR;TAPGLLNTEAEIDR;VSDDQVLSTIAAAIKPQTR;YLEVKPR	4	12.9	0	6.8558	24.9869	25.4795	25.3826	25.4556	25.1176	23.9462	24.2541	23.9016	23.8425	23.8499	3	4	3	3	3	1	2	1	2	1	9.6	12.9	9.6	9.6	9.6	1.6	7.9
Q88FT3	PP_3999	sp|Q88FT3|CYSG_PSEPK Siroheme synthase OS=Pseudomonas putida (strain ATCC 47054 / DSM 6125 / CFBP 8728 / NCIMB 11950 / KT2440) OX=160488 GN=cysG PE=3 SV=1	25.8623	26.3021	+	5.2669	-0.439752	By MS/MS	By MS/MS	By MS/MS	By MS/MS	By MS/MS	By MS/MS	By MS/MS	By MS/MS	By MS/MS	By MS/MS	AASTPAALVQQGTTR;ADHSVPQDQINR;AKLEAWIPSAYGELAGLAAR;GFWETVFQGPIAER;GGEEIEELAEHGIPFQVVPGITAASGCSAYGGIPLTHR;LKGGDPFIFGR;LLADAGGVLR;LLQAMVDGAPVQQGGEVYLVGAGPGDPDLLTFR;LLVDLAR;LMQQADVVLYDR;MDYLPLFHK;QLAGQGAEAER;RADHSVPQDQINR;SLYPDVNQR;SPLVIAVSSGGDAPVLAR;VFTGTLADLPDLVAQHEVHAPTLVIVGEVVQLR;VLVVGGGEIALR;VVAPDVDGQLAALAR	18	60.5	0	62.974	25.8683	25.8391	25.9745	25.7563	25.8734	26.3031	26.2487	26.3152	26.3763	26.267	13	12	14	12	12	15	13	16	16	14	42.8	34.1	45.4	40.4	35	38	34.1
Q88NW9	PP_1084	tr|Q88NW9|Q88NW9_PSEPK Alkyl hydroperoxide reductase C OS=Pseudomonas putida (strain ATCC 47054 / DSM 6125 / CFBP 8728 / NCIMB 11950 / KT2440) OX=160488 GN=tsaA PE=1 SV=1	32.7433	32.4706	+	5.26174	0.272683	By MS/MS	By MS/MS	By MS/MS	By MS/MS	By MS/MS	By MS/MS	By MS/MS	By MS/MS	By MS/MS	By MS/MS	APDFTVPAVLGNGEIVDSFNLASAIK;AYDVESEGGVAFR;GAFLIDTNGVVR;GDKGMNASPEGVAAYLSENAGKL;GKYGLVFFYPLDFTFVCPSELIALDNR;GMNASPEGVAAYLSENAGK;GMNASPEGVAAYLSENAGKL;IPDFQAR;KAPDFTVPAVLGNGEIVDSFNLASAIK;LVDALQFHEEHGEVCPANWK;NMDELLR;NTPVNNGGIGQVK;NVEVIGVSIDSHFTHNAWR;SQIVNDLPLGR;YGLVFFYPLDFTFVCPSELIALDNR;YGLVFFYPLDFTFVCPSELIALDNRIPDFQAR;YTLAADMTHEICK	17	96	0	323.31	32.8067	32.7002	32.6935	32.7328	32.7832	32.5093	32.4493	32.4447	32.491	32.4588	17	17	17	16	16	16	15	15	16	17	96	96	96	96	96	94.5	95
A0A140FWK7	0	tr|A0A140FWK7|A0A140FWK7_PSEPK Uncharacterized protein OS=Pseudomonas putida (strain ATCC 47054 / DSM 6125 / CFBP 8728 / NCIMB 11950 / KT2440) OX=160488 GN=PP_5658 PE=4 SV=1	26.684	27.0644	+	5.26035	-0.380434	By MS/MS	By MS/MS	By MS/MS	By MS/MS	By MS/MS	By MS/MS	By MS/MS	By MS/MS	By MS/MS	By MS/MS	ADLNLVGALDLTILK;FASTAGSDVAQVLK;LLALLPASGLAR;LSLKPVVDFNSYLR;PVVDFNSYLR;TFTEAALHTR	6	40.6	0	12.998	26.6744	26.6315	26.664	26.6534	26.7967	27.0709	27.0782	27	27.0446	27.1284	5	5	5	5	5	5	4	4	5	5	40.6	40.6	40.6	40.6	40.6	31.9	31.9
Q88D10	PP_5019	tr|Q88D10|Q88D10_PSEPK Ribosomal RNA small subunit methyltransferase E OS=Pseudomonas putida (strain ATCC 47054 / DSM 6125 / CFBP 8728 / NCIMB 11950 / KT2440) OX=160488 GN=PP_5019 PE=3 SV=1	24.4988	25.11	+	5.25869	-0.61117	By MS/MS	By MS/MS	By MS/MS	By MS/MS	By MS/MS	By MS/MS	By MS/MS	By MS/MS	By MS/MS	By MS/MS	AGLAPVQLGDR;AVEQAVTLAIGPEGGWIPYEVDLLGK;FKPFVEDR;FTHMQEIHR;LILLNSYK;LPLTLVLAVPR;SFWQTPFLQPDTIR;VETAVTALLSR	8	41.7	0	10.6	24.526	24.4718	24.5001	24.4159	24.5803	25.2595	25.1593	25.1336	25.0262	24.9714	2	3	4	2	5	6	5	6	7	5	8.1	10.6	16.6	9.4	20	31.1	21.3
Q88NV5	PP_1099	tr|Q88NV5|Q88NV5_PSEPK Cold shock protein CapB OS=Pseudomonas putida (strain ATCC 47054 / DSM 6125 / CFBP 8728 / NCIMB 11950 / KT2440) OX=160488 GN=capB PE=4 SV=1	30.4359	31.15	+	5.24818	-0.714145	By MS/MS	By MS/MS	By MS/MS	By MS/MS	By MS/MS	By MS/MS	By MS/MS	By MS/MS	By MS/MS	By MS/MS	AIQADGFK;EGQAVTFVATR;GMQAEEVQIA;GYGFITPQSGDDLFVHFK;SNRQSGVVK;WFNDEK;WFNDEKGYGFITPQSGDDLFVHFK	7	89.9	0	55.311	30.435	30.476	30.5712	30.269	30.4282	31.1813	30.9841	31.1181	31.2225	31.2441	6	7	7	5	7	5	6	6	6	7	75.4	89.9	89.9	75.4	89.9	75.4	89.9
Q88DN5;REV__Q88RF6	#N/A	tr|Q88DN5|Q88DN5_PSEPK Magnesium and cobalt efflux protein CorC OS=Pseudomonas putida (strain ATCC 47054 / DSM 6125 / CFBP 8728 / NCIMB 11950 / KT2440) OX=160488 GN=corC PE=3 SV=1	28.5092	28.2537	+	5.23978	0.255445	By MS/MS	By MS/MS	By MS/MS	By MS/MS	By MS/MS	By MS/MS	By MS/MS	By MS/MS	By MS/MS	By MS/MS	ALTPIENFNEFFDSEFSDDEFDTVGGLVMSAFGHLPK;DIMVPR;DLLPLILK;DLLRPATFVPESK;EFLPAVIDAAHSR;ENGDSFNIK;LLDSEALTIVEGAIQVADLQVR;LNVLLR;LTPITR;LTQAFAHEPK;LTQAFAHEPKNR;NETTEIGSYK;NRQELLELLR;QELLELLR;RLNVLLR;RNETTEIGSYK;YPVIGESHDDVLGILLAK	17	60.9	0	105.08	28.4903	28.5113	28.5176	28.499	28.5276	28.2166	28.2376	28.3153	28.1976	28.3017	16	15	15	15	13	15	14	14	14	13	60.9	60.9	60.9	60.9	45.5	47.7	47.7
Q88HV5	PP_3248	tr|Q88HV5|Q88HV5_PSEPK Dyp-type peroxidase family protein OS=Pseudomonas putida (strain ATCC 47054 / DSM 6125 / CFBP 8728 / NCIMB 11950 / KT2440) OX=160488 GN=PP_3248 PE=1 SV=1	27.1921	27.5232	+	5.23852	-0.331056	By MS/MS	By MS/MS	By MS/MS	By MS/MS	By MS/MS	By MS/MS	By MS/MS	By MS/MS	By MS/MS	By MS/MS	EIPGLRPFPLLDAAVENPSTQHALWLWLR;GAGLAFVALGK;GGHDLTGYEDGTENPTDEEAVQAAIAADGSSFAAFQLWK;HDLQYFK;HLFFTLQSPEALPAALDALLPQVDGK;LSDNEELDDAPASAHVK;MSGLEDGIIDGLYR;PFQQGLLATPVPAHAR;QLLLGVGAPLAK;RLSDNEELDDAPASAHVK;RSVSWADQR;SFEAFEVQLR;SLPQADQDNIIGR;TAQESFEPEAFMVR;TQALEQALAPALSLADSVDGFLHR	15	84.3	0	162.73	27.1825	27.2834	27.2117	27.1106	27.1725	27.5048	27.543	27.5585	27.5301	27.4795	12	13	13	13	13	13	13	12	12	13	75.3	77.7	80.8	71.1	71.1	71.1	73.9
Q88C59	PP_5324	tr|Q88C59|Q88C59_PSEPK Response regulator OS=Pseudomonas putida (strain ATCC 47054 / DSM 6125 / CFBP 8728 / NCIMB 11950 / KT2440) OX=160488 GN=PP_5324 PE=4 SV=1	27.2223	27.7548	+	5.23572	-0.532503	By MS/MS	By MS/MS	By MS/MS	By MS/MS	By MS/MS	By MS/MS	By MS/MS	By MS/MS	By MS/MS	By MS/MS	ANPAFANDSLNALTAGKPEAVK;ENVIQAIQAGVSDFVGKPFTNEQLLTK;GDKENVIQAIQAGVSDFVGKPFTNEQLLTK;LDSLMAIGPAR;NLQFIMVTSR;RSEALPQVLEGAVLDLEQGESAEVAR;SEALPQVLEGAVLDLEQGESAEVAR;SKVNVLVVDDAPFIR;VAAPTPAPAKPLVAAPAPAAPAPSGR;VNVLVVDDAPFIR	10	47.3	0	175.98	27.3273	27.1041	27.2941	27.2042	27.1816	27.6679	27.797	27.7859	27.8276	27.6955	8	10	10	8	9	9	10	9	10	9	47	47.3	47.3	47	47	47	47.3
Q88NR2	PP_1143	tr|Q88NR2|Q88NR2_PSEPK 3-hydroxyisobutyrate dehydrogenase family protein OS=Pseudomonas putida (strain ATCC 47054 / DSM 6125 / CFBP 8728 / NCIMB 11950 / KT2440) OX=160488 GN=PP_1143 PE=4 SV=1	26.3284	26.8184	+	5.22976	-0.490037	By MS/MS	By MS/MS	By MS/MS	By MS/MS	By MS/MS	By MS/MS	By MS/MS	By MS/MS	By MS/MS	By MS/MS	ARPVLQVLGQR;EQGSATPLSGLAAQLMR;EVVFGEQGIAQGGR;LASSPAELCR;LHGSQGYLQK;LLAAGYPLTVWNR;SGQLLIDFSSLEPTATR;VTHMGAVGAGQVTK	8	35.9	0	46.59	26.3326	26.3558	26.318	26.2487	26.387	26.7236	26.7297	26.9355	26.8437	26.8596	7	7	7	7	7	7	8	8	8	8	32.5	32.5	32.5	32.5	32.5	32.5	35.9
Q88CW6	PP_5064	sp|Q88CW6|BETA_PSEPK Oxygen-dependent choline dehydrogenase OS=Pseudomonas putida (strain ATCC 47054 / DSM 6125 / CFBP 8728 / NCIMB 11950 / KT2440) OX=160488 GN=betA PE=3 SV=1	26.6278	26.0738	+	5.21397	0.554047	By MS/MS	By MS/MS	By MS/MS	By MS/MS	By MS/MS	By MS/MS	By MS/MS	By MS/MS	By MS/MS	By MS/MS	AGNNPLFHAMVEAGVQAGYPR;AIGVTYLVGDSEER;DIGPNDYHGGEGPVSVTTPK;EHGFQAHMGSMR;EISPGADVQTDEQLDK;EVIVSSGAIASPQLLQR;GYLDQAK;KRPNLTIVTHALTDR;LTEDAGVTVLLLEAGGPDYR;MGTDDMAVVDGEGR;QHPSILFNYMSTEQDWQEFR;SQEFDYIIVGAGSAGNTLATR;TEDLNGYQQEGFGPMDR;TQMPAALAFPLQGR;VVDASIMPLIITGNLNATTIMIAEK;YYVAGDAPVK	16	46.5	0	131.48	26.5233	26.5425	26.7848	26.6842	26.6043	25.9923	26.1028	26.0637	26.1126	26.0976	15	14	16	14	13	12	11	14	13	10	43	40	46.5	40	35.8	32.6	32.6
A0A140FWC7	0	tr|A0A140FWC7|A0A140FWC7_PSEPK Uncharacterized protein OS=Pseudomonas putida (strain ATCC 47054 / DSM 6125 / CFBP 8728 / NCIMB 11950 / KT2440) OX=160488 GN=PP_5576 PE=4 SV=1	28.5759	29.1686	+	5.21137	-0.592733	By MS/MS	By MS/MS	By MS/MS	By MS/MS	By MS/MS	By MS/MS	By MS/MS	By MS/MS	By MS/MS	By MS/MS	AKVDIDDLMSILTNK;ECLLEYIK;ELLAELVDATGIEVESEYAEVFAR;FQALSDEEDEEEYPVGAEPSGDER;KYTDQIIK;MVINGGSLAENLVGSSAYR;VDIDDLMSILTNK;YSQGFLLTNLIEFALAMSGR	8	74.7	0	265.47	28.5556	28.5982	28.472	28.511	28.7427	29.2042	29.0692	29.1197	29.2047	29.2453	8	8	8	8	8	8	8	8	8	8	74.7	74.7	74.7	74.7	74.7	74.7	74.7
Q88N35	PP_1381	tr|Q88N35|Q88N35_PSEPK 4-carboxymuconolactone decarboxylase OS=Pseudomonas putida (strain ATCC 47054 / DSM 6125 / CFBP 8728 / NCIMB 11950 / KT2440) OX=160488 GN=pcaC PE=4 SV=1	29.6615	28.9058	+	5.21112	0.755732	By MS/MS	By MS/MS	By MS/MS	By MS/MS	By MS/MS	By MS/MS	By MS/MS	By MS/MS	By MS/MS	By MS/MS	AVLGDAHVDR;HAWGDIWTRPGLPR;LNDFNGEFQEMITR;RAVLGDAHVDR;SLITIAMLIGMNR;YDAGMQVR	6	46.2	0	38.314	29.6695	29.642	29.7999	29.5955	29.6006	28.785	28.7265	28.9919	29.0217	29.0036	5	6	6	5	6	5	5	5	6	5	35.4	46.2	46.2	35.4	46.2	35.4	36.2
Q88FG6	PP_4130	tr|Q88FG6|Q88FG6_PSEPK NADH-quinone oxidoreductase subunit M OS=Pseudomonas putida (strain ATCC 47054 / DSM 6125 / CFBP 8728 / NCIMB 11950 / KT2440) OX=160488 GN=nuoM PE=3 SV=1	27.9436	27.1644	+	5.20979	0.779282	By MS/MS	By MS/MS	By MS/MS	By MS/MS	By MS/MS	By MS/MS	By MS/MS	By MS/MS	By MS/MS	By MS/MS	AYFGPAK;FGATLPR;QMGGLWHR;TAAYGLLR;TDTVLAGMDGR	5	8	0	6.6715	27.888	27.9266	27.9503	28.0357	27.9176	27.2974	27.1474	27.1432	27.3119	26.922	4	5	4	5	5	3	5	5	4	2	6.7	8	6.5	8	8	5.3	8
Q88M53	PP_1721	tr|Q88M53|Q88M53_PSEPK Phosphoserine phosphatase OS=Pseudomonas putida (strain ATCC 47054 / DSM 6125 / CFBP 8728 / NCIMB 11950 / KT2440) OX=160488 GN=PP_1721 PE=4 SV=1	26.0851	25.8357	+	5.20632	0.249391	By MS/MS	By MS/MS	By MS/MS	By MS/MS	By MS/MS	By MS/MS	By MS/MS	By MS/MS	By MS/MS	By MS/MS	DHELMEAYGR;GHLQMEDYMAFSLEPIAGR;ILIISASGTHLVGPIAAR;LGWVDGK;LGWVDGKDFLR;NDLPLLLR;RDHELMEAYGR;THGVLTYR;VDHPHVVNPDAVLR	9	41	0	15.804	26.0449	26.0651	26.0465	26.1319	26.1371	25.8692	25.826	25.8188	25.8599	25.8048	8	7	9	9	7	6	7	7	7	8	40.6	30.4	41	41	38.7	35.5	30.4
Q88GD6	PP_3788	tr|Q88GD6|Q88GD6_PSEPK Non-ribosomal peptide synthetase OS=Pseudomonas putida (strain ATCC 47054 / DSM 6125 / CFBP 8728 / NCIMB 11950 / KT2440) OX=160488 GN=PP_3788 PE=4 SV=1	23.4562	28.2746	+	5.20629	-4.81839	By matching	By matching		By matching	By MS/MS	By MS/MS	By MS/MS	By MS/MS	By MS/MS	By MS/MS	ALAATLMNQR;ALPTGDIVFLGR;FYLSGDVAR;GYASDVIPIGK;IELLTLHAR;IGQATTPSR;IYNGYGPTEATIGTLVFNPPR;LHELGVR;LQVEGAGEVR;LQWAQDYYALGSEDVTALK;LTYSELR;PVGAAFDLFPEPSPEATAYLIFTSGSTGVPK;TQASFDPSIQEAVLPFFSAGAVFVPDHNR;YPSNAAAFDEDQR	14	38.1	0	103.14	24.6524	22.6002	22.7269	24.4798	22.8217	28.3435	28.4036	28.1421	28.0341	28.4496	1	3	0	1	4	11	13	12	11	12	4.1	7.7	0	4.1	13.2	28.4	36.4
Q88L02	PP_2136	sp|Q88L02|FADB_PSEPK Fatty acid oxidation complex subunit alpha OS=Pseudomonas putida (strain ATCC 47054 / DSM 6125 / CFBP 8728 / NCIMB 11950 / KT2440) OX=160488 GN=fadB PE=3 SV=1	28.1436	27.7469	+	5.20282	0.396743	By MS/MS	By MS/MS	By MS/MS	By MS/MS	By MS/MS	By MS/MS	By MS/MS	By MS/MS	By MS/MS	By MS/MS	AISGELDYK;ALESGIVELK;ALEVEAAGFAK;DIREEAIQLGLNEASK;DKALEVEAAGFAK;DVFIVGADITEFVDNFK;DVFIVGADITEFVDNFKLPEAELVAGNLEANR;DVMAEGFPDR;EEAIQLGLNEASK;FDLKGESVNK;FGWPMGPAYLMDVVGIDTGHHGR;GFVAGQAGPNYPAPVEAIK;GFYAYETDKR;GTPILMK;IGLPEVK;KVFDATVLDVLKPIVFEQR;LGIYPGFGGTVR;LIGSDNAIEWIAAGK;LKLNAIEQMMAFETAK;LLGNRVEK;LNAIEQMMAFETAK;LPEAELVAGNLEANR;LTLNELR;LVSAGVDFVR;MAEALNAIRPTLSYGDFANVDIVVEAVVENPK;NPIVVNDCPGFLVNR;PTL…	39	61.4	0	323.31	28.0816	28.1264	28.2435	28.1343	28.1322	27.75	27.7066	27.8002	27.8098	27.6677	35	34	34	36	34	32	33	33	33	32	59	59.2	58.3	55.5	54.3	55.4	57.1
Q59692	PP_1342	sp|Q59692|FTSZ_PSEPK Cell division protein FtsZ OS=Pseudomonas putida (strain ATCC 47054 / DSM 6125 / CFBP 8728 / NCIMB 11950 / KT2440) OX=160488 GN=ftsZ PE=3 SV=3	29.1025	29.4336	+	5.19939	-0.331081	By MS/MS	By MS/MS	By MS/MS	By MS/MS	By MS/MS	By MS/MS	By MS/MS	By MS/MS	By MS/MS	By MS/MS	ADDVLAGAVR;DASLLSAFAK;DLERPTVMR;EATEAAIRNPLLEDVNLQGAR;EMGILTVAVVTRPFPFEGR;GILVNITAGPDLSLGEYSDVGSIIEAFASDHAMVK;GISDIIK;GLGAGANPEVGR;IAEVLQGTNMVFITTGMGGGTGTGAAPIIAEVAK;LLTILGK;LNPQDDLDYLDIPAFLR;LNPQDDLDYLDIPAFLRR;MFELVDNVPQSPVIK;MLAESVDSLITIPNEK;MQIADEGIR;NPLLEDVNLQGAR;QEQPAVNYR;RMQIADEGIR;RPGMINVDFADVR;SSIEGVEFICANTDAQALK;TILQLGTGVTK;TVMGEMGMAMMGTGCASGPNR;VGTVIDPDMR;VGTVIDPDMRDELHVTVVATGLGAR;VIGVG…	26	90.5	0	323.31	29.1588	29.0534	29.0637	29.0915	29.1452	29.3901	29.4322	29.5197	29.4364	29.3896	24	23	22	21	21	21	23	22	22	23	88.2	89.9	87.9	85.7	79.1	79.1	81.2
Q88MF4	PP_1617	tr|Q88MF4|Q88MF4_PSEPK S-formylglutathione hydrolase OS=Pseudomonas putida (strain ATCC 47054 / DSM 6125 / CFBP 8728 / NCIMB 11950 / KT2440) OX=160488 GN=frmC PE=3 SV=1	26.5331	25.7553	+	5.1884	0.777809	By MS/MS	By MS/MS	By MS/MS	By MS/MS	By MS/MS	By MS/MS	By MS/MS	By MS/MS	By MS/MS	By MS/MS	LAAELGLIIVAPDTSPR;LPVLYWLSGLTCTDENFMQK;MHDYVVEELPALIEAHFPASGER;MQPGYDHSYYFIASFIEEHLR;QLKPEALEQAAR;SFGGWHK;SLDNISCQK;SVSAFSPISNPMDCPWGEK	8	45.1	0	92.629	26.5663	26.58	26.501	26.5017	26.5163	25.5776	25.9885	25.6232	25.8115	25.7756	6	7	6	5	5	3	4	4	5	5	35.6	42.6	34.9	32.4	32.4	17.3	19.7
Q88N89	PP_1323	tr|Q88N89|Q88N89_PSEPK Phosphoheptose isomerase OS=Pseudomonas putida (strain ATCC 47054 / DSM 6125 / CFBP 8728 / NCIMB 11950 / KT2440) OX=160488 GN=gmhA PE=3 SV=1	25.8269	26.2469	+	5.1695	-0.420012	By MS/MS	By MS/MS	By MS/MS	By MS/MS	By MS/MS	By MS/MS	By MS/MS	By MS/MS	By MS/MS	By MS/MS	ALGQPGDVLLAISTSGNSANVIQAIQAAHDR;DGGGMASLLLPEDVEIR;EMIVVALTGR;ERPSLPAIALTTDSSTLTSIANDYSYNEVFSK;LFEASIETK;QQAMDILAPHIEQASLVMVNALLNEGK	6	64.6	0	155.15	25.8629	25.771	25.8498	25.7788	25.8721	26.1944	26.1557	26.283	26.3544	26.2472	5	6	6	6	6	6	6	6	6	6	60	64.6	64.6	64.6	64.6	64.6	64.6
Q88E32	PP_4636	tr|Q88E32|Q88E32_PSEPK Acetyl-CoA acetyltransferase OS=Pseudomonas putida (strain ATCC 47054 / DSM 6125 / CFBP 8728 / NCIMB 11950 / KT2440) OX=160488 GN=yqeF PE=3 SV=1	28.6934	28.1625	+	5.16619	0.530893	By MS/MS	By MS/MS	By MS/MS	By MS/MS	By MS/MS	By MS/MS	By MS/MS	By MS/MS	By MS/MS	By MS/MS	AEALGLPVLAK;AGLPFSVPALTLNK;AGWQLAELDLIEANEAFAAQALAVGNALAWDAAR;ALHLAAQAIR;DEQPRPDTTAESLAK;DGSVTAGNASSLNDGAAAVLLMSAAK;EQQDAFAAESQR;FDAEITPIVLPQK;FDAEITPIVLPQKK;IAAYASAGVDPAIMGIGPVSATQR;KAVAAIEAGR;MGHGQLIDSMITDGLWDAFNDYHMGITAENLVDK;MNDVVIVAATR;NDVVIVAATR;QTGLDPAQVDEVILGQVLTAGAGQNPAR;TAIGSFQGALATVPAVDLGAAVIK;VLVTLLHEMIK;VNVNGGAIALGHPIGASGCR	18	76	0	323.31	28.6765	28.7214	28.8096	28.6919	28.5678	28.0992	28.0829	28.2655	28.2058	28.1591	17	15	15	17	16	17	15	14	13	17	73.5	70.7	70.7	76	67.3	67.3	56.1
Q88D61	PP_4966	tr|Q88D61|Q88D61_PSEPK Transcriptional regulator of methionine metabolism OS=Pseudomonas putida (strain ATCC 47054 / DSM 6125 / CFBP 8728 / NCIMB 11950 / KT2440) OX=160488 GN=sahR PE=4 SV=1	23.923	25.6124	+	5.16559	-1.68938	By MS/MS	By matching	By MS/MS	By MS/MS	By MS/MS	By MS/MS	By MS/MS	By MS/MS	By MS/MS	By MS/MS	ALANDSFGVLELAQIFDIGQSGMSHHLK;ALPDGLR;DSLLALLDK;FAQVTALDNSPTMLELAR;LHFDPAASALEVGPGDGGFLPDLAR;VLAQADLVATR	6	29.7	0	39.347	23.8701	23.9771	24.0046	23.3938	24.3695	25.598	25.7872	25.5955	25.5925	25.4887	2	2	3	1	3	5	5	5	5	6	11.2	11.2	16.7	2.7	16.7	27.6	27.6
Q88CY1	PP_5048	tr|Q88CY1|Q88CY1_PSEPK DNA-binding transcriptional regulator NtrC OS=Pseudomonas putida (strain ATCC 47054 / DSM 6125 / CFBP 8728 / NCIMB 11950 / KT2440) OX=160488 GN=glnG PE=4 SV=1	25.5446	26.0085	+	5.16162	-0.463898	By MS/MS	By MS/MS	By MS/MS	By MS/MS	By MS/MS	By MS/MS	By MS/MS	By MS/MS	By MS/MS	By MS/MS	AAQELAVEPK;ANQHAQEQQGLDVPQNLAR;DAALLLGWGR;FREDLFHR;GAFTGAANLR;GQTSLLDSAVPSFER;IIAATHQNLESLVQAGK;NLPWPGNVR;TPEIIGEAPAMQEVFR;VLADGEFYR	10	25.7	0	22.882	25.5201	25.5557	25.4687	25.6432	25.5351	25.9456	26.0071	25.9219	26.0552	26.1124	6	6	7	6	7	8	10	9	8	9	14.4	14.4	16.5	14.4	16.3	18.4	25.7
Q88F75	PP_4223	tr|Q88F75|Q88F75_PSEPK Diaminobutyrate-2-oxoglutarate transaminase OS=Pseudomonas putida (strain ATCC 47054 / DSM 6125 / CFBP 8728 / NCIMB 11950 / KT2440) OX=160488 GN=pvdH PE=3 SV=1	26.3512	23.9376	+	5.15451	2.41363	By MS/MS	By MS/MS	By MS/MS	By MS/MS	By MS/MS	By MS/MS	By MS/MS	By MS/MS	By MS/MS	By MS/MS	AIGGSLPLAVVVYR;DWLDTWKPGAHAGTFR;FLPPLIISAEQIDEVAQR;FVQDLFGILPEALR;GIHVEDVEGR;GLILELGGR;GLMLGVELVDPQGQPDALGHPPANR;GNQMAMAAGSAVINYLVEHR;ITEQAGVALIVDEIQSGFAR;LAEHAEAMGQR;MFAFEHAGIVPDVVTLSK;RIPLALR;STVLAFQGAYHGMSQGALNLMGSHGPK;VLADELPLHTLDLTTPVK	14	50.2	0	62.903	26.3498	26.0168	26.8422	26.4115	26.1359	23.2063	24.2187	24.1388	23.9653	24.1589	12	11	14	13	11	4	6	7	5	5	40.7	36.3	50.2	46.2	36.7	11.7	20.1
Q88DC5	PP_4902	sp|Q88DC5|ORN_PSEPK Oligoribonuclease OS=Pseudomonas putida (strain ATCC 47054 / DSM 6125 / CFBP 8728 / NCIMB 11950 / KT2440) OX=160488 GN=orn PE=3 SV=1	27.749	27.9722	+	5.15068	-0.223225	By MS/MS	By MS/MS	By MS/MS	By MS/MS	By MS/MS	By MS/MS	By MS/MS	By MS/MS	By MS/MS	By MS/MS	EHFIKL;ESIAELR;GNTHLALDDIR;KGNTHLALDDIR;MDEWNTR;NLDVSTLK;NLENYFHYR;SPICGNSICQDR;VSMAEAEAQTIAFLEQWVPK	9	45	0	21.942	27.7938	27.7336	27.7607	27.7533	27.7033	27.974	27.9113	27.9837	27.9993	27.9926	8	8	7	7	8	7	7	9	9	8	38.3	38.3	35	37.8	38.3	35	35
Q88QC7	PP_0567	sp|Q88QC7|SPEA_PSEPK Biosynthetic arginine decarboxylase OS=Pseudomonas putida (strain ATCC 47054 / DSM 6125 / CFBP 8728 / NCIMB 11950 / KT2440) OX=160488 GN=speA PE=3 SV=1	27.1834	27.4419	+	5.14867	-0.25847	By MS/MS	By MS/MS	By MS/MS	By MS/MS	By MS/MS	By MS/MS	By MS/MS	By MS/MS	By MS/MS	By MS/MS	ALGLPVDHIDVGGGLGVDYDGTHSR;ATHYMGDVAAQYADGK;AVLQDLTCDSDGK;DAGLDQGIR;DDGSQWTVADSR;ESEVALVIEEAAELK;FGLSAAQLLSVVQR;FPDILQDR;HNDDVPTIENK;HWGAGYFAINEAGR;INQYVDEQSIETSMPVHAVK;KDDGSQWTVADSR;LALMGQK;LDEEPMR;LDEEPMRR;LEYQSQYTALYPIK;LGHNVFIVIEK;LLHFHMGSQIANLADYQHGFK;NASSINYDMDDYAGVVVGMLK;QSGLSLPLLVR;QVLDELNDK;SLTAHHAMLVIQVTDVEK;SVYGIR;TQYLDALR;VEVRPNGPQSAPIDLFEQVDELR;VKPQVGLR;VNQQEAVVENIIATQNVSIGLEAGSKPELLA…	28	58.9	0	227.69	27.1868	27.1952	27.2004	27.1516	27.1831	27.4875	27.4675	27.4569	27.4468	27.3508	26	27	26	27	27	26	27	27	27	26	56.2	57.6	55.6	57.6	57.6	51.6	57.6
Q88PA6	PP_0944	tr|Q88PA6|Q88PA6_PSEPK Fumarate hydratase class II OS=Pseudomonas putida (strain ATCC 47054 / DSM 6125 / CFBP 8728 / NCIMB 11950 / KT2440) OX=160488 GN=fumC-I PE=3 SV=1	28.1298	27.4462	+	5.14557	0.683665	By MS/MS	By MS/MS	By MS/MS	By MS/MS	By MS/MS	By MS/MS	By MS/MS	By MS/MS	By MS/MS	By MS/MS	ALLLAK;ANVELEQLSAGQGQAIVK;AVDNFPISGQR;DQLEALLDPEK;DQLEALLDPEKLTAGGI;DSMGELQVPAQALYGAQTQR;MPAQFIR;MSQVLDGWAAQINAAK;NLLESIELMANVSR;NPILVTALNPIIGYLK;PIIDVALEHTDLSR;QGRPIIDVALEHTDLSR;SHIEGVLPHLQALAQGGTAVGTGINAHPQFAVGFAR;TGRTHLMDAMPVR;THLMDAMPVR;TTAVALMK;VEFTPGQNLFALIGSQDTAVALSGQLK;WMNSGPLAGLGEIELQALQPGSSIMPGK	18	55.3	0	323.31	28.1648	27.9995	28.33	28.1428	28.0121	27.3407	27.4595	27.4376	27.5133	27.4797	16	16	16	16	16	14	14	16	14	15	53.2	53.2	53.2	53.2	53.2	43.6	43.6
Q88PG4	PP_0886	tr|Q88PG4|Q88PG4_PSEPK DUF541 domain-containing protein OS=Pseudomonas putida (strain ATCC 47054 / DSM 6125 / CFBP 8728 / NCIMB 11950 / KT2440) OX=160488 GN=PP_0886 PE=4 SV=1	28.0371	27.7081	+	5.14322	0.328992	By MS/MS	By MS/MS	By MS/MS	By MS/MS	By MS/MS	By MS/MS	By MS/MS	By MS/MS	By MS/MS	By MS/MS	AQLATEALGGK;ASEDALLK;ASEDALLKDAVDAFK;DAVDAFK;DLMVVTLYSEAQNSDPGK;FNQVSLR;KASEDALLKDAVDAFK;LESANFPALSQLTADLLQELK;MAGMDFSIAPATR;NSYPVYDSK;VVSLNLNSSGYPR;VVSLNLNSSGYPRPYLR	12	47.1	0	71.116	27.9389	28.0479	28.0576	28.0869	28.054	27.7223	27.6642	27.7677	27.6645	27.7216	10	10	12	11	11	9	11	10	11	10	45.4	45.4	47.1	45.4	45.4	43.3	47.1
Q88R06;REV__Q88FS1	#N/A	tr|Q88R06|Q88R06_PSEPK Formaldehyde dehydrogenase OS=Pseudomonas putida (strain ATCC 47054 / DSM 6125 / CFBP 8728 / NCIMB 11950 / KT2440) OX=160488 GN=fdhA PE=3 SV=1	27.0688	26.3973	+	5.14079	0.671537	By MS/MS	By MS/MS	By MS/MS	By MS/MS	By MS/MS	By MS/MS	By MS/MS	By MS/MS	By MS/MS	By MS/MS	AGGAYGYVDMGDWTGGQAEYVLVPYADFNLLK;DTPLHEQIVDILGEPEVDCAVDAVGFEAR;FGLGWAK;HEAPATVLNSLMQVTR;IEHGVILK;IGALSIR;INIAEVVGVQVINLDQAPEGYGEFDAGVPK;KFVIDPHK;KIEHGVILK;QLMQAIMWDR;SHSFHTGQTPTMK;SQGFEVVDLSK;VAGNIGIPGLYVTEDPGAVDAAAK;VVSTNICGSDQHMVR	14	52.9	0	83.354	27.1273	26.9442	26.9176	27.1933	27.1616	26.453	26.4194	26.2806	26.4524	26.3811	11	10	9	11	11	9	9	11	12	11	35.6	36.1	24.8	33.3	34.8	23.3	23.3
Q88DG2	PP_4863	tr|Q88DG2|Q88DG2_PSEPK High-affinity branched-chain amino acid transport ATP-binding protein OS=Pseudomonas putida (strain ATCC 47054 / DSM 6125 / CFBP 8728 / NCIMB 11950 / KT2440) OX=160488 GN=livF-II PE=3 SV=1	24.6413	25.2598	+	5.13992	-0.618466	By MS/MS	By MS/MS	By MS/MS	By MS/MS	By MS/MS	By MS/MS	By MS/MS	By MS/MS	By MS/MS	By MS/MS	LLLLDEPSLGLAPIVVK;MYELFPR;STLLMSIFGQPR;TGMTIFLVEQNANHALK	4	22.3	0	8.4832	24.6337	24.518	24.7079	24.6962	24.6509	25.1529	25.2702	25.3808	25.1379	25.3573	3	3	4	4	3	4	4	3	4	3	17.2	15.1	22.3	22.3	15.1	22.3	22.3
Q88NI6	PP_1221	tr|Q88NI6|Q88NI6_PSEPK Colicin S4 and filamentous phage transport system OS=Pseudomonas putida (strain ATCC 47054 / DSM 6125 / CFBP 8728 / NCIMB 11950 / KT2440) OX=160488 GN=tolA PE=4 SV=1	24.4048	25.2273	+	5.13344	-0.822526	By matching	By matching	By MS/MS	By matching	By matching	By MS/MS	By MS/MS	By MS/MS	By MS/MS	By MS/MS	AAEGWARPPSAR;AQALAELLSDTTER;LTEMQGMKPSDFNQYR;MTFTPEDLAL;QTEVEQLEQK	5	16.7	0	9.5369	24.4212	24.3541	24.3671	24.4201	24.4614	25.2958	25.1447	25.32	25.411	24.9652	1	2	4	3	3	5	4	4	4	3	2.7	6.5	12.4	9.1	9.7	16.7	12.4
Q88CV4	PP_5076	tr|Q88CV4|Q88CV4_PSEPK L-glutamate synthase(NADPH) alpha subunit OS=Pseudomonas putida (strain ATCC 47054 / DSM 6125 / CFBP 8728 / NCIMB 11950 / KT2440) OX=160488 GN=gltB PE=3 SV=1	28.6184	28.9824	+	5.12874	-0.364002	By MS/MS	By MS/MS	By MS/MS	By MS/MS	By MS/MS	By MS/MS	By MS/MS	By MS/MS	By MS/MS	By MS/MS	AAILGAESFGFGTAPMIALGCK;AFYEYNSMHMEPWDGPAGIVMTEGR;AMAQEHFAVELPK;AYADLITISGYDGGTGASPLTSIK;DHYIGTVDMVINFFTFVAEETR;DLAAFYPDLGDER;DPHHFAVLLGFGASAVYPYLAYEVLADLIR;DQVLRPLGEQGQEAVGSMGDDTPMAVLSQR;EILAAGLK;ELSENLDDYVR;EYTTLVDQRPVSMIR;FANDQIPDLEELGPLVNR;FDSAGISLGALSPEAHEALAEAMNR;FEDLENDQK;FGVTPEYLVNAEVLQIK;FKEYTTLVDQRPVSMIR;FLAHNGEINTITGNR;FSTNTLPK;FVHGGEYHAYNPDVVNTLQAAVQQGDYAK;FWLVKPK;GAQLFEAIGLAEEVVGLSFK;…	75	69.8	0	323.31	28.5956	28.6382	28.62	28.6373	28.6012	28.9158	28.9796	29.0598	29.0608	28.8962	67	69	67	64	60	66	65	67	66	65	63.4	63.4	63.1	62.9	56.6	62.7	60.3
Q88FQ1	PP_4037	tr|Q88FQ1|Q88FQ1_PSEPK NADP-dependent dihydropyrimidine dehydrogenase subunit OS=Pseudomonas putida (strain ATCC 47054 / DSM 6125 / CFBP 8728 / NCIMB 11950 / KT2440) OX=160488 GN=pydX PE=4 SV=1	27.7844	28.2386	+	5.12818	-0.454126	By MS/MS	By MS/MS	By MS/MS	By MS/MS	By MS/MS	By MS/MS	By MS/MS	By MS/MS	By MS/MS	By MS/MS	AGADQLAER;AGGLNEYGIAR;DQYDAVFLGLGLNAVR;DTGETFELAADAIFK;EVDFLLGIGGIEVR;FSDLAPPLTAR;GHADMGATGHEQDIAK;IAVVGAGPAGLSCAHR;ILSANILGGSCAR;IRVDENLQTSLPGVYAGGDCTALGQDLTVQAVQHGK;ISDENLQGAAER;LGGNLSLGELR;LGGNLSLGELRDQYDAVFLGLGLNAVR;LHTWARPDAVLLDDAGK;LRDTGETFELAADAIFK;LVDDYAQR;QADDLSQLPLADR;QLGLPDEEAPGVVAATEYIR;RGHADMGATGHEQDIAK;TNALNHLPR;YALDNAQFSAHPFK	21	58	0	259.15	27.8334	27.7601	27.7374	27.6777	27.9135	28.1881	28.221	28.2913	28.2664	28.2261	18	17	18	16	18	15	18	16	18	18	45.7	51.4	53.2	49	52.7	47	53.2
Q88RJ5	#N/A	tr|Q88RJ5|Q88RJ5_PSEPK BON domain-containing protein OS=Pseudomonas putida (strain ATCC 47054 / DSM 6125 / CFBP 8728 / NCIMB 11950 / KT2440) OX=160488 GN=PP_0134 PE=4 SV=1	29.6409	30.8837	+	5.12046	-1.24279	By MS/MS	By MS/MS	By MS/MS	By MS/MS	By MS/MS	By MS/MS	By MS/MS	By MS/MS	By MS/MS	By MS/MS	LSGEVENEVER;TTEKAPIEVQSSEGVVTLRGK	2	11.7	0.0018342	2.2651	29.2764	29.6382	29.8725	29.7609	29.6566	30.8105	30.8781	31.129	30.8981	30.7028	2	2	2	2	2	2	2	2	2	2	11.7	11.7	11.7	11.7	11.7	11.7	11.7
Q88H15	PP_3550	tr|Q88H15|Q88H15_PSEPK Transcriptional regulator EmrR OS=Pseudomonas putida (strain ATCC 47054 / DSM 6125 / CFBP 8728 / NCIMB 11950 / KT2440) OX=160488 GN=PP_3550 PE=4 SV=1	24.8342	25.7789	+	5.11659	-0.944702	By MS/MS	By matching	By MS/MS	By MS/MS	By matching	By MS/MS	By MS/MS	By MS/MS	By MS/MS	By MS/MS	ILDWHLESEGVTAAQFK;LALTADGQR;VLLSAGDPLTIR;YLGLDSGSMTR	4	31.2	0	5.7094	24.8174	24.7701	25.1493	24.7128	24.7213	25.7292	25.7972	25.6484	25.9287	25.7911	2	2	2	1	2	4	3	2	3	4	13.4	13.4	13.4	7.6	13.4	31.2	24.2
Q88KG6	PP_2324	tr|Q88KG6|Q88KG6_PSEPK Phospho-2-dehydro-3-deoxyheptonate aldolase OS=Pseudomonas putida (strain ATCC 47054 / DSM 6125 / CFBP 8728 / NCIMB 11950 / KT2440) OX=160488 GN=aroF-I PE=3 SV=1	29.4708	29.7474	+	5.10159	-0.276617	By MS/MS	By MS/MS	By MS/MS	By MS/MS	By MS/MS	By MS/MS	By MS/MS	By MS/MS	By MS/MS	By MS/MS	ALQTVTAGR;ANIMVDCSHANSNK;EMASGLSSAVGFK;FLGINQEGGVSIVTTK;GGNGKPNYDSVSVALCEQDLAK;GLINDPYLDDSFK;GNPYGHVVLR;IQDGLHIGR;KLLLDLAEMGLPTATEALDPISPQYLQDLISWSAIGAR;LFVVVGPCSIHDIK;LKDVLPQR;LKDVLPQRK;LLLDLAEMGLPTATEALDPISPQYLQDLISWSAIGAR;NGTDGGLTVAINALQSVSK;NGTDGGLTVAINALQSVSKPHR;VLAEEVSDTLYLVMR;VYFEKPR	17	57	0	129.76	29.4523	29.4919	29.4922	29.4095	29.5079	29.6868	29.7331	29.8102	29.7728	29.7342	16	15	15	14	14	13	14	14	13	14	56.8	50.8	56.5	50.5	46.5	46.5	46.5
Q88K32	PP_2460	tr|Q88K32|Q88K32_PSEPK Ribonucleoside hydrolase OS=Pseudomonas putida (strain ATCC 47054 / DSM 6125 / CFBP 8728 / NCIMB 11950 / KT2440) OX=160488 GN=Nuh PE=4 SV=1	26.8869	26.4721	+	5.09775	0.414798	By MS/MS	By MS/MS	By MS/MS	By MS/MS	By MS/MS	By MS/MS	By MS/MS	By MS/MS	By MS/MS	By MS/MS	EDIPVYAGAGR;QLAAVNNQASK;RIHMSIDSR;RPANVLWVEQGDAQGLFDLLSAR;TPIYAADVHGEEGLTGVQVHEPK	5	23.9	0	52.538	26.8868	26.9136	26.8749	26.93	26.8289	26.482	26.5878	26.4621	26.4754	26.353	5	5	4	5	5	5	5	3	4	5	23.9	23.9	20.5	23.9	23.9	23.9	23.9
Q88N02	PP_1416	tr|Q88N02|Q88N02_PSEPK Tricarboxylate transport protein TctA OS=Pseudomonas putida (strain ATCC 47054 / DSM 6125 / CFBP 8728 / NCIMB 11950 / KT2440) OX=160488 GN=PP_1416 PE=4 SV=1	25.039	23.4895	+	5.08931	1.54948	By MS/MS	By MS/MS	By MS/MS	By MS/MS	By MS/MS						ISSILLNIPGEASTVMTTLDGYPMAR;MLFNFK	2	6.3	0	18.691	25.0089	25.0039	25.0088	24.992	25.1812	23.8571	23.5444	23.5063	22.9424	23.5972	2	1	2	2	2	0	0	0	0	0	6.3	1.2	6.3	6.3	6.3	0	0
Q88LY4	PP_1792	tr|Q88LY4|Q88LY4_PSEPK Glycosyl transferase, group 2 family protein OS=Pseudomonas putida (strain ATCC 47054 / DSM 6125 / CFBP 8728 / NCIMB 11950 / KT2440) OX=160488 GN=PP_1792 PE=4 SV=1	27.0052	27.3972	+	5.08686	-0.392001	By MS/MS	By MS/MS	By MS/MS	By MS/MS	By MS/MS	By MS/MS	By MS/MS	By MS/MS	By MS/MS	By MS/MS	AAPADLLPAVEQLLAAGCDSIIQIAAGDK;AASAATGELIGLVNNDIEIIESGWLK;ADQHEPNAPHGDHFHGFTVQLR;AHWPLPEQLPR;ATSDHGFAIDLPWELADGK;DAGYLGMNQVTR;EMVSQALRPGIGAVGAK;EQQLFTER;FRPGLLLLSEGDATLEK;HDLIAGIALATELNGR;HVVVTLR;IHELGLR;ILAHPHPFNYSTINNR;ISLDSLGDDAESVHQLAK;KLASSETHGHIYLADPS;KSLFDSIQGLDER;LHVIEVTNDLGQSLPGSPIR;MVQHGGVVVGVNGLAAHAGNTLEQR;NVWTAFAQLIHAESASR;PAGQKPVALSSFR;REPIAAIPSR;SAGWQHYPR;SLFDSIQGLDER;SSDTCTSPEQAAPSK…	27	47.7	0	136.58	26.902	27.0308	27.0325	27.007	27.0536	27.3525	27.3523	27.4591	27.4734	27.3486	23	23	21	19	21	22	23	24	24	22	43.9	41.3	39.4	35	38.3	40.7	40.9
Q88RC0	PP_0213	sp|Q88RC0|DAVD_PSEPK Glutarate-semialdehyde dehydrogenase OS=Pseudomonas putida (strain ATCC 47054 / DSM 6125 / CFBP 8728 / NCIMB 11950 / KT2440) OX=160488 GN=davD PE=3 SV=1	30.2243	29.823	+	5.07721	0.401395	By MS/MS	By MS/MS	By MS/MS	By MS/MS	By MS/MS	By MS/MS	By MS/MS	By MS/MS	By MS/MS	By MS/MS	AGIPAGVLSVVTGSAGEVGGELTGNSLVR;AGPALAAGCTMVLKPASQTPYSALALVELAHR;ALPAWR;AVEGAIISK;DAQLFR;EETFGPLAPLFR;FKDEAEVIAMSNDTEFGLASYFYAR;GEIAYAASFIEWFAEEAK;GEIAYAASFIEWFAEEAKR;IGNGLEEGTTTGPLIDGK;IYGDTIPGHQPDK;IYGDTIPGHQPDKR;IYVQDGVYDAFAEK;KLSFTGSTEIGR;KVSLELGGNAPFIVFDDADLDK;KVSLELGGNAPFIVFDDADLDKAVEGAIISK;LIEGNFFEPTILVDVPK;LMTTEQGKPLAEAK;LSFTGSTEIGR;PASQTPYSALALVELAHR;QLMEECAK;QPIGVTAAITPWNFPAAMITR;QQAYINGE…	31	78.1	0	323.31	30.2486	30.1771	30.3187	30.1641	30.2132	29.7484	29.8132	29.8607	29.9113	29.7811	31	31	30	31	30	30	30	29	29	30	78.1	78.1	72.9	78.1	72.9	78.1	72.9
A0A140FVZ0	0	tr|A0A140FVZ0|A0A140FVZ0_PSEPK LPS-assembly protein LptD OS=Pseudomonas putida (strain ATCC 47054 / DSM 6125 / CFBP 8728 / NCIMB 11950 / KT2440) OX=160488 GN=lptD PE=3 SV=1	27.8383	28.0786	+	5.07606	-0.240267	By MS/MS	By MS/MS	By MS/MS	By MS/MS	By MS/MS	By MS/MS	By MS/MS	By MS/MS	By MS/MS	By MS/MS	DAQSDVSPYALVYNYYFNR;DESPTYINAK;DFPVFYTPYIYFPIDDR;DIPIFSVDSGLYFDR;DLKDSAVFDEDGNPDLTAGLKPDGIGGR;DLLNQQGALTYR;DQMDIPLFDTGETLFSYDSLFR;DSAVFDEDGNPDLTAGLKPDGIGGR;FNSDFNWDPDSR;GDHGVFLQIVLK;GDIAGANADTLDVFGDYK;GKGDIAGANADTLDVFGDYK;GLGGVVGNK;GLGGVVGNKVESFLDQGIQGYR;GLLMEGEFR;GNNITLNPATGFGTATNVTLR;IQQHDFSVIWPIVPQWNVIAR;KDAQSDVSPYALVYNYYFNR;KVQLPGIDYR;LKDGTYTTCEPGSNAWQLK;LMTEVDYTDISDPFYFQDLESDQIGVESR;LNVAPSIS…	51	69.9	0	323.31	27.8451	27.876	27.8772	27.7901	27.8034	28.1282	28.0698	28.0934	28.0693	28.0323	45	46	43	46	44	47	43	45	47	45	61.2	63.3	64.9	65.5	65	66	64.6
Q88CC1	PP_5260	sp|Q88CC1|HGLS_PSEPK 2-oxoadipate dioxygenase/decarboxylase OS=Pseudomonas putida (strain ATCC 47054 / DSM 6125 / CFBP 8728 / NCIMB 11950 / KT2440) OX=160488 GN=hglS PE=1 SV=1	26.9408	26.6102	+	5.07356	0.330604	By MS/MS	By MS/MS	By MS/MS	By MS/MS	By MS/MS	By MS/MS	By MS/MS	By MS/MS	By MS/MS	By MS/MS	ALQETVAFR;AVHEQSLHVSPFR;AVVEGPPTR;EGGLDAADAETFVQEALHTFR;ELAQSILAK;EQGLAYFR;GPHINHLTPR;LIADVVAFK;RHPILLR;TLDIDAIQLGMPAK;VALGGAPAEANAER;VFTSLLR;VGTAEELATIAR;WHQDATVTAEQYQQLHDQHR	14	34.9	0	84.955	26.9408	26.8522	26.965	26.9489	26.997	26.5472	26.6	26.6703	26.582	26.6513	13	13	12	12	13	11	12	12	12	13	31.9	31.9	30	30	31.9	27.4	30
Q88L32	PP_2103	tr|Q88L32|Q88L32_PSEPK Uncharacterized protein OS=Pseudomonas putida (strain ATCC 47054 / DSM 6125 / CFBP 8728 / NCIMB 11950 / KT2440) OX=160488 GN=PP_2103 PE=4 SV=1	24.7481	25.3738	+	5.07317	-0.625735	By MS/MS	By MS/MS	By MS/MS	By MS/MS	By MS/MS	By MS/MS	By MS/MS	By MS/MS	By MS/MS	By MS/MS	GMGSSLHEGLGIK;LGSTLLPLVR;LYLQGNR	3	27.5	0	3.8189	24.8053	24.6876	24.8962	24.5652	24.786	25.4423	25.3179	25.3068	25.383	25.4191	3	1	2	2	2	3	2	2	2	2	27.5	9.2	21.1	21.1	21.1	27.5	21.1
Q88JJ7	PP_2652	tr|Q88JJ7|Q88JJ7_PSEPK Hydratase/decarboxylase OS=Pseudomonas putida (strain ATCC 47054 / DSM 6125 / CFBP 8728 / NCIMB 11950 / KT2440) OX=160488 GN=PP_2652 PE=3 SV=1	25.2859	26.5594	+	5.07039	-1.27351	By MS/MS	By MS/MS	By MS/MS	By MS/MS	By MS/MS	By MS/MS	By MS/MS	By MS/MS	By MS/MS	By MS/MS	AGGLSGDAATDPLVSLAHLYAHAAER;FLGQTLTFTL;LGVGSPAGMR;LSRPLIGQLEAGR;SGDLLTELPASLKPETLK;TAALLLQHWR;VPVSEDIR	7	36.4	0	18.445	25.1293	25.5037	25.5223	24.971	25.3031	26.3701	26.7886	26.5741	26.4721	26.5921	5	5	5	5	4	7	5	5	5	5	29.5	29.5	29.5	29.5	25.7	36.4	22.6
Q88RW2	PP_0017	tr|Q88RW2|Q88RW2_PSEPK Transcriptional regulator OS=Pseudomonas putida (strain ATCC 47054 / DSM 6125 / CFBP 8728 / NCIMB 11950 / KT2440) OX=160488 GN=PP_0017 PE=4 SV=1	27.9318	28.5556	+	5.07024	-0.623744	By MS/MS	By MS/MS	By MS/MS	By MS/MS	By MS/MS	By MS/MS	By MS/MS	By MS/MS	By MS/MS	By MS/MS	LLEQQLAAQLAELEALK;LLEQQLAAQLAELEALKNDSALK;LLEQQLAAQLAELEALKNDSALKQEMEFETK;NDSALKQEMEFETK;NEYGAEVVESWLAN;QEMEFETK;QVVLILDPQAVASTDMAPK;SLLNEYGYGLR;VYKNPHSGEVVETK	9	74.8	0	170.73	27.9878	27.7603	27.8508	28.0813	27.9791	28.5824	28.5073	28.4775	28.5991	28.6116	9	8	9	8	9	9	9	9	9	9	74.8	74.8	74.8	74.8	74.8	74.8	74.8
Q88PH2	PP_0878	tr|Q88PH2|Q88PH2_PSEPK Dipeptide ABC transporter, binding subunit OS=Pseudomonas putida (strain ATCC 47054 / DSM 6125 / CFBP 8728 / NCIMB 11950 / KT2440) OX=160488 GN=dppF PE=4 SV=1	25.6916	25.2792	+	5.06577	0.412403	By MS/MS	By MS/MS	By MS/MS	By MS/MS	By MS/MS	By MS/MS	By MS/MS	By MS/MS	By MS/MS	By MS/MS	ALTLIEEPSSGSLQIAGTEVK;EFNTAYVFISHNLAVVR;HVADQVLVMYLGR;IGDQLAEPLLINTSLSK;MMEQVGLRPEHYQR;TLAVVGESGCGK;VLVADEPTSALDVSIQAQVLNLFMDLQK	7	37.9	0	22.237	25.6819	25.6084	25.7588	25.6502	25.759	25.3409	25.2644	25.2293	25.2107	25.3509	4	5	5	3	4	4	3	5	4	3	20.2	25.5	28.9	15.8	21.1	24.5	15.8
Q88ME8	PP_1623	tr|Q88ME8|Q88ME8_PSEPK RNA polymerase sigma factor RpoS OS=Pseudomonas putida (strain ATCC 47054 / DSM 6125 / CFBP 8728 / NCIMB 11950 / KT2440) OX=160488 GN=rpoS PE=3 SV=1	29.1958	29.6499	+	5.06347	-0.454142	By MS/MS	By MS/MS	By MS/MS	By MS/MS	By MS/MS	By MS/MS	By MS/MS	By MS/MS	By MS/MS	By MS/MS	ALDATQLYLNEIGFSPLLSPEEEVHFAR;EVPEFDIDDDVLLMETGIVLETDVVSDEPAVSSVR;FSTYATWWIR;GHESSTLEDVGLEIGLTR;GLSLLDLIEEGNLGLIR;LDHEPSPEEIATLLEKPVAEVK;LDHEPSPEEIATLLEKPVAEVKR;LPIHVVK;LREILEK;MIESNLR;MLGLNER;NGLSSESLFQ;QIQVEGLK;QIQVEGLKR;TLLDTLTDDRPTDPCELLQDDDLSQSIDQWLGELTDK;VSSVDVSLGPDSDK;YIDYSR	17	70.1	0	320.91	29.2362	29.2324	29.2261	29.0708	29.2135	29.5804	29.6204	29.7668	29.6733	29.6088	15	17	17	17	16	16	16	16	16	16	69.9	70.1	70.1	70.1	69.9	69.9	69.9
P0A124	PP_0003	sp|P0A124|RSMG_PSEPK Ribosomal RNA small subunit methyltransferase G OS=Pseudomonas putida (strain ATCC 47054 / DSM 6125 / CFBP 8728 / NCIMB 11950 / KT2440) OX=160488 GN=rsmG PE=3 SV=1	26.8524	27.1964	+	5.05193	-0.344021	By MS/MS	By MS/MS	By MS/MS	By MS/MS	By MS/MS	By MS/MS	By MS/MS	By MS/MS	By MS/MS	By MS/MS	AFSSMENFTNWTR;AYNLTAVR;DNWLDVGSGGGMPGIPLAILHPHK;DPDEMVSR;HLGDTGTQWLAMK;HLLDSLSVMSFIHNDR;HLLILR;LDNLTVIHSR;LLGYLALLIK;QLGVELTAEQHEK;SSLVTPQHAEELSTGAR;VEAFQPAQPFDGIISR;VTVLDANGKK	13	75.9	0	66.428	26.8855	26.8887	26.7613	26.8415	26.8848	27.1263	27.1502	27.2513	27.2349	27.2192	10	13	10	11	12	12	12	11	12	11	56.5	75.9	60.6	63.4	71.3	72.2	69.9
Q88I74	PP_3127	tr|Q88I74|Q88I74_PSEPK Exopolysaccharide transport protein OS=Pseudomonas putida (strain ATCC 47054 / DSM 6125 / CFBP 8728 / NCIMB 11950 / KT2440) OX=160488 GN=PP_3127 PE=4 SV=1	27.296	27.0577	+	5.05041	0.238374	By MS/MS	By MS/MS	By MS/MS	By MS/MS	By MS/MS	By MS/MS	By MS/MS	By MS/MS	By MS/MS	By MS/MS	ADLPEDLPSLK;ANETTEFLTQEANK;DYIAIIK;EVADELVTLFLNENLK;FSESDKIDQMR;FVLLEPPLLPEKPIKPNR;GLVTLMR;GVGALESLLGK;IASLAEQK;ITESLEQENK;ITESLEQENKAER;KMEGYEAEILEAPQVER;LGAELASLENQLADFK;MEGYEAEILEAPQVER;MNMLSR;QAHANALPEHQTLR;TAAVSTVSLDAAR;VLVALPYIDTR;YDLFADKR;YKDAHPDVVAVK	20	41.6	0	118.98	27.2736	27.2702	27.3777	27.2781	27.2806	27.0905	27.0135	27.0577	27.0654	27.0613	17	18	19	18	18	18	19	20	17	20	35.9	40	39.5	40.4	38.5	37.9	40
Q88ED0	PP_4535	tr|Q88ED0|Q88ED0_PSEPK DUF3732 domain-containing protein OS=Pseudomonas putida (strain ATCC 47054 / DSM 6125 / CFBP 8728 / NCIMB 11950 / KT2440) OX=160488 GN=PP_4535 PE=4 SV=1	25.2008	25.6003	+	5.04939	-0.399534	By MS/MS	By MS/MS	By MS/MS	By MS/MS	By MS/MS	By MS/MS	By MS/MS	By MS/MS	By MS/MS	By MS/MS	DQAIDHFK;EVSGPAVDNVLPLIEDVDTFFASNFFQPK;FDVDTFDLWHEKPIAGGHVK;GVVDFWEK;IFMDIVGEDYFDLAK;IRDDYITEFDTLLK;KAELMASIQK;LTGISVR;LWALGNDINQAMK;TVDEDVDAVSK;VDGLSNAFETR;VPPILFLDQPTQVYFPSTDNAEAFK;WSATPSVR;YFFTVLR;YFGVTLENIDTDPLQQEMTGK	15	31	0	41.686	25.2171	25.2247	25.0975	25.1992	25.2654	25.6308	25.6445	25.5727	25.654	25.4996	12	11	11	8	9	11	12	13	11	13	22.3	23.4	21.3	16.2	18.1	21.3	22.5
Q88QT4	PP_0403	sp|Q88QT4|SURA_PSEPK Chaperone SurA OS=Pseudomonas putida (strain ATCC 47054 / DSM 6125 / CFBP 8728 / NCIMB 11950 / KT2440) OX=160488 GN=surA PE=3 SV=2	28.6405	28.8205	+	5.04358	-0.179961	By MS/MS	By MS/MS	By MS/MS	By MS/MS	By MS/MS	By MS/MS	By MS/MS	By MS/MS	By MS/MS	By MS/MS	DEAYVEIK;DGLSFDDAR;EMIISR;EQMANAQQGVVTKPFK;EQQALSVLR;GGGVPPTSALEQQVLER;GGSENVLRDEVHVR;HILIKPSEIR;IPNGFIILK;IQVSEQEVK;ITDEELNQAIGTIAQR;KVGDVYQQLR;KYDEELQTWLR;LANILIPTPEAANSDDIQK;LEEKRGGSENVLR;LIVENLQLQIGER;MLSSMPVGEITQPIR;MQMSEEYR;NFLASDLGK;NGMSLDQFR;QGADFGQMAIANSASENALEGGEMGWR;QIRDEAYVEIK;RGGGVPPTSALEQQVLER;SFSEDPGSALNGGDLNWVDPNSLVPEFR;TQYGWHVLEVLGR;VGDVYQQLR;VHEVQQTIAK;VVAIVDNDVVMQSQLDQR	28	75.4	0	323.31	28.6168	28.6466	28.6523	28.648	28.6389	28.7724	28.8748	28.8308	28.8241	28.8003	26	22	24	25	24	26	26	25	24	24	72.8	67.4	70.7	74.2	72.8	74	70
Q88CI9	PP_5192	sp|Q88CI9|GCSP2_PSEPK Glycine dehydrogenase (decarboxylating) 2 OS=Pseudomonas putida (strain ATCC 47054 / DSM 6125 / CFBP 8728 / NCIMB 11950 / KT2440) OX=160488 GN=gcvP2 PE=3 SV=1	26.8085	26.2382	+	5.03795	0.570255	By MS/MS	By MS/MS	By MS/MS	By MS/MS	By MS/MS	By MS/MS	By MS/MS	By MS/MS	By MS/MS	By MS/MS	AEGFGFELIVDSVDNLAK;ALTGISEEDVAK;ALTGISEEDVAKR;FVEAMLAIR;HAPHTLADVLGVWDRPYSLEQAVAPSAHVR;HLGPDATEQQAMLNALGIASR;HSVFGALLQYPDTHGEVR;LAGYAEQNQVWTSLIGMGYHGTITPTVILR;LMDYGFHAPTMSFPVPGTLMVEPTESESK;LNATSEMIPITWPGFAQLHPFAPAAQAAGYK;LNRPLDLPAALDEQAALAK;NVLENPGWYTAYTPYQPEIAQGR;PADIGADVSHMNLHK;SQSPSLHQLQELNPFLR	14	28.5	0	105.89	26.9525	26.8541	26.7631	26.7918	26.6808	26.2236	26.1553	26.2616	26.3605	26.19	11	12	12	11	12	9	10	6	7	10	25.6	24.1	27.2	23.4	25.6	19.3	22.5
Q88QH1	PP_0522	sp|Q88QH1|RIBA_PSEPK GTP cyclohydrolase-2 OS=Pseudomonas putida (strain ATCC 47054 / DSM 6125 / CFBP 8728 / NCIMB 11950 / KT2440) OX=160488 GN=ribA PE=3 SV=1	27.4126	27.6743	+	5.03704	-0.261665	By MS/MS	By MS/MS	By MS/MS	By MS/MS	By MS/MS	By MS/MS	By MS/MS	By MS/MS	By MS/MS	By MS/MS	ALTDMNIVVAER;AYELQDGGADTVEANER;EHVVLSLGDIADGQPVLGR;GIGLLNK;GVLLYLR;LGFAADQR;LGHMLGNEHQGEVPQA;LHSECLTGDALFSQR;LPTPFATFTMHGFLDEATGR;PVVFVAASK;VPLHTGHNPHNR	11	69.3	0	188.89	27.4292	27.4287	27.4901	27.3556	27.3595	27.6579	27.6924	27.6794	27.6901	27.6518	11	10	11	10	11	10	11	10	11	11	69.3	65.4	69.3	62	69.3	59.5	69.3
Q88FT2	PP_4000	sp|Q88FT2|SYS_PSEPK Serine--tRNA ligase OS=Pseudomonas putida (strain ATCC 47054 / DSM 6125 / CFBP 8728 / NCIMB 11950 / KT2440) OX=160488 GN=serS PE=3 SV=1	29.1252	29.2979	+	5.0261	-0.172737	By MS/MS	By MS/MS	By MS/MS	By MS/MS	By MS/MS	By MS/MS	By MS/MS	By MS/MS	By MS/MS	By MS/MS	AELDAIQAELDGILLTIPNLPDASVPVGASEDDNVEVR;AELDAIQAELDGILLTIPNLPDASVPVGASEDDNVEVRR;AFDFEIK;AKGEDIAPLMADVER;ALAQFMINLHTGEHGYEEHYTPYMVQAPALQGTGQLPK;AVQTRTEQLQAER;DHVALGEISGGLDFEAAAK;EGEADFYLIPTAEVSLTNLVAGEILDAK;EISSCSNCGDFQAR;FEEDLFK;GEDIAPLMADVER;GFSLDVAR;GQLQEVADR;IESLEER;IESLEERR;LVAHTPCFR;MANELAAGK;NPETGKPELVHTLNGSGLAVGR;QHQFDKVEMVQVVEPSK;SMEALEGLTANAER;TLVAVLENYQQADGSILVPEVLKPYMGGVEVIR;TYDLEVWVPSQ…	27	82.4	0	323.31	29.1413	29.1121	29.1213	29.0934	29.1576	29.2971	29.3494	29.2879	29.2722	29.283	24	24	25	23	22	23	25	21	25	24	79.1	77	79.3	68.5	68.5	70.2	82.2
Q88PB4	PP_0936	sp|Q88PB4|NTPPA_PSEPK dTTP/UTP pyrophosphatase OS=Pseudomonas putida (strain ATCC 47054 / DSM 6125 / CFBP 8728 / NCIMB 11950 / KT2440) OX=160488 GN=maf-1 PE=3 SV=1	22.9462	25.7392	+	5.02303	-2.79301		By MS/MS				By MS/MS	By MS/MS	By MS/MS	By MS/MS	By MS/MS	EDALAMLADLSGR;MTPLYLASGSPR	2	12.3	0.0032456	1.9758	22.3471	23.7399	23.1946	22.3105	23.1389	25.8733	25.4588	25.7569	25.875	25.7322	0	1	0	0	0	1	1	1	1	1	0	5.9	0	0	0	6.4	6.4
Q88JH0	PP_2679	tr|Q88JH0|Q88JH0_PSEPK Quinoprotein ethanol dehydrogenase OS=Pseudomonas putida (strain ATCC 47054 / DSM 6125 / CFBP 8728 / NCIMB 11950 / KT2440) OX=160488 GN=qedH-II PE=1 SV=1	22.495	27.3554	+	5.02221	-4.86035	By MS/MS	By MS/MS	By MS/MS	By matching	By MS/MS	By MS/MS	By MS/MS	By MS/MS	By MS/MS	By MS/MS	AIDPVSGK;AIENGISGGEAGK;DGRPIYNDASRPGAPGSEAK;DGVMYLTGSYSR;ELRPVWAFSFGGEK;GAAFLGAGFTIKPLNEDYIGVLR;GFPFVDK;GNLVFTGTPEGFLQAFNAK;GQQAQPLIK;GSSVFVAPAFLGAK;LALNPDDGTIK;LITGVAGGEFGVVGK;LPDDIR;VKDFNQGGMLWTFK;YSPLDLLNVNNVK	15	33.3	0	63.934	21.4458	23.7422	23.3262	21.4056	22.5553	27.1755	27.1801	27.7577	27.5617	27.1019	2	3	4	2	5	12	12	14	14	14	3.2	7.7	9.2	3.7	9.7	26.2	28.6
Q88MZ0	PP_1428	tr|Q88MZ0|Q88MZ0_PSEPK Sigma factor AlgU negative regulatory protein OS=Pseudomonas putida (strain ATCC 47054 / DSM 6125 / CFBP 8728 / NCIMB 11950 / KT2440) OX=160488 GN=mucA PE=3 SV=1	26.1484	27.032	+	5.0203	-0.883578	By MS/MS	By MS/MS	By MS/MS	By MS/MS	By MS/MS	By MS/MS	By MS/MS	By MS/MS	By MS/MS	By MS/MS	EALQESLSAVMDNEADELELR;EALQESLSAVMDNEADELELRR;ELLLPNLDIASAVSAALADEAVPAK;GTETALPYAR;VLNAVDDAETR	5	34.7	0	44.717	26.0689	25.9995	26.1897	26.3268	26.1569	26.8994	26.8767	27.1927	26.9872	27.2038	3	3	3	4	4	5	5	4	4	5	23.5	23.5	23.5	34.7	34.7	34.7	34.7
A0A140FW72	0	tr|A0A140FW72|A0A140FW72_PSEPK Phage protein OS=Pseudomonas putida (strain ATCC 47054 / DSM 6125 / CFBP 8728 / NCIMB 11950 / KT2440) OX=160488 GN=PP_5517 PE=4 SV=1	27.7927	28.4028	+	5.01879	-0.610093	By MS/MS	By MS/MS	By MS/MS	By MS/MS	By MS/MS	By MS/MS	By MS/MS	By MS/MS	By MS/MS	By MS/MS	AFYTYTK;DVSYNGVIPADYVYCNK;VEVFQQNEYAVTFLSPSGR	3	39.1	0	81.734	27.8081	27.9431	27.6939	27.6918	27.8265	28.5114	28.2917	28.3387	28.4714	28.4007	3	3	3	3	3	3	2	3	3	3	39.1	39.1	39.1	39.1	39.1	39.1	23.6
Q88QU1	PP_0395	tr|Q88QU1|Q88QU1_PSEPK Type IV piliation protein OS=Pseudomonas putida (strain ATCC 47054 / DSM 6125 / CFBP 8728 / NCIMB 11950 / KT2440) OX=160488 GN=ycgB PE=4 SV=1	27.216	26.8844	+	5.00969	0.331542	By MS/MS	By MS/MS	By MS/MS	By MS/MS	By MS/MS	By MS/MS	By MS/MS	By MS/MS	By MS/MS	By MS/MS	DDLLVPAIHDEAGYR;DESFILQYLSPK;EPNVQIWSVDR;EQLAAQYNLGNR;FAMSSFK;FAMSSFKDESFILQYLSPK;FPAEPQENILYFIEK;GNYLFR;HGIDAVEDLIDSCHALMNYGVDR;IAQYFYPQR;KIAQYFYPQR;KPLGDSTDEVLK;LFSILDDDQR;LFSILDDDQRDDLLVPAIHDEAGYR;MDLAVIHHL;NAPLLEPWQR;QFLSTEK;QYIAQCEER;RPYPISAEEER;RQPISTGSEWTFELIQTYDR;TWTDASSIIDYLVFAK;YALDTYPNQIEVITAEQMMDAYASVGMPLGYHHWSYGK;YKRPYPISAEEER	23	48.9	0	112.77	27.1403	27.234	27.2674	27.2009	27.2373	26.9655	26.846	26.8242	26.8647	26.9217	19	18	18	20	15	17	19	17	16	18	42.1	42.1	38.3	44.4	37.5	33.9	40.2
A0A140FWH2	0	tr|A0A140FWH2|A0A140FWH2_PSEPK MAE-28990/MAE-18760-like HEPN domain-containing protein OS=Pseudomonas putida (strain ATCC 47054 / DSM 6125 / CFBP 8728 / NCIMB 11950 / KT2440) OX=160488 GN=PP_5620 PE=4 SV=1	27.9812	26.8411	+	5.00658	1.14017	By MS/MS	By MS/MS	By MS/MS	By MS/MS	By MS/MS	By MS/MS	By MS/MS	By MS/MS	By MS/MS	By MS/MS	AMNTIMESR;GFPSTMMGFTPEHYER;LVNEHAVEAIVPDSIK;NAYVHGAWNLGQR;QWADPDSMMFDIAEYFDSGTNEVR	5	44.1	0	73.569	28.0084	27.94	27.9029	27.9402	28.1145	26.4432	26.824	26.9882	27.09	26.8599	5	5	5	5	5	2	3	4	4	4	44.1	44.1	44.1	44.1	44.1	18.1	23.2
Q88F82	PP_4216	tr|Q88F82|Q88F82_PSEPK Pyoverdine ABC export system, fused ATPase and permease components OS=Pseudomonas putida (strain ATCC 47054 / DSM 6125 / CFBP 8728 / NCIMB 11950 / KT2440) OX=160488 GN=pvdE PE=4 SV=1	25.3742	22.839	+	5.00619	2.53517	By MS/MS	By MS/MS	By MS/MS	By MS/MS	By MS/MS						ALHTLQLQDVSYTFPR;DGVFSTTDLSTGQR;IFYTELLPDLKR;VLAAPIDQIER;YFDVADQLIHMAAGK	5	12.3	0	12.971	25.2157	25.4196	25.4962	25.4027	25.3368	22.5786	22.9555	22.0624	23.6039	22.9948	5	5	5	5	5	0	0	0	0	0	12.3	12.3	12.3	12.3	12.3	0	0
Q88NW2	PP_1092	tr|Q88NW2|Q88NW2_PSEPK Endonuclease III OS=Pseudomonas putida (strain ATCC 47054 / DSM 6125 / CFBP 8728 / NCIMB 11950 / KT2440) OX=160488 GN=nth PE=3 SV=1	24.7264	25.0471	+	5.0034	-0.320756	By MS/MS	By MS/MS	By MS/MS	By MS/MS	By MS/MS	By MS/MS	By MS/MS	By MS/MS	By MS/MS	By MS/MS	DYLLDAHHWLILHGR;EALEALPGVGR;LFPVANTPEAIYALGVEGLSEYIK;QPAMAVDTHIFR;TANVVLNTAFR;TELAYTTPFELLVAVTLSAQSTDVGVNK;TIGLYNSK	7	51.4	0	27.519	24.8346	24.718	24.733	24.651	24.6952	25.0308	25.0082	25.0547	25.0727	25.0692	5	5	6	5	6	6	5	5	7	6	42.5	40.6	46.2	42.5	46.2	46.2	39.2
A0A140FWK2	0	tr|A0A140FWK2|A0A140FWK2_PSEPK D-hydantoinase/dihydropyrimidinase OS=Pseudomonas putida (strain ATCC 47054 / DSM 6125 / CFBP 8728 / NCIMB 11950 / KT2440) OX=160488 GN=pydB PE=3 SV=1	29.3136	28.9455	+	4.9967	0.368086	By MS/MS	By MS/MS	By MS/MS	By MS/MS	By MS/MS	By MS/MS	By MS/MS	By MS/MS	By MS/MS	By MS/MS	AEHQRPMPVPR;DPDWTTAAGYVMSPPFRPR;EALDEIAYAR;EHQEALWR;GATVVTHEESYPADVLCADGLIR;GIPSHTISQGK;GKGQPVYGEVLPGHLLLDDSVYR;GQPVYGEVLPGHLLLDDSVYR;GQPVYGEVLPGHLLLDDSVYRDPDWTTAAGYVMSPPFRPR;HFMAYK;IAETLGTPLYLVHISSR;IFNLFPR;IPNGTAGIEDR;KLLAQGMTGPEAHPLSR;LLAQGMTGPEAHPLSR;LLAQGMTGPEAHPLSRPSQVEGEAASR;LSMHEFVALTSTNTAK;MAVLWDAGVNSGR;NAIMAADDTLVASFER;PAYPAVYEVLGR;PMPVPR;PSQVEGEAASR;RAEHQRPMPVPR;SASDYGFHVAITWWSEQVAEEMG…	28	63.3	0	323.31	29.3411	29.2174	29.2596	29.3715	29.3782	28.9853	28.9975	28.892	28.9226	28.93	26	27	28	28	26	26	24	26	26	26	61	63.3	63.3	63.3	63.3	63.3	55.1
Q88LY5	PP_1791	tr|Q88LY5|Q88LY5_PSEPK Homocitrate synthase OS=Pseudomonas putida (strain ATCC 47054 / DSM 6125 / CFBP 8728 / NCIMB 11950 / KT2440) OX=160488 GN=PP_1791 PE=4 SV=1	29.6743	29.9484	+	4.99254	-0.274085	By MS/MS	By MS/MS	By MS/MS	By MS/MS	By MS/MS	By MS/MS	By MS/MS	By MS/MS	By MS/MS	By MS/MS	AMDEGVTWVDSTVTGMGR;DGGYYNNWNFSEALIAQYITAMQAAGIQTIELGLR;EHFKPMQVK;FGEEDILAVIEYLR;FSVHTLDAAR;FTFEDTHCTIPTSLVVAYAMAAASSGK;GAPTGQWAPQDLLAGQDVLLLGTGPGVAAHR;GYDVGFNLMQIANCSESEIK;IACHVHEFAEALPAASWLK;ILMAGFDGYPGEDPR;KPANLIPLMTLLR;LANNYPLDVLYFADSMGSMSPDDAAQIIQWLR;MKHLDCTLR;NAGQQALQLLFPSPASESPVDLVR;NVLDFGLNVQPDK;NVLDFGLNVQPDKFTFEDTHCTIPTSLVVAYAMAAASSGK;PANLIPLMTLLR;QALEHFIR;QHKPVVMALNTQSSIAAELIDVR;RILMAGFD…	24	72.7	0	323.31	29.7072	29.6657	29.6723	29.6098	29.7166	29.9539	29.9435	29.9944	29.9771	29.8731	23	23	23	22	21	24	22	23	23	22	72.7	72.7	72.7	67.6	72.7	72.7	66.1
Q88N56	PP_1360	sp|Q88N56|CH10_PSEPK Co-chaperonin GroES OS=Pseudomonas putida (strain ATCC 47054 / DSM 6125 / CFBP 8728 / NCIMB 11950 / KT2440) OX=160488 GN=groES PE=3 SV=1	31.1122	31.4864	+	4.99173	-0.374233	By MS/MS	By MS/MS	By MS/MS	By MS/MS	By MS/MS	By MS/MS	By MS/MS	By MS/MS	By MS/MS	By MS/MS	GEVVAVGTGR;LRPLHDR;MKLRPLHDR;PNRGEVVAVGTGR;TAGGIVLPGSAAEKPNR;TAGGIVLPGSAAEKPNRGEVVAVGTGR;VDGEDLLVMAENEILAVVEG;VGDKVVFGPYSGSNTVK;VLDNGEVR;VVFGPYSGSNTVK	10	83.5	0	185.8	31.1038	31.0762	31.0638	31.1767	31.1403	31.5035	31.4169	31.4399	31.4703	31.6013	9	9	9	9	9	10	10	9	9	10	83.5	83.5	83.5	83.5	83.5	83.5	83.5
Q9I4K5	PA1130	tr|Q9I4K5|Q9I4K5_PSEAE Rhamnosyltransferase 2 OS=Pseudomonas aeruginosa (strain ATCC 15692 / DSM 22644 / CIP 104116 / JCM 14847 / LMG 12228 / 1C / PRS 101 / PAO1) OX=208964 GN=rhlC PE=4 SV=1	30.2778	30.5462	+	4.97991	-0.268454	By MS/MS	By MS/MS	By MS/MS	By MS/MS	By MS/MS	By MS/MS	By MS/MS	By MS/MS	By MS/MS	By MS/MS	AQALDVPLYVDPR;FLAVDNSPHSDPQR;FLPAIHLDGLTLR;GGALETNRPR;GQGIAVLHHGNR;GVQGVLLLDQDSR;GVQGVLLLDQDSRPGGAFLAAQWR;IDMGVLVVLFNPGDDDLEHLGELAAAFPQLR;LAGPAVASVASGK;LGGLSLSAMNHAPLR;LGHFDEELFIDHVDTEYSLR;LRGQGIAVLHHGNR;NGLLVLR;NGQACLLGPR;PGGAFLAAQWR;QGIAGAFNQGLDALFR;QLSLDGLTTPQR;RFLPAIHLDGLTLR;RLAGPAVASVASGK;RYYLAR;SSPLALLANLPTLTQGLAVLLLER;TSFLISSGCLLTR	22	79.1	0	323.31	30.2127	30.3257	30.2657	30.2934	30.2914	30.5198	30.5073	30.5155	30.6077	30.5809	20	20	20	18	18	17	19	20	20	20	77.2	76.9	75.1	72.3	64.3	58.2	67.7
Q88M62	PP_1712	tr|Q88M62|Q88M62_PSEPK Uncharacterized protein OS=Pseudomonas putida (strain ATCC 47054 / DSM 6125 / CFBP 8728 / NCIMB 11950 / KT2440) OX=160488 GN=PP_1712 PE=4 SV=1	26.3064	24.1011	+	4.97384	2.20527	By MS/MS	By MS/MS	By MS/MS	By MS/MS	By MS/MS	By matching	By MS/MS	By matching	By matching	By matching	ALFGADLVLDK;ALQQLPVAPIDLSYGHK;EFNQGQVVR;ITLYGQHYSIDDDR;MVVSGEDVQQGYR;NATGVVEDMAGNLLVTVELFGESTTHLWK;VACHQEGLVATAAR;YEAGDFK;YQSDGQLDTR	9	30.1	0	29.869	26.412	26.4761	26.2836	26.2437	26.1165	23.9807	24.8095	24.0696	24.1972	23.4485	8	8	8	6	5	2	3	2	4	1	23.9	27.1	28.6	19	16.8	10	12.4
A0A140FWR3	0	tr|A0A140FWR3|A0A140FWR3_PSEPK Lipoprotein OS=Pseudomonas putida (strain ATCC 47054 / DSM 6125 / CFBP 8728 / NCIMB 11950 / KT2440) OX=160488 GN=PP_5710 PE=4 SV=1	25.4739	26.05	+	4.97311	-0.576112	By MS/MS	By MS/MS	By MS/MS	By MS/MS	By MS/MS	By MS/MS	By MS/MS	By MS/MS	By MS/MS	By MS/MS	DGAVERLK;DGSYYDVEAIK;DSLSTQLATMMDSK;EWIVDSEER;GAFQYADATK;GVDFSASMK;LSDAYRPK;RVSGAGSIQSTNTVR;SVAPVDQAIK;VSGAGSIQSTNTVR	10	48.7	0	38.362	25.5624	25.4115	25.4082	25.4659	25.5214	25.9744	26.0508	25.9029	26.1519	26.1701	5	7	6	5	8	8	8	8	6	7	31.1	39.9	35.8	28	44	37.3	44.6
Q88FN9	PP_4050	sp|Q88FN9|GLGA_PSEPK Glycogen synthase OS=Pseudomonas putida (strain ATCC 47054 / DSM 6125 / CFBP 8728 / NCIMB 11950 / KT2440) OX=160488 GN=glgA PE=3 SV=1	26.7	26.1696	+	4.97281	0.530384	By MS/MS	By MS/MS	By MS/MS	By MS/MS	By MS/MS	By MS/MS	By MS/MS	By MS/MS	By MS/MS	By MS/MS	AGLAYSSHITTVSATYAR;ALAHLHDVR;DLLNAMR;DWPDNHIR;ELFGLDDSEGPLFAVVSR;FGSLPVAR;GEPEEEQAMR;GLDLTLGVADYIVEQGGQIAIIGR;HLQHNFSINDWEGK;ILFVTSEIADLVK;KILFVTSEIADLVK;LYEDLVK;MFAGSDFLLMPSR;VLIPGYR	14	30.3	0	34.768	26.6246	26.7326	26.6765	26.6808	26.7854	26.1986	26.2359	26.0506	26.0694	26.2937	11	11	10	11	13	11	8	11	8	11	22.7	19.7	18.3	22.9	27.7	24.1	16.8
Q88LN6	PP_1893	tr|Q88LN6|Q88LN6_PSEPK Acyl-coenzyme A dehydrogenase OS=Pseudomonas putida (strain ATCC 47054 / DSM 6125 / CFBP 8728 / NCIMB 11950 / KT2440) OX=160488 GN=fadE PE=3 SV=1	27.3325	26.8868	+	4.96901	0.445683	By MS/MS	By MS/MS	By MS/MS	By MS/MS	By MS/MS	By MS/MS	By MS/MS	By MS/MS	By MS/MS	By MS/MS	AGVLQPDDGQR;ALYQAVK;ASDLLEDTAQLSK;AVDLGEKPSVLSAILK;DVFVPLDFLIGGQAMLGK;ECIQHAMDVHGGK;EDHDQALKEFDDLLMK;EFDDLLMK;EQFNVPLAAFEGIQESLAR;GFSAYAHSQVAMK;GPGDELDAEVAELIGR;GQWQGEEVIGLR;GRECIQHAMDVHGGK;HILFAAGNAASTLVYGLGLGR;HKGPGDELDAEVAELIGR;HLPLGAAFMNGPNSGK;IALVALPQWR;IGGNAWLMDSAR;KLFTAPVFR;LFTAPVFR;LGDVLSYLYLASAALK;LGDVLSYLYLASAALKR;NLMIFGQGAIR;NWQGAPIFITVEGANILSR;QAAAFAMMADLSMMLLGGALK;QHGFFALIIPK;SGDLAST…	36	54.5	0	252.6	27.2733	27.2546	27.4771	27.3444	27.3133	26.8002	26.8977	26.9371	26.9203	26.879	30	31	30	30	33	26	32	28	31	29	48.6	50.7	47.6	48.6	51.5	46	52.5
Q88CL0	PP_5170	tr|Q88CL0|Q88CL0_PSEPK Sulfate transport system permease protein CysT OS=Pseudomonas putida (strain ATCC 47054 / DSM 6125 / CFBP 8728 / NCIMB 11950 / KT2440) OX=160488 GN=cysU PE=3 SV=1	24.9669	25.5456	+	4.95968	-0.578755	By MS/MS	By MS/MS	By MS/MS	By MS/MS	By MS/MS	By MS/MS	By MS/MS	By MS/MS	By MS/MS	By MS/MS	HILAPALLPAWLTGFALAFAR;PLQVFR;TEILPLLIMVK;TVQPVLADIPR	4	18	0	10.765	25.0451	25.0038	24.9377	24.812	25.0357	25.569	25.4442	25.4615	25.6695	25.5839	3	4	3	3	3	3	3	3	3	3	10.3	18	10.3	10.3	10.3	10.3	10.3
Q88Q18	PP_0303;PP_0680	tr|Q88Q18|Q88Q18_PSEPK endopeptidase La OS=Pseudomonas putida (strain ATCC 47054 / DSM 6125 / CFBP 8728 / NCIMB 11950 / KT2440) OX=160488 GN=PP_0680 PE=3 SV=1	27.2805	27.5527	+	4.95501	-0.272211	By MS/MS	By MS/MS	By MS/MS	By MS/MS	By MS/MS	By MS/MS	By MS/MS	By MS/MS	By MS/MS	By MS/MS	ALDEAEFAQLPEEVR;ALDVIER;ALELPSGSAAEFISDMGGLIDNLLSTFPAVFEHPSYQQK;ANGGFLILEAEK;ANVATLMLDER;AVEALQFGVAMPR;DVALYR;EIAEMISEEDIEK;EIAEMISEEDIEKAEK;EQFHEDIALLEER;ERLEEVIAQAKPA;EVNLGQPIHSK;FSPEQFAFTHTDDLEPFR;GLTGEQGVIIPR;GVMILTGYLGSR;IEGFFR;IEYSTDQGALYTSYR;IGDLFQLVSEADFIR;ISATVYPGGSGIVDIER;LAPEALTR;LEEVIAQAKPA;LLEEQYAPSLVVGHHADGGAPVVFEPHPTYDNLFGR;LVIIGSR;MLGEPFVWDALK;MLGEPFVWDALKR;PGYNVYVMGEPGTGR;QLASDEM…	37	62.9	0	323.31	27.3033	27.299	27.2951	27.2752	27.2299	27.5761	27.5764	27.574	27.5831	27.4539	31	33	33	30	32	33	31	32	33	30	44.3	51.2	58.4	49.4	50	47.2	45.6
Q88KI7	PP_2303	tr|Q88KI7|Q88KI7_PSEPK DNA binding regulator, beta subunit B OS=Pseudomonas putida (strain ATCC 47054 / DSM 6125 / CFBP 8728 / NCIMB 11950 / KT2440) OX=160488 GN=hupB PE=3 SV=1	31.2629	31.746	+	4.95317	-0.483159	By MS/MS	By MS/MS	By MS/MS	By MS/MS	By MS/MS	By MS/MS	By MS/MS	By MS/MS	By MS/MS	By MS/MS	ALDAVIESVTGALK;MNKSELIDAIAASADIPK;QGDDVVLVGFGTFSVK;SELIDAIAASADIPK	4	53.3	0	80.704	31.2397	31.1467	31.2562	31.3838	31.288	31.7309	31.6577	31.7344	31.8588	31.7485	4	4	4	4	4	4	4	4	4	4	53.3	53.3	53.3	53.3	53.3	53.3	53.3
Q88F78	PP_4220	tr|Q88F78|Q88F78_PSEPK Non-ribosomal peptide synthetase (Subunit of ferribactin synthase) OS=Pseudomonas putida (strain ATCC 47054 / DSM 6125 / CFBP 8728 / NCIMB 11950 / KT2440) OX=160488 GN=pvdJ PE=4 SV=1	25.7518	22.6061	+	4.94863	3.14568	By MS/MS	By MS/MS	By MS/MS	By MS/MS	By MS/MS				By matching		ALANAGERPALR;ALLALVDEHEALR;AQAAQLTVNTLVQGAWALLLQR;ASLPGYMVPALWVR;EDLFDDLDLSR;FFDTAIAQR;FVPDPHGDGTR;IGVPNAGR;ILFEDLQTAYQQASLGQAVSLPSR;IVPSHLQALLQASDAASVLPR;LAAIWADVLK;LADVLR;LAFTEHAGK;LNQNVAGEAAGGEQR;LPGAEAGVTAK;LPYLGLR;LQLPADASMAMVSTVAADLGHTVLFGALASGR;LVTALHTLLQDMVAAPASR;PEVAGK;RPFDLFADPLLR;SIEWVTGLLAVLK;SLFEHPTLGAFSEAVAVLQGQGASIQDELAK;SLLDHNLNLR;TALSFVPDPFASRPGER;TQVNDLLLTALAR;TVGWFTSLFPVQLTPLPS…	29	16.3	0	75.123	25.5251	25.5986	26.6002	25.5249	25.5101	22.7928	22.9164	22.2367	23.2332	21.8514	19	27	26	24	20	0	0	0	1	0	11.2	15	14.3	14.5	11.2	0	0
Q88PP5	PP_0803	tr|Q88PP5|Q88PP5_PSEPK Membrane fusion protein (MFP) family protein OS=Pseudomonas putida (strain ATCC 47054 / DSM 6125 / CFBP 8728 / NCIMB 11950 / KT2440) OX=160488 GN=PP_0803 PE=3 SV=1	25.1953	25.9609	+	4.94666	-0.765644	By MS/MS	By MS/MS	By MS/MS	By MS/MS	By MS/MS	By MS/MS	By MS/MS	By MS/MS	By MS/MS	By MS/MS	ASAEADALSEVIR;DIAFIHPDQAAK;DIEVNTLGGVVQPGGQVMK;DSPDLIDAETALYQTR;EQVIQSFEGGIVAQMSVAEGDLVER;GLEQTLAGIQDSLQLVR;ISAYDYSVYGGLDGK;LLIETR;LQAEVTGKPLTFPESLR;TILDYLIKPLNR;VVGISPDTLQDEVKPEIYYYR	11	43.9	0	47.457	25.2938	25.0328	25.375	25.0639	25.2107	25.9109	25.8286	25.9512	26.0238	26.0899	6	4	5	7	3	5	5	7	7	6	23.9	15.7	20.6	30.5	12.7	19	19.8
Q88JJ0	PP_2659	sp|Q88JJ0|PSTB1_PSEPK Phosphate import ATP-binding protein PstB 1 OS=Pseudomonas putida (strain ATCC 47054 / DSM 6125 / CFBP 8728 / NCIMB 11950 / KT2440) OX=160488 GN=pstB1 PE=3 SV=1	26.3412	25.7123	+	4.94369	0.62894	By MS/MS	By MS/MS	By MS/MS	By MS/MS	By MS/MS	By MS/MS	By MS/MS	By MS/MS	By MS/MS	By MS/MS	DYTIALVTHNMQQAIR;EQLTSDYISGK;FEGHVHFLGQDVYGK;GVDPVVVR;HALQGAALWDEVK;HALQGAALWDEVKDK;IFYGNFMAVR;RVEELMVELKK;TGYLVEMGPTAQIFQNPR;VADTTAFFSVDISQGTR;VSGLSLSGGQQQR	11	48	0	143.99	26.4377	26.2798	26.3585	26.389	26.2411	25.5468	25.6787	25.858	25.8049	25.6729	10	8	8	8	9	9	7	8	7	9	47.3	40.5	37.6	38.4	44.4	41.2	32.6
P59319	PP_4481	sp|P59319|ARGD_PSEPK Acetylornithine aminotransferase OS=Pseudomonas putida (strain ATCC 47054 / DSM 6125 / CFBP 8728 / NCIMB 11950 / KT2440) OX=160488 GN=argD PE=3 SV=1	29.5391	29.7896	+	4.9404	-0.250542	By MS/MS	By MS/MS	By MS/MS	By MS/MS	By MS/MS	By MS/MS	By MS/MS	By MS/MS	By MS/MS	By MS/MS	ADFDQVMVPNYSPAAFIPVR;AFFCNSGAESNEAAFK;ALTEQANTLWHVSNVFTNEPALR;AYLEGAR;DVLNAAEK;EGVMVLQAGPDVVR;ELIDFAGGIAVNALGHCHPALVK;FAPSLVVEDADIDEGLDR;FAPSLVVEDADIDEGLDRFER;GVGLLLGCVLTEAWK;HEIIATVNSFHGR;ITGISHVPYNDLEALK;KLCDEHNALLIFDEVQTGVGR;LCDEHNALLIFDEVQTGVGR;LEQIGQQYNLFSQVR;LVDATFADR;SLGGGFPIGAMLTTTELAK;SVEQAPVQR;TCAVVIEPIQGESGVVPADK;TGSLYAYQHYGVIPDILTSAK;TLFTVSVGGQPK;TRLEQIGQQYNLFSQVR	22	74.9	0	323.31	29.5419	29.5054	29.5591	29.5653	29.5237	29.7689	29.8255	29.8608	29.7643	29.7287	16	16	19	18	18	20	18	20	19	20	53.4	53.4	67	59.1	63.5	69.2	63.3
Q88HH9	PP_3378	tr|Q88HH9|Q88HH9_PSEPK 2-ketogluconokinase OS=Pseudomonas putida (strain ATCC 47054 / DSM 6125 / CFBP 8728 / NCIMB 11950 / KT2440) OX=160488 GN=kguK PE=3 SV=1	22.1558	27.9331	+	4.9387	-5.77739					By matching	By MS/MS	By MS/MS	By MS/MS	By MS/MS	By MS/MS	ADWVLPGLEEGR;ALSHALLDGMR;EINALAAK;FVLDSLR;GDMEGLPLR;GEGQVAPVPVSR;HELEAYDLR;HELEAYDLRR;HVHATGIPLALSDSCR;IAGADSNVAIGLAR;LGDAGAYFR;LLTGQHTPADIAAFYLDQGVELVVIK;LSAAMVSPVWLQAR;SEDGSDPAVEYFR;SISFDPNLRPSLWPDQSSMVR;VVDTVGAGDAFAVGVLSALLEGR;VVDTVGAGDAFAVGVLSALLEGRPVAEAVAR	17	67.4	0	143.36	22.3979	21.9205	23.8313	22.5147	20.1144	27.8458	27.9287	28.0659	27.8794	27.946	0	0	0	0	1	15	14	16	16	14	0	0	0	0	3.8	59.8	53.2
Q88GQ6	PP_3662	tr|Q88GQ6|Q88GQ6_PSEPK AMP nucleosidase OS=Pseudomonas putida (strain ATCC 47054 / DSM 6125 / CFBP 8728 / NCIMB 11950 / KT2440) OX=160488 GN=PP_3662 PE=4 SV=1	29.1171	29.3153	+	4.93732	-0.19823	By MS/MS	By MS/MS	By MS/MS	By MS/MS	By MS/MS	By MS/MS	By MS/MS	By MS/MS	By MS/MS	By MS/MS	AFSGIVAGNVK;DIVYTESELASQR;ELPPHELAANLR;EMLFSALR;ERNDAFHFNWLLK;EVQQLSEVGTGSLYTLFR;GSLETLSQR;HVINASVSPK;IDLESSQGITDYVFHLLR;IEESFQRPFDPTHQAMADLDLR;IEESFQRPFDPTHQAMADLDLRR;KVGHELGLR;LEAFVR;LELLNAPADAFVDGEMIASTR;LIEEHGPYQIHGDSAVLDPLGR;LLQAFVDQHR;LLQAFVDQHRMK;NDAFHFNWLLK;QCALAILNTGAHVDNAK;RAFSGIVAGNVK;RLEAFVR;SAEPYLQQLHAFVGATLGEAAHR;TILEAYKDFEVR;TLRPGVEPK;VGHELGLR;VGHELGLRK;VGHGIIIFPGGAGTAEEFLYLLGILMHP…	28	74.8	0	314.75	29.1244	29.1167	29.1451	29.0611	29.1383	29.2867	29.2837	29.3133	29.3596	29.3335	25	26	27	24	24	24	25	27	25	25	67	69.6	74.4	60.2	60.2	64.8	65
Q88P19	PP_1034	tr|Q88P19|Q88P19_PSEPK Multicopper oxidase OS=Pseudomonas putida (strain ATCC 47054 / DSM 6125 / CFBP 8728 / NCIMB 11950 / KT2440) OX=160488 GN=cumA PE=4 SV=1	25.0825	24.5741	+	4.93437	0.508335	By MS/MS	By MS/MS	By MS/MS	By MS/MS	By MS/MS	By MS/MS	By MS/MS	By MS/MS	By MS/MS	By MS/MS	ALDEYWLGPGMR;FINHLPVETTIHWHGIR;GLVGPLIVEER;LLNLDNTWTYR;LPLEMDGVPYVSQLPVKPGEYFDYK;NEVPAPMSFTR;NWHVDEQGAWLPFSIPR;SYIFELK;TEAWAFGPSAPGTELR;VEDENAGHDYELIAAPLEVELVPGFK	10	32.7	0	20.559	24.9596	25.1322	25.0951	25.1214	25.1041	24.5475	24.7396	24.4937	24.5334	24.5565	7	6	7	7	8	6	5	4	4	5	21.4	16	25.4	21.4	26.9	15.8	19.4
Q88QG4	PP_0530	sp|Q88QG4|RIBB_PSEPK 3,4-dihydroxy-2-butanone 4-phosphate synthase OS=Pseudomonas putida (strain ATCC 47054 / DSM 6125 / CFBP 8728 / NCIMB 11950 / KT2440) OX=160488 GN=ribB PE=3 SV=1	29.8219	24.2978	+	4.9233	5.52418	By MS/MS	By MS/MS	By MS/MS	By MS/MS	By MS/MS		By matching		By matching	By matching	EDEADIIAAAENITLQTMAMMIR;GHTEGSVDLAR;HIVSPGHVFPLR;QYNLPVLTIEELAR;RGHTEGSVDLAR	5	28.2	0	5.9227	29.6286	29.3116	29.3883	29.7178	31.0635	23.4806	25.15	22.8178	24.9165	25.1239	2	2	4	4	4	0	1	0	1	1	11.1	11.1	21.8	17.6	17.6	0	5.6
Q88CI7	PP_5194	sp|Q88CI7|GCST_PSEPK Aminomethyltransferase OS=Pseudomonas putida (strain ATCC 47054 / DSM 6125 / CFBP 8728 / NCIMB 11950 / KT2440) OX=160488 GN=gcvT PE=3 SV=1	28.7548	28.3308	+	4.91827	0.424054	By MS/MS	By MS/MS	By MS/MS	By MS/MS	By MS/MS	By MS/MS	By MS/MS	By MS/MS	By MS/MS	By MS/MS	AGFSVDFQVRPDLAILAIQGPR;ALYSPLLNEQGGVIDDLIVYR;EKVAALLSPAR;ELRPFEGVADGDWFIAR;GKWYPVR;LLANDVAR;LVGLVLEER;TGYTGEDGLEIIFPGDQAVAFFNDLVGAGIAPSGLGAR;TLLYDLHLALGAK;TVDFGGWDMPLHYGSQVEEHHQVR;VAALLSPAR;VAGIGEGEITSGSFSPTLSK;VGLLAEIEHGVQEK;VLDWLQLQR;VVKPTFVR	15	61.4	0	187.11	28.7731	28.7865	28.8656	28.6881	28.6607	28.2406	28.3227	28.3741	28.3356	28.3808	15	15	15	15	15	13	15	11	13	13	61.4	61.4	61.4	61.4	61.4	59.4	61.4
Q88RH1	PP_0159	tr|Q88RH1|Q88RH1_PSEPK CoA-transferase family III OS=Pseudomonas putida (strain ATCC 47054 / DSM 6125 / CFBP 8728 / NCIMB 11950 / KT2440) OX=160488 GN=PP_0159 PE=3 SV=1	27.1282	26.7281	+	4.9169	0.400105	By MS/MS	By MS/MS	By MS/MS	By MS/MS	By MS/MS	By MS/MS	By MS/MS	By MS/MS	By MS/MS	By MS/MS	AELIPLIR;APPLLGEHTEVVLGEVLGLDAGEVQR;GLALNIPHPLAGSVPQVASPIR;LGNAHPNIVPYQDFPTADGDFILTVGNDSQFR;LSETPVEYR;SVTIDFTQPEGQR;SWGPPFLK;VGGLAAYGLDYQSLK;VLAGPWSGQILADLGADVIK	9	37.7	0	50.841	27.1796	27.0602	27.2521	27.0869	27.0623	26.7054	26.7515	26.7827	26.6783	26.7227	8	9	8	7	8	6	7	6	9	8	29.8	37.7	34.5	26.1	29.8	19.7	26.1
Q88JK1	PP_2648	tr|Q88JK1|Q88JK1_PSEPK Universal stress protein family OS=Pseudomonas putida (strain ATCC 47054 / DSM 6125 / CFBP 8728 / NCIMB 11950 / KT2440) OX=160488 GN=PP_2648 PE=3 SV=1	27.7302	27.3781	+	4.91681	0.352105	By MS/MS	By MS/MS	By MS/MS	By MS/MS	By MS/MS	By MS/MS	By MS/MS	By MS/MS	By MS/MS	By MS/MS	AAYLSDAQQASLDLLYVANPAPFER;AIAPQAEIILLHAYEAPFEASVR;DAQVQLAALSEAAGLADAR;FAHLDHDTLTHYR;HILVATDLSPHAR;HVLNESQCDVLVTP;KDAQVQLAALSEAAGLADAR;LLLGSTVQK;MPCPLLVVKPAPR;QGASALEELLVGSVTK;QLVTPDDDLLKR;RLLLGSTVQK;THALAALLFQR;TVLVPVDFSSVSLR	14	59.5	0	83.76	27.7356	27.6751	27.7549	27.8011	27.6842	27.3246	27.3777	27.353	27.4878	27.3474	13	14	14	13	12	13	14	12	13	12	51.5	59.5	59.5	55	50.5	55	59.5
Q88NC0	PP_1292	sp|Q88NC0|MOAC_PSEPK Cyclic pyranopterin monophosphate synthase OS=Pseudomonas putida (strain ATCC 47054 / DSM 6125 / CFBP 8728 / NCIMB 11950 / KT2440) OX=160488 GN=moaC PE=3 SV=1	27.1881	27.7151	+	4.89982	-0.527028	By MS/MS	By MS/MS	By MS/MS	By MS/MS	By MS/MS	By MS/MS	By MS/MS	By MS/MS	By MS/MS	By MS/MS	ANMVDVTEK;GMVIEQVR;LAGQTGVEMEALTAASVAALTIYDMCK;MLPQTLQMIVDGEHPK;MLTHLDSQGR;TSDLIPLCHPLMLTSVK;VELSAEGQDAVR	7	63.5	0	30.632	27.2292	27.1104	27.195	27.128	27.2777	27.7643	27.6131	27.5985	27.828	27.7715	6	5	5	5	6	7	5	6	6	6	57.7	50	50	40.4	57.7	63.5	46.8
Q88C92	PP_5291	sp|Q88C92|PYRE_PSEPK Orotate phosphoribosyltransferase OS=Pseudomonas putida (strain ATCC 47054 / DSM 6125 / CFBP 8728 / NCIMB 11950 / KT2440) OX=160488 GN=pyrE PE=3 SV=1	28.5191	28.8125	+	4.89937	-0.293455	By MS/MS	By MS/MS	By MS/MS	By MS/MS	By MS/MS	By MS/MS	By MS/MS	By MS/MS	By MS/MS	By MS/MS	AAGVLIALNR;CYAAAIVDSK;DFGIPVVSIVSLTQVLEFLADDPQLK;DHGEGGSLVGAPLAGDVLIIDDVITAGTAIR;EVMQIINAQQAK;FGEFTLK;GIPLAATTAVALADQHQLDVPWCFNR;GNGELSAIQEVER;IPFDVLFGPAYK;QHLPAVEAYR;TSPYFFNAGLFNTGSALAELGR	11	84	0	218.18	28.6067	28.5007	28.4608	28.4829	28.5443	28.7648	28.8013	28.8033	28.8244	28.8688	11	11	11	11	11	11	10	11	10	10	84	84	84	84	84	84	79.3
Q88ID2	PP_3067	tr|Q88ID2|Q88ID2_PSEPK PIN like domain-containing protein OS=Pseudomonas putida (strain ATCC 47054 / DSM 6125 / CFBP 8728 / NCIMB 11950 / KT2440) OX=160488 GN=PP_3067 PE=4 SV=1	25.0898	25.686	+	4.8977	-0.596161	By MS/MS	By MS/MS	By MS/MS	By MS/MS	By MS/MS	By MS/MS	By MS/MS	By MS/MS	By MS/MS	By MS/MS	AAAYDEMVVSDSVR;DALAELLEGK;ELLQLFSEFEK;FGDLILWK;FLSLANDYLNQR;HANDELEVLK;HKGSPIFAHVR;SALLAIIK;TLGPRPELMDEFR;TSSTVIQEIQDAALESAIEEHEEEESALEEPEDIFR;TTLVSFLGEFESITK	11	34.8	0	60.233	25.0592	25.1281	25.0855	24.9949	25.1814	25.5133	25.8178	25.78	25.6286	25.69	5	4	7	5	6	9	8	9	9	10	11.8	9.9	24.7	18.4	21.4	29.4	27.1
Q88F76	PP_4222	tr|Q88F76|Q88F76_PSEPK SyrP protein OS=Pseudomonas putida (strain ATCC 47054 / DSM 6125 / CFBP 8728 / NCIMB 11950 / KT2440) OX=160488 GN=PP_4222 PE=4 SV=1	24.6297	22.372	+	4.89729	2.25768	By MS/MS	By MS/MS	By MS/MS	By MS/MS	By MS/MS	By MS/MS	By MS/MS	By MS/MS	By MS/MS	By MS/MS	GALPLLIEAPEPGLGLLDVFDELK;GFDVGGVTAFR;KVVVAMAQGHR	3	14.1	0	8.0941	24.1147	24.5039	25.2244	25.1296	24.1759	22.3707	22.2278	22.4853	22.3153	22.4609	2	3	3	3	2	1	1	1	1	1	10.7	14.1	14.1	14.1	10.7	7.3	7.3
Q88DP5	PP_4779	tr|Q88DP5|Q88DP5_PSEPK AMP nucleosidase OS=Pseudomonas putida (strain ATCC 47054 / DSM 6125 / CFBP 8728 / NCIMB 11950 / KT2440) OX=160488 GN=amn PE=3 SV=2	28.6668	28.8136	+	4.88731	-0.14684	By MS/MS	By MS/MS	By MS/MS	By MS/MS	By MS/MS	By MS/MS	By MS/MS	By MS/MS	By MS/MS	By MS/MS	AEIMPLALFDAAR;AVAVDMESGTIAAQGYR;GMDHGETQALVASVVWHR;HVQPWILLTNYHR;IGIAALDLLR;LAALHEQATGALSQALK;LAALHEQATGALSQALKR;LPGSANAFYNR;LTYYSHGEVAATTR;LVHYTGSDWR;MVLPGNVVIEK;PLINLSR;QSQTIGDYVLAHAYMR;RLVHYTGSDWR;SFDEPPFR;SHAFVVVDTPEQAVDR;TELNSLHSR;TEPDTDERDLFR;TGTVLTYDDR;TGTVLTYDDRNWELR;VDFSLR;VFPSTDLSAATDNIADGLYDWDR;VPYGTLLCVSDKPLHSEIK;VQVAGTYSVTVTQPAAFR;VVPPNIPIPALAEVQMALQEAAAQVTGER;YQMPAYHLIAADGDGVTLVNIGV…	27	73.3	0	323.31	28.6548	28.6489	28.6953	28.6532	28.6817	28.7999	28.8046	28.8632	28.806	28.7945	25	24	25	23	23	25	26	25	25	25	67.1	64.3	70.2	61.8	61.8	67.1	67.4
P59612	PP_1346	sp|P59612|ARGJ_PSEPK Arginine biosynthesis bifunctional protein ArgJ OS=Pseudomonas putida (strain ATCC 47054 / DSM 6125 / CFBP 8728 / NCIMB 11950 / KT2440) OX=160488 GN=argJ PE=3 SV=1	29.2101	29.6076	+	4.88211	-0.397498	By MS/MS	By MS/MS	By MS/MS	By MS/MS	By MS/MS	By MS/MS	By MS/MS	By MS/MS	By MS/MS	By MS/MS	ADLPEVTEASGALFEALK;ADLPEVTEASGALFEALKK;AGVPELDVSLIDVYLDSVCIASK;AVFEVCMEVAQAIVR;AVGLGPLPTLHPVPGFELGIASAGIK;DLMLDGANK;GQCSETIWTTDLSHEYVK;IEGALQAALDNLSENNWAEAATGIMTTDTLPK;ILAAVGR;INAEYRT;LAELAGVPAESVLPFSTGVIGEPLPVEK;SPSYTEAQGSAVMAQEEITIR;TALFASDPNWGR;YLLTNTGNANAGTGAPGLAAAER	14	59.3	0	323.31	29.2303	29.165	29.2808	29.1547	29.2195	29.5566	29.5225	29.7132	29.6643	29.5811	13	13	12	13	13	12	12	12	13	13	55.6	57.5	53.8	55.6	55.6	53.8	53.8
Q88RK2	PP_0127	tr|Q88RK2|Q88RK2_PSEPK Thiol:disulfide interchange protein OS=Pseudomonas putida (strain ATCC 47054 / DSM 6125 / CFBP 8728 / NCIMB 11950 / KT2440) OX=160488 GN=dsbA PE=3 SV=1	28.1911	28.5532	+	4.87105	-0.362083	By MS/MS	By MS/MS	By MS/MS	By MS/MS	By MS/MS	By MS/MS	By MS/MS	By MS/MS	By MS/MS	By MS/MS	EYIELSNPVPVSVPGK;FDLGTAGGPEGVLNVADQLIDK;FDLGTAGGPEGVLNVADQLIDKER;FLATFDSFAIK;KYEITGVPSLVVNGK;LTDKNEMADFLATQGVDKDK;NEMADFLATQGVDKDK;RVPAMFGGPWDAHGQMFLTLEAMGVEHK;VHAAVFDAIQNQHK;VPAMFGGPWDAHGQMFLTLEAMGVEHK;YRFDLGTAGGPEGVLNVADQLIDK;YRFDLGTAGGPEGVLNVADQLIDKER	12	61.9	0	142.3	28.1838	28.109	28.1557	28.2305	28.2766	28.5312	28.4747	28.578	28.6274	28.5548	9	9	8	8	9	8	10	10	9	8	53.8	54.3	41	53.8	53.8	48.6	48.6
Q88QP4	PP_0444	sp|Q88QP4|RL1_PSEPK Large ribosomal subunit protein uL1 OS=Pseudomonas putida (strain ATCC 47054 / DSM 6125 / CFBP 8728 / NCIMB 11950 / KT2440) OX=160488 GN=rplA PE=3 SV=1	32.5657	32.7978	+	4.86906	-0.232085	By MS/MS	By MS/MS	By MS/MS	By MS/MS	By MS/MS	By MS/MS	By MS/MS	By MS/MS	By MS/MS	By MS/MS	AYNFEEAATLLASLPAAK;ENVEALIADLK;ENVEALIADLKR;FVESYDIAVNLGVDPR;GGDLNYDVVIASPDAMR;GLMPNPK;IGFEADK;IGFEADKLK;IGFEADKLKENVEALIADLK;LKENVEALIADLK;LKENVEALIADLKR;NGIIHTSVGK;PASSKGIYVKR;RVTLSTTMGPGLVIDQSSLNV;SATVLPHGTGK;TDKNGIIHTSVGK;VAVFTQGPAAEAALAAGADR;VGMDDLAAEMK;VGTVTPDVATAVK;VTLSTTMGPGLVIDQSSLNV;VVGQLGQVLGPR	21	82.3	0	323.31	32.6162	32.5368	32.5096	32.5513	32.6145	32.7636	32.8004	32.8348	32.8113	32.7787	21	20	20	20	21	20	20	20	20	21	82.3	77.9	77.9	77.9	82.3	77.9	77.9
Q88M48	PP_1726	tr|Q88M48|Q88M48_PSEPK ABC transporter, periplasmic binding protein OS=Pseudomonas putida (strain ATCC 47054 / DSM 6125 / CFBP 8728 / NCIMB 11950 / KT2440) OX=160488 GN=PP_1726 PE=4 SV=1	29.2891	28.8531	+	4.86613	0.435984	By MS/MS	By MS/MS	By MS/MS	By MS/MS	By MS/MS	By MS/MS	By MS/MS	By MS/MS	By MS/MS	By MS/MS	AEHLKLPADVQAK;DKDGHWALAYTGTIAFIINK;DLVKEEERPK;DNASADIGDVGAAFGPIAVTK;EYIFSDAGQINLAK;FEAEKDNASADIGDVGAAFGPIAVTK;FEVLIPSDGSVISGYTTVINK;GDESNVAPGLQLFTK;GEVEVGVVWDFNGLSYR;GTWEDLASK;GVSQPYKPSTWDQVPEWAK;HSDTDMSSAQELAK;KEGTVNSVGMPDAWANWK;KLPQMWQEQVIIEME;LLPNDQYAAAQPIK;LPADVQAK;LSLANPTIQTLEK;NAEAWEATSK;RFEVLIPSDGSVISGYTTVINK;RLSLANPTIQTLEK;TWHDLEK;VAIGDVGTAAQAANGVLAAAIAYK;VAIGDVGTAAQAANGVLAAAIAYKGDESNVAPG…	23	79.4	0	323.31	29.3001	29.2796	29.4022	29.231	29.2326	28.7378	28.8431	28.9472	28.8891	28.8483	23	23	21	23	22	21	21	21	21	20	79.4	79.4	74	79.4	78	73.2	73.2
Q88I78	PP_3123	tr|Q88I78|Q88I78_PSEPK 3-oxoadipate CoA-transferase OS=Pseudomonas putida (strain ATCC 47054 / DSM 6125 / CFBP 8728 / NCIMB 11950 / KT2440) OX=160488 GN=atoB PE=3 SV=1	28.7067	28.0047	+	4.85684	0.701936	By MS/MS	By MS/MS	By MS/MS	By MS/MS	By MS/MS	By MS/MS	By MS/MS	By MS/MS	By MS/MS	By MS/MS	ETAPGVSVEEIIEK;GASIFDSAQSFAMIR;GMGGAMDLVAGADNIIVTMTHASK;KVLTDLAYLEIEDGAFILR;LIVPDDVK;RGASIFDSAQSFAMIR;VLTDLAYLEIEDGAFILR	7	37.2	0	81.836	28.6764	28.6458	28.815	28.762	28.6342	27.823	27.9181	28.1985	28.1011	27.9828	6	4	6	6	6	4	4	6	6	6	37.2	29.4	36.7	36.7	36.7	29.4	29.4
Q88MB6	PP_1658	tr|Q88MB6|Q88MB6_PSEPK Nucleoprotein/polynucleotide-associated enzyme OS=Pseudomonas putida (strain ATCC 47054 / DSM 6125 / CFBP 8728 / NCIMB 11950 / KT2440) OX=160488 GN=PP_1658 PE=4 SV=1	28.4106	28.6985	+	4.84516	-0.287846	By MS/MS	By MS/MS	By MS/MS	By MS/MS	By MS/MS	By MS/MS	By MS/MS	By MS/MS	By MS/MS	By MS/MS	GQVEVDDSQQR;IAVNALMR;ILLLNSHVEETDEDDPYAAYK;ILLLNSHVEETDEDDPYAAYKIPDDLMW;LSNGALAVVAHAGGYEVIPR;LSTEDYYNFVDDK;LSTEDYYNFVDDKK;MEHKGQVEVDDSQQR;QLIEATR	9	51.4	0	73.836	28.4447	28.3988	28.3834	28.447	28.3792	28.6535	28.7133	28.6643	28.6627	28.7985	9	7	6	9	8	8	7	7	7	9	51.4	44.7	40.8	51.4	47.5	47.5	43
A0A140FWD5	0	tr|A0A140FWD5|A0A140FWD5_PSEPK DUF560 domain-containing protein OS=Pseudomonas putida (strain ATCC 47054 / DSM 6125 / CFBP 8728 / NCIMB 11950 / KT2440) OX=160488 GN=PP_5587 PE=4 SV=1	26.3115	26.6205	+	4.84395	-0.308979	By MS/MS	By MS/MS	By MS/MS	By MS/MS	By MS/MS	By MS/MS	By MS/MS	By MS/MS	By MS/MS	By MS/MS	ADASLTAER;FGLVGR;GQSPNTLQTYSVWASR;GVWSYALTELSR;LGLGMHLLR;LSLMYK;LYTLTGNWSQAVTER;QQDHVPDATATIVGLTLTYR;RGEGGVALLYTGTR;RYEPEEDLTATASNSYSPAVGIK;SSDTDIVDDR;SSDTDIVDDREDPDISLGWQR;STLSNETTYSR;STVASAEGGFAELDQVR;TIIAPDYTLIGTFDRDELR;VGADAAWQDSK;YDISTLTGYDELANVFTWTYAWSER	17	63.1	0	179.62	26.2656	26.2699	26.3277	26.2954	26.399	26.6099	26.5386	26.6637	26.651	26.6392	13	13	14	13	12	14	15	13	12	12	50.1	50.7	52.6	50.1	41	50.1	52.6
Q88F79	PP_4219	tr|Q88F79|Q88F79_PSEPK Non-ribosomal peptide synthetase OS=Pseudomonas putida (strain ATCC 47054 / DSM 6125 / CFBP 8728 / NCIMB 11950 / KT2440) OX=160488 GN=pvdD PE=4 SV=1	22.6486	26.2245	+	4.83769	-3.57585	By matching		By MS/MS	By MS/MS	By MS/MS	By MS/MS	By MS/MS	By MS/MS	By MS/MS	By MS/MS	DLFLLQTIEQLAAR;EHVEACIAK;GALDVAALQQAFQALVAR;IELGEIEAR	4	1.7	0	11.294	23.8698	22.8018	21.8092	21.9037	22.8586	26.1915	26.3423	25.9629	26.1744	26.4511	1	0	2	2	3	1	1	1	1	1	0.5	0	0.9	0.9	1.4	0.3	0.3
Q88M07	PP_1768	sp|Q88M07|SERC_PSEPK Phosphoserine aminotransferase OS=Pseudomonas putida (strain ATCC 47054 / DSM 6125 / CFBP 8728 / NCIMB 11950 / KT2440) OX=160488 GN=serC PE=3 SV=1	28.5696	28.918	+	4.83611	-0.348471	By MS/MS	By MS/MS	By MS/MS	By MS/MS	By MS/MS	By MS/MS	By MS/MS	By MS/MS	By MS/MS	By MS/MS	AFNFCAGPAALPDAVLQR;AQAEMLDWR;ASIYNALGLEAVEALVGYMAEFEK;ASIYNALGLEAVEALVGYMAEFEKEHG;DRLYGFIDR;EDLLGHAR;EQGGVEAMEQR;FGNVNVAATAKPYDYLAIPGQNEWNLTK;GLLNLK;GLSVMEMSHR;LYGFIDR;NIGPSGLVVVIVR;PIDVSQFGLIYAGAQK;PYDYLAIPGQNEWNLTK;RFGNVNVAATAK;RFGNVNVAATAKPYDYLAIPGQNEWNLTK;SDDYVAIAEK;SEFYTNPISVNAR;SSCPTMLDYK;SWMNVPFR;VLFLQGGASQQFAEIPLNLLPENGTADYIETGIWSK;VSADNGSMYNTPATYSWYLSGLVFEWLK	22	72.3	0	192.59	28.5255	28.6269	28.5133	28.5452	28.6369	28.9089	28.9984	28.9462	28.8345	28.9021	20	22	21	19	20	20	19	20	20	19	72	72.3	72.3	64.3	72	68.7	60.1
Q88CC9	PP_5252	tr|Q88CC9|Q88CC9_PSEPK Amidohydrolase 3 domain-containing protein OS=Pseudomonas putida (strain ATCC 47054 / DSM 6125 / CFBP 8728 / NCIMB 11950 / KT2440) OX=160488 GN=PP_5252 PE=4 SV=1	26.7813	26.5538	+	4.83298	0.22749	By MS/MS	By MS/MS	By MS/MS	By MS/MS	By MS/MS	By MS/MS	By MS/MS	By MS/MS	By MS/MS	By MS/MS	AAEQTPPIK;AAEQTPPIKR;ALGGGIAIQDR;DIPFNGLPWFFDHAETITPQNIER;DKFGNPTGMLIAR;DTALQLFTQGSAWFSSEQGK;DTALQLFTQGSAWFSSEQGKK;EELDDFKK;EKPTATAVAIK;ETPNPPGGEIQR;FGPPQVPVLPEWSPVTK;FIAVGSDAEAMAHK;GIESVLTIVDGK;IAYNLFTQKPK;LGLTSAIDAGGGYQNFPDDYSVIQELADNDQLTVR;LHATYNESITR;LHSGTDFLR;LPLEYQVNSTR;MLEMGVPVGAGTDATR;MPTLEEINQAAPDTPVFLLHLYDR;PNAMILYATLAK;TVGGMELYPEGLSR;TVIPGLNDSHLHLIR;VGQLADLAALSLDFFSVDEEAIK;VSSYNPWTSLYW…	28	58.5	0	139.54	26.7561	26.771	26.8039	26.7712	26.8043	26.5299	26.6146	26.5372	26.4919	26.5955	24	25	24	24	25	23	22	23	22	21	49.2	53.2	50.6	53	50.5	50.2	44.8
Q88P98	PP_0954	tr|Q88P98|Q88P98_PSEPK Lipopolysaccharide export system protein LptA OS=Pseudomonas putida (strain ATCC 47054 / DSM 6125 / CFBP 8728 / NCIMB 11950 / KT2440) OX=160488 GN=lptA PE=3 SV=1	28.6979	28.8801	+	4.81957	-0.182213	By MS/MS	By MS/MS	By MS/MS	By MS/MS	By MS/MS	By MS/MS	By MS/MS	By MS/MS	By MS/MS	By MS/MS	DLVILTDR;GWGVTIQYQSQK;IDMVIQPK;IQADNAHLDDK;IVYNTQTQVATAGR;QGVATYTGDVIITQGSMMIK;QRIDMVIQPK;SASGDIDVVTSVGNLAYFEQQQSAAKPDK	8	59.8	0	155.52	28.7282	28.7363	28.6722	28.6651	28.6875	28.88	28.8416	28.8708	28.9241	28.884	8	8	8	8	8	8	8	7	8	8	59.8	59.8	59.8	59.8	59.8	59.8	59.8
Q88NK2	PP_1205	sp|Q88NK2|SYP_PSEPK Proline--tRNA ligase OS=Pseudomonas putida (strain ATCC 47054 / DSM 6125 / CFBP 8728 / NCIMB 11950 / KT2440) OX=160488 GN=proS PE=3 SV=1	29.5681	29.7579	+	4.81871	-0.189803	By MS/MS	By MS/MS	By MS/MS	By MS/MS	By MS/MS	By MS/MS	By MS/MS	By MS/MS	By MS/MS	By MS/MS	DAIGAGAGSLGPLNLPLEIIIDR;DAYSFHADQASLQETYDR;DFCVGPTHEEVITDLAR;DLPVPQVADLR;EATDKLYAELTAAGYEVLLDDR;EATDKLYAELTAAGYEVLLDDRDK;EEMNAAGALEVLMPSIQPAELWQESGR;ETPADAVVISHQLMLR;ETVRPAPTEELR;FADMELIGIPHR;FRDEIRPR;GDHELNEIK;GIEVGHIFQLGTK;GIIWNDALAPFQIALVPLR;GLAEGNLEYK;GREFIMK;HRTEQDAQALPLNEVLTFLQAR;HYFGVNWER;LASGLYTWLPMGLR;LEQVADPLVMATEAELR;LGLDFR;LIALIVR;LVDTPNAK;LYAELTAAGYEVLLDDR;MHQAYSNVFTR;NVVEGDPSPDGQGTL…	36	74.1	0	323.31	29.568	29.5652	29.5852	29.5237	29.5983	29.8029	29.7501	29.7822	29.7455	29.7088	36	33	34	34	34	32	33	34	34	33	74.1	72	73.7	72	72.3	71.6	71.1
Q88CZ6	PP_5033	sp|Q88CZ6|HUTU_PSEPK Urocanate hydratase OS=Pseudomonas putida (strain ATCC 47054 / DSM 6125 / CFBP 8728 / NCIMB 11950 / KT2440) OX=160488 GN=hutU PE=3 SV=1	27.8916	27.4741	+	4.81205	0.417485	By MS/MS	By MS/MS	By MS/MS	By MS/MS	By MS/MS	By MS/MS	By MS/MS	By MS/MS	By MS/MS	By MS/MS	AISIALHGNAAEILPELVK;AQTEPAAVVK;DHLDSGSVSSPNR;EEGVANAFDFPGFVPAYIR;ELIPDDAHLHR;ELVVYGGIGR;EQGLDLPMITG;GVGPFR;HADAGYDIAIDCAK;ICWVGLGLR;LEDDETLLVQSGKPVGVFK;MLMNNLDPQVAENPK;QGIPTFDYGNNIR;SGELSAPVVIGR;SWLTEAPLR;VLIANSNLVPHWANWEHFNELDAK;VLTNDPGTGVMR;WLDMAR;YVDEQATDLDDALAR	19	44.3	0	280.45	27.8383	27.8599	28.0295	27.9099	27.8203	27.4741	27.4026	27.5081	27.5461	27.4395	19	18	18	18	17	18	19	18	17	17	44.3	42.7	43.3	42.7	40	42.7	44.3
Q88RL7	PP_0112	tr|Q88RL7|Q88RL7_PSEPK Methionine ABC transporter, periplasmic binding protein OS=Pseudomonas putida (strain ATCC 47054 / DSM 6125 / CFBP 8728 / NCIMB 11950 / KT2440) OX=160488 GN=metQ PE=3 SV=1	29.1383	29.4151	+	4.80214	-0.276801	By MS/MS	By MS/MS	By MS/MS	By MS/MS	By MS/MS	By MS/MS	By MS/MS	By MS/MS	By MS/MS	By MS/MS	ALLLLDK;DALAIEGSDSPYVNILVAR;DALAIEGSDSPYVNILVARPDNK;EFTDYIQPNVQVAEK;ELEAATIPR;FRELEAATIPR;GTSLVSVAGVHIEPLGVYSTK;KLAAALHSPEVK;KLDELSSGATVVIPNDATNGGR;LAAALHSPEVK;LDANFFQHQPYLDEFNK;LDELSSGATVVIPNDATNGGR;LNPEKDALAIEGSDSPYVNILVAR;LNPEKDALAIEGSDSPYVNILVARPDNK;RLDANFFQHQPYLDEFNK;VKEFTDYIQPNVQVAEK;VLTQVDAALINTNYALEAK;YKGAVVPAF	18	64.1	0	323.31	29.1698	29.042	29.1089	29.1836	29.1873	29.4096	29.4243	29.4031	29.4526	29.3858	16	16	14	15	15	16	15	16	17	17	64.1	62.1	58.6	62.1	63.7	62.1	62.1
Q88P48	PP_1005	tr|Q88P48|Q88P48_PSEPK Heme oxygenase OS=Pseudomonas putida (strain ATCC 47054 / DSM 6125 / CFBP 8728 / NCIMB 11950 / KT2440) OX=160488 GN=hemO PE=4 SV=1	25.6396	24.3426	+	4.79714	1.29705	By MS/MS	By MS/MS	By MS/MS	By MS/MS	By MS/MS	By matching	By MS/MS	By MS/MS	By matching	By MS/MS	FTQLLK;FVVAQYLFQSELQALYNDPQLIAIVPDLAER;ILDGLALSPEEEAAAER;LGAAFLIK;LNQITHAPHAELDALVK	5	40.1	0	9.7275	25.5684	25.5308	25.7995	25.7185	25.5809	24.1774	24.4248	24.7624	23.9746	24.3737	4	4	4	3	3	2	1	3	1	2	31.5	31.5	31.5	15.7	15.7	12.7	4.1
Q88KM6	PP_2264	tr|Q88KM6|Q88KM6_PSEPK Sugar ABC transporter, periplasmic sugar-binding protein OS=Pseudomonas putida (strain ATCC 47054 / DSM 6125 / CFBP 8728 / NCIMB 11950 / KT2440) OX=160488 GN=PP_2264 PE=3 SV=1	22.9011	25.3752	+	4.797	-2.47408	By matching	By matching	By matching	By matching	By matching	By MS/MS	By MS/MS	By MS/MS	By MS/MS	By MS/MS	ADWFERPELK;AFSEITGIQLTHDLLQEGDVVEK;LAQLWWSHIAEVASGEK;LGGLVEFYR;LGYQDTGSWTFFK;TIVGLTPIR;VYGHMDYGK	7	15.5	0	14.782	23.1899	22.2028	22.4714	23.2627	23.3788	24.9307	25.3788	25.5734	25.309	25.6839	3	1	2	2	2	6	6	6	6	7	4.8	1.7	3.1	3.3	3.3	13.3	11.6
Q88NJ7	PP_1210	tr|Q88NJ7|Q88NJ7_PSEPK DNA-binding stress protein OS=Pseudomonas putida (strain ATCC 47054 / DSM 6125 / CFBP 8728 / NCIMB 11950 / KT2440) OX=160488 GN=dps PE=3 SV=1	29.3109	28.7928	+	4.79349	0.518179	By MS/MS	By MS/MS	By MS/MS	By MS/MS	By MS/MS	By MS/MS	By MS/MS	By MS/MS	By MS/MS	By MS/MS	AIDIGISEEDR;AIDIGISEEDRK;ALGFPAPGSYAFYAR;EEEGVPPADEMIR;HSSIKEEEGVPPADEMIR;LLSDTYVLYLK;QLVQGQEAVVR;SIFPVVDK;SIFPVVDKVSDEPTADLLTQR;SIVDGLSR;TAWMLR;THNFHWNVTGPSFR;TLHLMFEEQYNELALAVDSIAER;VLLDDK;VSDEPTADLLTQR	15	92.4	0	146.5	29.3669	29.2199	29.2579	29.3426	29.3674	28.8893	28.7814	28.6181	28.8108	28.8642	15	15	14	14	15	12	12	12	12	11	92.4	92.4	88.5	92.4	92.4	77.7	73.9
Q88LZ7	PP_1779	tr|Q88LZ7|Q88LZ7_PSEPK Lipopolysaccharide ABC export system, ATP-binding protein OS=Pseudomonas putida (strain ATCC 47054 / DSM 6125 / CFBP 8728 / NCIMB 11950 / KT2440) OX=160488 GN=PP_1779 PE=3 SV=1	27.8063	28.0365	+	4.79296	-0.230247	By MS/MS	By MS/MS	By MS/MS	By MS/MS	By MS/MS	By MS/MS	By MS/MS	By MS/MS	By MS/MS	By MS/MS	ASSEHWVLK;DGPPEQVMDYYNALIAEK;GAIQSLCSR;HINFAIEPGEAIGIIGQNGAGK;IAAILELGMGFNPELSGR;IAHWFFLPTK;LGQHVFGTNTHHLGK;LGTSLLIVSHDR;MITGTLQPTQGR;SLLSVSDVGK;TYSSGMQMR;VAFAVATAFRPEILIVDEALSVGDSYFQHK	12	43	0	72.896	27.774	27.8547	27.821	27.7831	27.7986	28.0905	27.995	28.0368	28.0731	27.9872	9	10	10	9	9	8	10	10	10	10	32.3	34.6	34.6	27.2	27.2	24.9	30.1
Q88GY7	PP_3578	tr|Q88GY7|Q88GY7_PSEPK Phosphoglucomutase OS=Pseudomonas putida (strain ATCC 47054 / DSM 6125 / CFBP 8728 / NCIMB 11950 / KT2440) OX=160488 GN=pgm PE=3 SV=1	28.0087	28.3303	+	4.78861	-0.321653	By MS/MS	By MS/MS	By MS/MS	By MS/MS	By MS/MS	By MS/MS	By MS/MS	By MS/MS	By MS/MS	By MS/MS	ANELLAANLAGVK;DDEYTPTPAVSHAILCHNR;DGLIPALLAAEMTAR;DGSVWATDKDGLIPALLAAEMTAR;DLYEVPVGFK;FDVAFACDPDHDR;FFAQGLFDGSLGFGGEESAGASFLR;FMTVDWDGQIR;GIDGPLFIGADTHALSAPATASALEVLAANGVQVMLSK;HDYVSNYVADLENVIDFDVIR;HGIVTPDGLLQPNNYLAVAIDYLFR;HYQLDLEVVNTEVDPTFR;IYAESFIDEAHLQR;LGVDPLGGAGVR;LLTAYYTGRPDATVAAQR;LVEEAQVLVDEAIA;MDHAQALQAPTTHR;MDPSSPYAMQGLIGLR;MTLSPLAGKPAPASVLVDIPR;NPSQAYADLTEALGKPFATR;PAPASVLVDIPR;PSGTE…	29	81.1	0	323.31	28.0309	28.0442	28.0538	27.9362	27.9782	28.2703	28.3277	28.4247	28.3432	28.2856	28	28	28	27	28	28	29	28	27	27	79.3	78.7	79.1	73.4	78.3	78.3	81.1
Q88QR7	PP_0421	sp|Q88QR7|TRPD_PSEPK Anthranilate phosphoribosyltransferase OS=Pseudomonas putida (strain ATCC 47054 / DSM 6125 / CFBP 8728 / NCIMB 11950 / KT2440) OX=160488 GN=trpD PE=3 SV=1	27.8557	28.1436	+	4.77999	-0.287916	By MS/MS	By MS/MS	By MS/MS	By MS/MS	By MS/MS	By MS/MS	By MS/MS	By MS/MS	By MS/MS	By MS/MS	AAEMIVLNAGAALYAADHAMSLK;AGVELAHDVLHTGLAWEK;DGLDEFSLAAPTFVAELK;HQVVGVFAQTLCR;HVLVVHSK;IVGQLDLTTEEMR;MKSESIDEIVGAVSVMR;NDEITEYWVEPEDLGMK;PLAEVLQR;QIMTGQCSEAQIGAFLMGMR;SESIDEIVGAVSVMR;SGSADLLEAAGIYLNLTPTQVAR;SQSLHGLAVESPQASLELIR;TLFNMLGPLTNPAGVK	14	61.3	0	191.57	27.9071	27.8203	27.8891	27.7944	27.8677	28.0689	28.1393	28.2151	28.1374	28.1575	13	13	13	13	13	14	13	14	14	14	56.7	56.7	56.7	56.7	56.7	61.3	56.7
Q88EW3	PP_4339	sp|Q88EW3|CHEZ_PSEPK Protein phosphatase CheZ OS=Pseudomonas putida (strain ATCC 47054 / DSM 6125 / CFBP 8728 / NCIMB 11950 / KT2440) OX=160488 GN=cheZ PE=3 SV=1	27.3331	27.8734	+	4.77655	-0.540359	By MS/MS	By MS/MS	By MS/MS	By MS/MS	By MS/MS	By MS/MS	By MS/MS	By MS/MS	By MS/MS	By MS/MS	ALSTDWQR;DRGLYQEVGK;EDVVSGQDDVDDLLSSLGF;ELHSAIVSFQIDPTMPQAEEVSQITDATER;EVAAPEFR;FAGIKHDHDQLR;FGEAVQLIHELNQTR;GLYQEVGK;HAQELVESLER;KHAQELVESLER;LVLMASQVDR;MDSSQTSLGEFESTLK;MDSSQTSLGEFESTLKK;RVDSFLTHSAEGNR;RVDSFLTHSAEGNRK;TMDLVEESTPVLNELANEAK;VDSFLTHSAEGNR;VSGHLNDILLAQDYQDLTGQVIK;VTTLVTEVESNLLK	19	80.9	0	155.4	27.486	27.2135	27.3677	27.2791	27.3192	27.74	27.8942	27.9604	27.8547	27.918	15	15	16	16	14	17	16	19	15	15	77.5	69.1	69.5	77.9	69.1	80.9	77.9
Q88FN6	PP_4053	tr|Q88FN6|Q88FN6_PSEPK Maltooligosyl trehalose synthase OS=Pseudomonas putida (strain ATCC 47054 / DSM 6125 / CFBP 8728 / NCIMB 11950 / KT2440) OX=160488 GN=treY PE=4 SV=1	27.6582	27.283	+	4.77166	0.375201	By MS/MS	By MS/MS	By MS/MS	By MS/MS	By MS/MS	By MS/MS	By MS/MS	By MS/MS	By MS/MS	By MS/MS	ALQALVAHYPVYR;AVVFEATHAK;DLTLGAIR;EGADLESALVAFDSR;ELAAPLR;ELPLSAVLAEFPVNVLIQQS;FFDINELGGLR;FPICPVDYGWILALSPEPALK;FQQLTAPSAAK;FSAPPMHFHNEAQR;FTALGDSATPLADSLPLQAELAR;HADKVIAFAR;IDHIDGLADPR;ILGADEHLHR;LASSLLGGAATPLIPAQNWDDTR;LAVLSER;LFELIER;LGEGEHAIVVAPR;LHLLLER;LQFHSDFTLDHAVPLVPYFAQLGISHLYASPILK;MKPLTATLR;NDVGFEAER;NGEIPLQFDK;PAQDETFFQQALTNAR;QAHAELFR;QQGLLQVAHYAHR;RPLNAGLEHFPLYVEK;RVDSLLAR;SLADAAQ…	31	43.7	0	212.8	27.5785	27.6043	27.7563	27.7102	27.6415	27.2712	27.2474	27.2742	27.3782	27.2441	23	23	29	26	25	20	20	21	23	24	30.5	32	40.6	35.6	33.1	27.6	26.7
Q88GF9	PP_3765	tr|Q88GF9|Q88GF9_PSEPK H-NS family protein MvaT OS=Pseudomonas putida (strain ATCC 47054 / DSM 6125 / CFBP 8728 / NCIMB 11950 / KT2440) OX=160488 GN=PP_3765 PE=1 SV=1	29.7787	29.3648	+	4.76174	0.413861	By MS/MS	By MS/MS	By MS/MS	By MS/MS	By MS/MS	By MS/MS	By MS/MS	By MS/MS	By MS/MS	By MS/MS	ALQEQMAQLEALK;ALQEQMAQLEALKK;DIIAILDPK;EIEFEQK;EQYGAATVESWVR;LVGLMK	6	41.2	0	48.131	29.8333	29.7399	29.7197	29.8206	29.7801	29.411	29.318	29.2915	29.3035	29.5002	6	6	6	6	6	6	6	6	6	6	41.2	41.2	41.2	41.2	41.2	41.2	41.2
Q88N73	PP_1340	tr|Q88N73|Q88N73_PSEPK Cell division protein FtsQ OS=Pseudomonas putida (strain ATCC 47054 / DSM 6125 / CFBP 8728 / NCIMB 11950 / KT2440) OX=160488 GN=ftsQ PE=3 SV=1	24.8722	25.3696	+	4.75993	-0.497428	By MS/MS	By MS/MS	By MS/MS	By MS/MS	By MS/MS	By MS/MS	By MS/MS	By MS/MS	By matching	By MS/MS	AELEQMPWIAHAEVR;FIAIYDK;IAPYVAASFFSVDLPAMR;LMPYADRPISK;LVADEPVSAR	5	21.1	0	7.3839	24.8889	24.9203	24.9616	24.8647	24.7256	25.388	25.3815	25.2508	25.3456	25.4824	5	4	3	4	4	5	5	5	5	4	21.1	17.3	14.9	17.3	14.9	21.1	21.1
Q88RW0	PP_0019	tr|Q88RW0|Q88RW0_PSEPK Transcriptional regulator OS=Pseudomonas putida (strain ATCC 47054 / DSM 6125 / CFBP 8728 / NCIMB 11950 / KT2440) OX=160488 GN=PP_0019 PE=4 SV=1	26.1595	26.4552	+	4.75689	-0.29567	By MS/MS	By MS/MS	By MS/MS	By MS/MS	By MS/MS	By MS/MS	By MS/MS	By MS/MS	By MS/MS	By MS/MS	GVYGMVAELAGK;LAALTEALR;LSDSSIAQIFNVSR;QVNAEEAQYLHR;SSTWENPEIAPR;VLFYPTADGR	6	29.7	0	39.822	26.1193	26.2306	26.1141	26.1812	26.1522	26.4144	26.4252	26.4173	26.5419	26.477	6	6	6	6	6	6	5	6	6	6	29.7	29.7	29.7	29.7	29.7	29.7	24.6
Q88EV9	PP_4343	tr|Q88EV9|Q88EV9_PSEPK Flagellar biosynthesis protein FlhF OS=Pseudomonas putida (strain ATCC 47054 / DSM 6125 / CFBP 8728 / NCIMB 11950 / KT2440) OX=160488 GN=flhF PE=3 SV=1	25.7532	26.1297	+	4.74237	-0.376477	By MS/MS	By MS/MS	By MS/MS	By MS/MS	By MS/MS	By MS/MS	By MS/MS	By MS/MS	By MS/MS	By MS/MS	AVNVQQQDEPSEEAMADMFADLYHNPR;ELLDLTAEIEEPR;FFAADMR;IATAQAELDQR;IGLSGPIAR;ILNVPVTYVDPGQSLAAALEPLLR;IPDDLHLPR;LSALAPR;MLLAHLAR;QLFAGQSLTAAEPLIEPHVEVPEAAAVPAAAPVDPR;VPNAELEEELRK;VVLIDTAGLQASDPALR;YGAQNLALVSMDSFR	13	44.8	0	119.36	25.7898	25.744	25.7644	25.6834	25.7844	26.0338	26.0636	26.1308	26.2307	26.1896	7	8	7	6	8	10	10	10	12	11	19.5	20.7	19.1	15.6	25.3	37.5	37.5
Q88DW6	PP_4702	sp|Q88DW6|ACSA2_PSEPK Acetyl-coenzyme A synthetase 2 OS=Pseudomonas putida (strain ATCC 47054 / DSM 6125 / CFBP 8728 / NCIMB 11950 / KT2440) OX=160488 GN=acsA2 PE=3 SV=1	31.0438	30.6919	+	4.74044	0.351836	By MS/MS	By MS/MS	By MS/MS	By MS/MS	By MS/MS	By MS/MS	By MS/MS	By MS/MS	By MS/MS	By MS/MS	ALASCPAVSSVLVVR;DLWYHEATK;EGSAPLQSTSR;EIGSFAKPELIQWAPALPK;FWQVVDK;GEQTALLWEGDDPK;HQVNIFYTAPTALR;IDDVINVSGHR;IGAIHSVVFGGFSPDALR;ILDADCR;KYPQALAVSQSAALTPEDYR;LIEGPGAGVLAIK;LLGSVGEPINPEAWEWYFEEVGQK;MVDTYFKPLPGYYFTGDGAR;QSVEDPDTFWAEQAK	15	33.7	0	71.098	31.031	31.1372	31.0629	31.0462	30.9416	30.6667	30.6196	30.7259	30.6948	30.7526	12	15	12	15	13	11	10	12	10	12	27.5	33.7	28.1	33.7	30.3	23.6	20.7
Q88IA7	PP_3092	tr|Q88IA7|Q88IA7_PSEPK Type IV / VI secretion system DotU domain-containing protein OS=Pseudomonas putida (strain ATCC 47054 / DSM 6125 / CFBP 8728 / NCIMB 11950 / KT2440) OX=160488 GN=PP_3092 PE=4 SV=1	26.5933	26.9683	+	4.72335	-0.374998	By MS/MS	By MS/MS	By MS/MS	By MS/MS	By MS/MS	By MS/MS	By MS/MS	By MS/MS	By MS/MS	By MS/MS	AANYSVEQVK;ALSPDWALPDQVSQMLR;DLVQDFISMALIVR;DVAALSEQIR;FFANLER;HFELQPLQFR;QVTSVQAFEGSVER;TEAVLQQGAVPAASDKPTLK;YFGVHLAGEGFFEK;YLANTLGQDIAR	10	53.8	0	41.785	26.5993	26.4903	26.6664	26.5997	26.6109	26.8953	26.9062	27.0226	26.9691	27.0485	9	9	10	10	9	8	8	8	9	8	47.9	49.6	53.8	53.8	47.9	43.7	43.7
Q88MS3	PP_1496	sp|Q88MS3|SYK_PSEPK Lysine--tRNA ligase OS=Pseudomonas putida (strain ATCC 47054 / DSM 6125 / CFBP 8728 / NCIMB 11950 / KT2440) OX=160488 GN=lysS PE=3 SV=1	29.15	29.3693	+	4.71983	-0.219319	By MS/MS	By MS/MS	By MS/MS	By MS/MS	By MS/MS	By MS/MS	By MS/MS	By MS/MS	By MS/MS	By MS/MS	ALEYGMPPTAGEGIGIDR;DAGDDEAMHYDADFVR;DFLEVETPMLQTIPGGAAAK;DFLEVETPMLQTIPGGAAAKPFETHHNALDMAMFLR;DNMDLTEELFR;DSYCNDLQK;DVILFPHMR;DVILFPHMRPQA;EELEAAAIPVK;EIANAYSELNDAEDQAER;ELAQLVLGSTDVPYGDK;ELAQLVLGSTDVPYGDKVFHFGEPFVR;FELFIGGR;FLAQVAEK;GDLYVEMTNVR;GNAFPNDFR;GNAFPNDFRR;GSFMVIQDMTGR;HHGLTDTEQR;HNPEFTMLEFYQAYADYR;HNPEFTMLEFYQAYADYRDNMDLTEELFR;IAPELYLK;IAPELYLKR;IQVYVNR;IQVYVNRK;KTLPEETLAAVK;LEQPHFITEY…	51	87.8	0	323.31	29.1721	29.1437	29.1128	29.1232	29.1982	29.4141	29.3817	29.3892	29.3582	29.3035	46	45	45	46	45	44	42	44	45	45	86.6	85	86.6	86.6	85.2	85	84.8
Q88F18	PP_4281	tr|Q88F18|Q88F18_PSEPK Guanine deaminase OS=Pseudomonas putida (strain ATCC 47054 / DSM 6125 / CFBP 8728 / NCIMB 11950 / KT2440) OX=160488 GN=guaD PE=3 SV=1	26.2193	26.6925	+	4.71093	-0.473229	By MS/MS	By MS/MS	By MS/MS	By MS/MS	By MS/MS	By MS/MS	By MS/MS	By MS/MS	By MS/MS	By MS/MS	EHPGVYMHTHLSENLK;FAPTSTPEQLTLAGQLLK;GYLDVYDHFELLGER;IGSLRPGNDADFVVLDYK;IQQSNSIEETLFVLTTLGDDR;LAETGSAVAFCPTSNLFLGSGLFNLPQAER;LHYAVTPR;NAPDYLTDTAESGYAESK;QFADKGHADQVAK;SLYLATLGGAR;VMQLQGAR	11	40.6	0	101.77	26.1825	26.1607	26.2782	26.2319	26.243	26.6642	26.8312	26.7013	26.5333	26.7323	6	8	5	7	6	6	6	8	7	8	23.7	27	18.4	29	21.2	24.9	24.4
Q88D53	PP_4974	tr|Q88D53|Q88D53_PSEPK NhaP-type Na+/H+ and K+/H+ antiporters OS=Pseudomonas putida (strain ATCC 47054 / DSM 6125 / CFBP 8728 / NCIMB 11950 / KT2440) OX=160488 GN=nhaP PE=3 SV=1	24.9647	25.6406	+	4.70552	-0.675951	By MS/MS	By MS/MS	By MS/MS	By MS/MS	By MS/MS	By MS/MS	By MS/MS	By MS/MS	By MS/MS	By MS/MS	LLTVAPAIVLLR;NLAMNDMTR;VLTWGGLR	3	7.1	0	7.596	24.9525	25.165	24.8512	24.8721	24.9827	25.58	25.7123	25.6135	25.502	25.7953	2	2	2	2	3	3	2	2	3	2	4.9	4.9	4.9	4.9	7.1	7.1	4.9
Q88D73	#N/A	tr|Q88D73|Q88D73_PSEPK Uncharacterized protein OS=Pseudomonas putida (strain ATCC 47054 / DSM 6125 / CFBP 8728 / NCIMB 11950 / KT2440) OX=160488 GN=PP_4954 PE=3 SV=1	23.2573	24.9265	+	4.70496	-1.66917	By MS/MS	By MS/MS	By matching	By MS/MS	By MS/MS	By MS/MS	By MS/MS	By MS/MS	By MS/MS	By MS/MS	DTALPAEVQEQLIEGAGQSLASSLDEIANGLAAR;LPVAIHSDSEEALANALEQMPEDLDEHQR;LYFLAQDIHER;TLDVEAR;TQLTPTSLLFR	5	12.7	0	22.128	23.5617	22.9833	23.5391	22.7371	23.4655	25.2373	24.9242	24.7544	24.8972	24.8193	3	1	3	1	3	4	4	3	4	5	7.2	4.7	4	4.7	7.2	11.1	11.1
Q88R76	PP_0258	tr|Q88R76|Q88R76_PSEPK Regulator of murein cross-linking OS=Pseudomonas putida (strain ATCC 47054 / DSM 6125 / CFBP 8728 / NCIMB 11950 / KT2440) OX=160488 GN=ygaU PE=4 SV=1	31.0832	30.6646	+	4.70039	0.418592	By MS/MS	By MS/MS	By MS/MS	By MS/MS	By MS/MS	By MS/MS	By MS/MS	By MS/MS	By MS/MS	By MS/MS	GEVASQEEKEK;HPDKIYPGQVLR;HVEAVGLGNPNITATVEGDK;HVEAVGLGNPNITATVEGDKIILK;IFEANKPMLK;IILAAGNISGVASVEDQITVTGPVVQAAR;IYPGQVLR;LIDLLTPGNANAEEQLK;LIDLLTPGNANAEEQLKK;SGDTLSAIAMVVYGNANQYNK;SLFSFVK	11	90.4	0	323.31	31.1058	30.996	30.992	31.1745	31.1478	30.7686	30.6304	30.6116	30.6677	30.6448	11	11	11	11	11	11	11	11	11	11	90.4	90.4	90.4	90.4	90.4	90.4	90.4
Q88PL3	PP_0837	tr|Q88PL3|Q88PL3_PSEPK Regulator of flagellation OS=Pseudomonas putida (strain ATCC 47054 / DSM 6125 / CFBP 8728 / NCIMB 11950 / KT2440) OX=160488 GN=ycfJ PE=4 SV=1	26.6437	25.886	+	4.67715	0.757758	By MS/MS	By MS/MS	By MS/MS	By MS/MS	By MS/MS	By MS/MS	By MS/MS	By MS/MS	By MS/MS	By MS/MS	DQHQIAGTVVGALAGGLLGNQIGGGTGK;IATVAGAVGGGYAGNK;QAPVKDQHQIAGTVVGALAGGLLGNQIGGGTGK;SMLVGAVLGAVGVTAGGAVATYSLVNK	4	42.2	0	53.391	26.6014	26.5474	26.8061	26.7548	26.5089	25.8103	25.8424	26.0361	25.7153	26.0257	4	3	3	3	3	3	1	3	2	2	42.2	39.4	42.2	39.4	42.2	39.4	8.9
Q88H11	PP_3554	tr|Q88H11|Q88H11_PSEPK Acyl-CoA dehydrogenase family protein OS=Pseudomonas putida (strain ATCC 47054 / DSM 6125 / CFBP 8728 / NCIMB 11950 / KT2440) OX=160488 GN=PP_3554 PE=3 SV=1	24.7161	23.9294	+	4.66527	0.786679	By MS/MS	By MS/MS	By MS/MS	By MS/MS	By MS/MS	By MS/MS	By MS/MS	By MS/MS	By MS/MS	By MS/MS	AADPIIHHGDVR;GISLFLVPK;IDADTADAILEEASK;IFITGGEQDLTENIVHLVLAK;MPDAPAGAK;VTGQLIAPLSR	6	13.1	0	16.373	24.6042	24.5359	24.8414	24.8037	24.7953	23.7482	23.9329	24.0696	24.0736	23.8227	5	5	6	5	5	3	4	4	3	3	9.5	11.2	13.1	11.5	11	5.1	9.7
Q88PL0	PP_0840	tr|Q88PL0|Q88PL0_PSEPK serine O-acetyltransferase OS=Pseudomonas putida (strain ATCC 47054 / DSM 6125 / CFBP 8728 / NCIMB 11950 / KT2440) OX=160488 GN=cysE PE=3 SV=1	26.4271	26.7995	+	4.66254	-0.372317	By MS/MS	By MS/MS	By MS/MS	By MS/MS	By MS/MS	By MS/MS	By MS/MS	By MS/MS	By MS/MS	By MS/MS	AIGQMLDHLQAVDER;AVPAGATAVGIPGR;ELPALPEDDFSEAAQVAQR;HPTLENGVVVGAGAK;IGFDAYGVSGDMPDPVAR;IGSNAVVTK;LREDIQSVFHR;LREDIQSVFHRDPAAR;RHPTLENGVVVGAGAK;VLGPFTVGAGAK;WLTGIEIHPGATIGR	11	51.3	0	47.043	26.4433	26.3873	26.3417	26.4066	26.5568	26.717	26.806	26.8449	26.8159	26.8135	8	9	9	7	10	9	9	10	9	9	37.2	42.5	42.5	36.4	46	42.5	42.5
Q88EH2	PP_4491	sp|Q88EH2|PHS_PSEPK Pterin-4-alpha-carbinolamine dehydratase OS=Pseudomonas putida (strain ATCC 47054 / DSM 6125 / CFBP 8728 / NCIMB 11950 / KT2440) OX=160488 GN=phhB PE=3 SV=1	30.2252	29.7799	+	4.66253	0.445338	By MS/MS	By MS/MS	By MS/MS	By MS/MS	By MS/MS	By MS/MS	By MS/MS	By MS/MS	By MS/MS	By MS/MS	DGHMELER;EIPDWNIEVR;HALAFTNAVGEIAEAEGHHPGLLTEWGK;MNALNQAHCEACR;NALNQAHCEACR;NDFIMCAR;TDKVAETAEGR;VTDEELAELIR;VTVTWWSHSIK	9	84.7	0	78.211	30.2172	30.171	30.1561	30.2589	30.323	29.8372	29.6876	29.6998	29.775	29.8999	8	9	9	8	8	8	7	9	9	8	75.4	84.7	84.7	75.4	75.4	75.4	74.6
Q88DS8	PP_4741	tr|Q88DS8|Q88DS8_PSEPK site-specific DNA-methyltransferase (adenine-specific) OS=Pseudomonas putida (strain ATCC 47054 / DSM 6125 / CFBP 8728 / NCIMB 11950 / KT2440) OX=160488 GN=hsdM PE=3 SV=1	27.9018	28.0939	+	4.65828	-0.192111	By MS/MS	By MS/MS	By MS/MS	By MS/MS	By MS/MS	By MS/MS	By MS/MS	By MS/MS	By MS/MS	By MS/MS	AAVVLPDGFLFGEGIK;AENAFAWQVSVEELQAR;DLQNAGNAGEFYTPR;DLQNAGNAGEFYTPRPVTEFMVR;DVGVDGDAQR;ELEWELMDDNYK;HDNTLSKPLISWGPSER;HEFGNLYEQLLR;IGQLVWLLFLK;IQEGVDFNR;KPLPHLLATTNMILHGIEVPSQIR;NPHTGEQVSHDPDELLR;PVTEFMVR;SIQDIMR;SPIPDSCR;SVFEDAYNYMK;TLQASIFGVEK;TNLLFFTK	18	43.6	0	124.86	27.899	27.8851	27.9062	27.9011	27.9174	28.1039	28.1507	28.0859	28.1083	28.0205	13	13	14	11	13	13	14	15	13	13	34.4	31.1	36.2	27.6	34.6	35.4	34.8
Q88FF8	PP_4138	sp|Q88FF8|CHRR_PSEPK Quinone reductase OS=Pseudomonas putida (strain ATCC 47054 / DSM 6125 / CFBP 8728 / NCIMB 11950 / KT2440) OX=160488 GN=chrR PE=1 SV=1	29.3206	29.0721	+	4.64471	0.248512	By MS/MS	By MS/MS	By MS/MS	By MS/MS	By MS/MS	By MS/MS	By MS/MS	By MS/MS	By MS/MS	By MS/MS	ALSELAPSSLALK;FASWVK;IVEIGDLPLYNEDIEAEAPPETWK;IVEIGDLPLYNEDIEAEAPPETWKR;NAIDVGSRPYGQSAWSGK;NAIDVGSRPYGQSAWSGKPTAVVSVSPGAIGGFGANHAVR;PFLQAFVDR;PTAVVSVSPGAIGGFGANHAVR;PYGQSAWSGKPTAVVSVSPGAIGGFGANHAVR;QSLVFLDMPCMQMPEAYLGGAASLFEDSGK;RFRDEIR;RSDAVLFVTPEYNR;SDAVLFVTPEYNR;SQVYSVAVVVGSLR;SQVYSVAVVVGSLRK;TRPFLQAFVDR	16	86	0	233.98	29.3622	29.3181	29.2693	29.3188	29.3348	29.1115	29.0588	28.9937	29.0644	29.1321	14	14	15	14	14	12	16	14	16	15	85.5	69.9	69.9	86	86	85.5	86
Q88CC4	PP_5257	tr|Q88CC4|Q88CC4_PSEPK L-pipecolate oxidase OS=Pseudomonas putida (strain ATCC 47054 / DSM 6125 / CFBP 8728 / NCIMB 11950 / KT2440) OX=160488 GN=amaA PE=4 SV=2	27.719	27.4858	+	4.63725	0.233127	By MS/MS	By MS/MS	By MS/MS	By MS/MS	By MS/MS	By MS/MS	By MS/MS	By MS/MS	By MS/MS	By MS/MS	ADVCVIGGGITGLSAAIHLLEQGK;AFAEFLLK;AGTINPMGYTQGLAAAVTR;GEADSLPIPFSPMSGVSAPSLR;GNTTGTVIGR;GTLHMAHNATGIADLEAR;IFQQSSVEGLER;IQSHYYPELGK;LFEPAPGLVAVTGYNGR;LGIDCQAQHK;LLLGSLGR;NVGLVNAGTWIRPDDVEATLGQK;SVIVLEAWK;TVLSSIR;VDNKPAWFVR;VLGEAPAEVFAMIER;VLPHGQGSWDTR;VVISTGAYTEGDWSNLQK	18	58.6	0	76.98	27.7142	27.7299	27.7757	27.7396	27.6354	27.501	27.4378	27.4771	27.5064	27.5068	16	18	18	15	15	16	18	18	18	18	53.2	58.6	58.6	43.3	47.2	53.9	58.6
Q88MB1	PP_1663	tr|Q88MB1|Q88MB1_PSEPK Dehydrogenase OS=Pseudomonas putida (strain ATCC 47054 / DSM 6125 / CFBP 8728 / NCIMB 11950 / KT2440) OX=160488 GN=PP_1663 PE=4 SV=1	27.908	28.1817	+	4.62828	-0.273623	By MS/MS	By MS/MS	By MS/MS	By MS/MS	By MS/MS	By MS/MS	By MS/MS	By MS/MS	By MS/MS	By MS/MS	ASMMIASLTEQSTLR;EYVIVLQDGTVDGKPVK;ITELWFAK;ITGSDRGDAVSLPLNR;KVDLDFDWSTK;LENDTLLPQK;NANGTWDLNFK;NWDYLLVQLR;QLPMSGTAER;QVETDGKEYVIVLQDGTVDGKPVK;RITELWFAK;SMTYQVVDGDEIDTYDFR;SSYQLALQHDVAAGK;SSYQLALQHDVAAGKK;VDLDFDWSTK	15	63.6	0	211.32	27.9248	27.9128	27.9464	27.8362	27.92	28.1341	28.1165	28.1872	28.2218	28.2488	15	13	14	14	14	15	15	14	14	15	63.6	56.8	58.9	58.9	60.6	63.6	63.6
Q88EQ1	PP_4402	tr|Q88EQ1|Q88EQ1_PSEPK Branched-chain alpha-keto acid dehydrogenase complex, beta subunit OS=Pseudomonas putida (strain ATCC 47054 / DSM 6125 / CFBP 8728 / NCIMB 11950 / KT2440) OX=160488 GN=bkdAB PE=4 SV=1	27.9815	27.4425	+	4.62702	0.538958	By MS/MS	By MS/MS	By MS/MS	By MS/MS	By MS/MS	By MS/MS	By MS/MS	By MS/MS	By MS/MS	By MS/MS	AAITRPGNDVTVLTYGTTVYVAQVAAEESGVDAEVIDLR;ATTTMTMIQALR;DDNVVVYGQDVGYFGGVFR;GLLIASIECDDPVIFLEPK;HPHSAVPDGYYTVPLDK;LYNGPFDGHHDRPVTPWSK;SAGEFIAPLTLR;SAMDVMLER;SLWPLDLDTIVESVK;SLWPLDLDTIVESVKK;TVMPSNPYDAK	11	51	0	84.981	27.8873	27.9385	28.1272	27.9826	27.972	27.2852	27.4217	27.4572	27.4702	27.5783	10	11	9	10	9	8	7	9	9	9	45.4	51	39.8	39.5	33.9	30.4	24.8
Q88GE5	PP_3779	tr|Q88GE5|Q88GE5_PSEPK Transcriptional regulator, LysR family OS=Pseudomonas putida (strain ATCC 47054 / DSM 6125 / CFBP 8728 / NCIMB 11950 / KT2440) OX=160488 GN=PP_3779 PE=3 SV=1	24.3177	26.9347	+	4.62038	-2.61708	By MS/MS	By MS/MS	By MS/MS	By MS/MS	By MS/MS	By MS/MS	By MS/MS	By MS/MS	By MS/MS	By MS/MS	AIMITGTVTGAAQLLETSQPTISR;AYDGLAR;EKVSVLSLPVLSQTILPASLAR;ELSNFESSIGMMLFER;HIEIFK;HQLDSVFAQLGVSR;LKPTAQGMALHSEILK;LTVSVPFSISLVR;LTVSVPFSISLVRPLQR;QLSQYPFIHLAPNDPYR;VSVLSLPVLSQTILPASLAR	11	44.8	0	37.154	24.4854	24.628	24.6372	23.1295	24.7083	26.8324	26.9627	26.8782	26.9916	27.0088	4	4	6	1	5	11	11	11	10	11	22.6	19.4	29.4	6.5	24.8	44.8	44.8
Q88C32	PP_5351	tr|Q88C32|Q88C32_PSEPK Glucose-6-phosphate 1-dehydrogenase OS=Pseudomonas putida (strain ATCC 47054 / DSM 6125 / CFBP 8728 / NCIMB 11950 / KT2440) OX=160488 GN=zwf PE=3 SV=1	25.8948	25.4816	+	4.6203	0.413137	By MS/MS	By MS/MS	By MS/MS	By MS/MS	By MS/MS	By MS/MS	By MS/MS	By MS/MS	By MS/MS	By MS/MS	ALKPITGQDVQDK;ETVQNLMALR;FANALLEPVWR;IAGLADTEAR;IFYLATAPNLFVPIANHLR;IGGQEVPAYYFEK;IVLEKPIGHSLESATAINEAIGTVFEER;LEPVDLDLNLAQVFSQTR;LLLDVLEGDSTLFMR;LLPALYHLFR;RDEVEAAWAWVDPIIK;SDFDEEVWQR;WAGVPFYLR	13	37.5	0	47.785	25.8651	25.938	25.9205	25.9458	25.8045	25.4479	25.4645	25.5408	25.3633	25.5916	11	12	12	12	12	10	11	11	10	9	30.9	33.6	34.2	33.6	33.6	27.8	31.8
Q88N98	PP_1314	tr|Q88N98|Q88N98_PSEPK NAD(P)-linked reductase OS=Pseudomonas putida (strain ATCC 47054 / DSM 6125 / CFBP 8728 / NCIMB 11950 / KT2440) OX=160488 GN=tas PE=4 SV=1	27.4266	27.7336	+	4.62	-0.306975	By MS/MS	By MS/MS	By MS/MS	By MS/MS	By MS/MS	By MS/MS	By MS/MS	By MS/MS	By MS/MS	By MS/MS	AAGVNFIDTAEMYPVPPRPETYAATER;AVSIQNPYNLLNR;DHGDRDAWILASK;EHGLDPAQMALAFVTR;EQCGLLAYSPLAFGMLSGK;FLQLAESR;HIGLSNETPWGTMK;IDLYQLHWPER;IIGNWFR;LGYQHLPQDHFTPLEETLEVLDEQVR;LTLFSR;QHIVAALEESLKR;SFEVGLAEVAIR;STNFFGK;VAGPGNGISHIR;YSNPQTVAACSR;YVQLAR	17	64.2	0	141.72	27.4028	27.4371	27.3856	27.4084	27.4991	27.77	27.7813	27.663	27.6622	27.7914	15	16	15	15	15	14	16	15	16	15	54	61.8	54	54.3	54.3	51.2	61
Q88NB0	PP_1302	tr|Q88NB0|Q88NB0_PSEPK Metal-binding hydrolase-oxidase enzyme OS=Pseudomonas putida (strain ATCC 47054 / DSM 6125 / CFBP 8728 / NCIMB 11950 / KT2440) OX=160488 GN=ybgI PE=3 SV=1	26.5343	25.6576	+	4.6196	0.876743	By MS/MS	By MS/MS	By MS/MS	By MS/MS	By MS/MS	By MS/MS	By MS/MS	By MS/MS	By MS/MS	By MS/MS	AVALNTLVEEAER;ENGVSFIAAGHHATER;IVSGVTASQALLDAAVEAEADLVLVHHGYFWK;TLLNNDISLLAFHLPLDVHPDVGNNVQLAR;VVGLIGSLAESMTAR;YGVQALGDYLAR	6	46.8	0	36.6	26.4769	26.8566	26.531	26.4723	26.3349	25.6661	25.7001	25.4596	25.7534	25.7089	4	3	5	4	5	3	3	3	3	4	35.7	29.4	41.7	35.7	40.9	29.8	29.8
Q88K06	PP_2487	tr|Q88K06|Q88K06_PSEPK Aldehyde dehydrogenase OS=Pseudomonas putida (strain ATCC 47054 / DSM 6125 / CFBP 8728 / NCIMB 11950 / KT2440) OX=160488 GN=aldA PE=3 SV=1	26.2893	25.8105	+	4.61855	0.478868	By MS/MS	By MS/MS	By MS/MS	By MS/MS	By MS/MS	By MS/MS	By MS/MS	By MS/MS	By MS/MS	By MS/MS	FAVLETLDVGKPIR;FLAELK;IADLLEADADR;IAPAIAAGNTVVIKPSELTPVTILELAK;IIPATLELGGK;ILGYVDIAK;ILTNIPNATAADVDR;LFVHESIYER;LTGADYDAGFFIQPTILVGVR;MWVNTYHEIPAHAPFGGYK;SANIVFPDANWDK;SMLEAYSQK;SVDIPLAIDHFR;VGDPLNPDTMMGAQVSK;VGELVANAAAK;VLPAGVVNIVTGLGTTVGQALLDHPDLR;YFAGVIR	17	47.9	0	47.266	26.3606	26.2911	26.3672	26.1089	26.3189	25.8274	25.7152	25.8932	25.8049	25.8116	15	12	11	11	12	14	12	11	12	13	41.2	34.6	32.4	31.2	35.2	39.6	34.6
Q88N90	PP_1322	tr|Q88N90|Q88N90_PSEPK Lipoprotein OS=Pseudomonas putida (strain ATCC 47054 / DSM 6125 / CFBP 8728 / NCIMB 11950 / KT2440) OX=160488 GN=PP_1322 PE=4 SV=1	27.951	28.1705	+	4.60453	-0.219529	By MS/MS	By MS/MS	By MS/MS	By MS/MS	By MS/MS	By MS/MS	By MS/MS	By MS/MS	By MS/MS	By MS/MS	GSHIVVSSYNGIVLLAGQTPR;IKVITENGIVYLLGLVTR;KVHNELQVMQPSSILAR;NNDAWLTTK;NSPIEDDRGTR;QEANSATAVVQGVSGVQK;SLAEQTASQVQR;TQMLTDSAVPSSR;VHNELQVMQPSSILAR;VITENGIVYLLGLVTR	10	62	0	211.75	27.9012	27.9319	27.9415	28.0007	27.9795	28.1342	28.1921	28.1398	28.1551	28.2314	9	10	10	9	10	10	10	10	9	10	57.3	62	62	61.5	62	62	62
Q88GD0	PP_3794	tr|Q88GD0|Q88GD0_PSEPK Periplasmic murein D-alanyl-D-alanine endopeptidase OS=Pseudomonas putida (strain ATCC 47054 / DSM 6125 / CFBP 8728 / NCIMB 11950 / KT2440) OX=160488 GN=pbpG PE=3 SV=1	24.8456	25.8015	+	4.59458	-0.955952	By MS/MS	By MS/MS	By MS/MS	By MS/MS	By MS/MS	By MS/MS	By MS/MS	By MS/MS	By MS/MS	By MS/MS	KPNYTLGFR;LGSQLDRR;LPMDEMLTMTIANNPEMK;PAPAVAMQYK;YTHFADASR;YVEPTGLSTQNVSTAR	6	22.7	0	25.425	24.7956	25.0625	24.7795	25.0888	24.5015	25.7039	25.8511	25.845	25.7856	25.8219	2	3	3	3	3	3	3	3	3	3	8.1	11.4	11.4	10.7	10.7	11	10.7
Q88QB3	PP_0581	tr|Q88QB3|Q88QB3_PSEPK 3-oxoacyl-(Acyl-carrier-protein) reductase OS=Pseudomonas putida (strain ATCC 47054 / DSM 6125 / CFBP 8728 / NCIMB 11950 / KT2440) OX=160488 GN=PP_0581 PE=3 SV=1	27.1565	26.9441	+	4.58851	0.212388	By MS/MS	By MS/MS	By MS/MS	By MS/MS	By MS/MS	By MS/MS	By MS/MS	By MS/MS	By MS/MS	By MS/MS	AGLIGLAQAWAPR;ALPLDICASDAATQLLAALPDGIDIVVHNAGITR;APEGLDDPLASVAQR;APQVLTQALYDNGALGENAR;AVVFDASHLSDSDALK;DGADVLLLDVPQASK;DKTLVNMTPEYWDAVLAVNLK;EFFQPLLR;FFLSPK;GGSINAIAPGFIETHMTAAMPMGLR;GIGAAIAETLAR;ITLLASVSGIAGNR;LQGCTSQVEDWTRPLGGR;LRPVEGALVLGGGPLAK;LSSLGQGGSPQDVAEAIAWLSQPGSGSVNGQVLR;LTDEVYSFNADNLQAEAWVAGLGPK;LVDALGLPR;NGATAQLLYVAPGAEDQLEGALR;PAPLER;QVEAIAPR;SAFISGQVLR;SLAPCAHVLVLGR;YLGFANSNLGR	23	81.6	0	155.65	27.1723	27.0974	27.166	27.1782	27.1687	26.9292	26.9235	27.0144	26.9546	26.8989	20	19	20	20	21	16	20	18	17	18	67.8	60.6	65	69.6	71.3	51.2	69.6
Q88D67	PP_4960	tr|Q88D67|Q88D67_PSEPK Fructose-1,6-bisphosphate aldolase OS=Pseudomonas putida (strain ATCC 47054 / DSM 6125 / CFBP 8728 / NCIMB 11950 / KT2440) OX=160488 GN=fba PE=3 SV=1	30.8433	30.9734	+	4.58786	-0.130124	By MS/MS	By MS/MS	By MS/MS	By MS/MS	By MS/MS	By MS/MS	By MS/MS	By MS/MS	By MS/MS	By MS/MS	AIMEAADKTDSPVIVQASAGAR;ETYGVPVEEIVEGIK;FFGETIK;FTKPPTGDVLAIDR;HLILAAIEEFPHIPVCMHQDHGTSPDVCQR;IKPISLEGMYQR;IPNTHLVMHGSSSVPQEWLAIINQYGGDIK;IPNTHLVMHGSSSVPQEWLAIINQYGGDIKETYGVPVEEIVEGIK;KFFGETIK;KTQVDALAIAIGTSHGAYK;KVNIDTDLR;KYAGAPFLR;LMAQNPSEFDPR;LMAQNPSEFDPRK;QMLDHAAEFGYGVPAFNVNNLEQMR;RIPNTHLVMHGSSSVPQEWLAIINQYGGDIK;RLMAQNPSEFDPR;SIQLGFSSVMMDGSLGEDGK;SIQLGFSSVMMDGSLGEDGKTPTDYEYNVR;TDSPVIVQASAGAR;T…	26	72.9	0	323.31	30.8681	30.8333	30.8657	30.8327	30.8167	30.9655	31.0119	30.9745	30.9732	30.942	26	25	24	24	24	23	23	24	25	25	72.9	72.6	72.6	72.9	72.9	72.6	72.6
Q88QN9	PP_0450	sp|Q88QN9|RS7_PSEPK Small ribosomal subunit protein uS7 OS=Pseudomonas putida (strain ATCC 47054 / DSM 6125 / CFBP 8728 / NCIMB 11950 / KT2440) OX=160488 GN=rpsG PE=3 SV=1	32.4519	32.7198	+	4.57894	-0.26791	By MS/MS	By MS/MS	By MS/MS	By MS/MS	By MS/MS	By MS/MS	By MS/MS	By MS/MS	By MS/MS	By MS/MS	AFSHYRF;ALDAIAPLVEVK;EILDDPK;FMNHVMESGK;FMNHVMESGKK;IVYGALDTVK;KNSDPLEIFEK;LAGELLDAAEGK;NSDPLEIFEK;REILDDPK;RVGGATYQVPVEVR;RVGGATYQVPVEVRPSR;VGGATYQVPVEVR;VGGATYQVPVEVRPSR;VGGATYQVPVEVRPSRR;WLVDYAR;YGSQILAK	17	66.7	0	155.46	32.4199	32.47	32.4162	32.4398	32.5135	32.7632	32.6586	32.6565	32.7576	32.7632	16	15	17	17	17	17	17	17	17	17	66	60.9	66.7	66.7	66.7	66.7	66.7
Q88LD7	PP_1998	tr|Q88LD7|Q88LD7_PSEPK Cell division protein OS=Pseudomonas putida (strain ATCC 47054 / DSM 6125 / CFBP 8728 / NCIMB 11950 / KT2440) OX=160488 GN=dedD PE=4 SV=1	26.6751	27.1103	+	4.57493	-0.435287	By MS/MS	By MS/MS	By MS/MS	By MS/MS	By MS/MS	By MS/MS	By MS/MS	By MS/MS	By MS/MS	By MS/MS	AAATPAPAAPSK;QVHVEAPQAPAMPSLPEVK;SQGYNAYIR;VYVGPLIER	4	22.9	0	11.864	26.5925	26.8061	26.7407	26.6847	26.5512	27.1102	27.13	27.1348	27.0338	27.143	3	4	4	4	4	4	4	4	4	4	18.7	22.9	22.9	22.9	22.9	22.9	22.9
Q88EF7	PP_4508	tr|Q88EF7|Q88EF7_PSEPK Transcriptional regulator, AraC family OS=Pseudomonas putida (strain ATCC 47054 / DSM 6125 / CFBP 8728 / NCIMB 11950 / KT2440) OX=160488 GN=PP_4508 PE=4 SV=2	26.1059	25.7321	+	4.57311	0.373774	By MS/MS	By MS/MS	By MS/MS	By MS/MS	By MS/MS	By MS/MS	By MS/MS	By MS/MS	By MS/MS	By MS/MS	ADMEAPLPTANEAMAVLHDR;ELAEQYLAQPGMTLLETAYLLGFADPSNFYR;ILPQGEPK;LGAEGEVLSDAR;MFKQLGLDFAALDDPDAR;TLAEGFER;VAFHSPLVFGAPHDALVFER;VLVQGPQPK;VVRPASFHVVGYALMSSR	9	44.2	0	18.541	26.0385	26.0974	26.1598	26.1778	26.0558	25.7897	25.7391	25.6255	25.8135	25.6926	9	7	7	7	7	5	6	6	6	8	44.2	35.9	36.2	32.2	32.2	23.9	26.7
Q88KB1	PP_2379	tr|Q88KB1|Q88KB1_PSEPK Cytochrome oxidase biogenesis protein OS=Pseudomonas putida (strain ATCC 47054 / DSM 6125 / CFBP 8728 / NCIMB 11950 / KT2440) OX=160488 GN=PP_2379 PE=3 SV=2	26.6517	26.1297	+	4.56793	0.521967	By MS/MS	By MS/MS	By MS/MS	By MS/MS	By MS/MS	By MS/MS	By MS/MS	By MS/MS	By MS/MS	By MS/MS	AFDPTFTALTGTPEEIAAVAK;DLFQVVFITLDPER;DRDLFQVVFITLDPER;KFSLKDPQGNVR;LSLGHSLNAK;NMSNEILGR;VPAGDTYTISHSSTSYVYDTR	7	44.1	0	50.99	26.7049	26.8329	26.552	26.6363	26.5324	26.1186	26.1253	26.0728	26.2311	26.1009	6	7	7	7	7	7	5	5	6	5	39.6	44.1	44.1	44.1	44.1	44.1	37.1
Q88GC0	PP_3804	tr|Q88GC0|Q88GC0_PSEPK Metal ABC transporter substrate-binding protein OS=Pseudomonas putida (strain ATCC 47054 / DSM 6125 / CFBP 8728 / NCIMB 11950 / KT2440) OX=160488 GN=PP_3804 PE=3 SV=1	27.3731	26.6504	+	4.56746	0.722771	By MS/MS	By MS/MS	By MS/MS	By MS/MS	By MS/MS	By MS/MS	By MS/MS	By MS/MS	By MS/MS	By MS/MS	AAPANLPASR;ALGENLK;AQDVALVLDHR;DDPLYPMAR;IQGNLAGLK;IVEIDAAR;LGYLVNGLNLDAVEQPLPAEWDAAALK;LVVVESDPEDAIAGLIASVDQVVGALGGR;MADVVANDLER;PVDGALPGIAVNGDDAYGAYPWLNPTNLGR;QLLELSANSQTR;QPESAVAEVIK;QPSYFSGR;VDNLTVVSLSER	14	67.6	0	41.56	27.4575	27.2992	27.4966	27.3707	27.2417	26.7007	26.5228	26.7833	26.4494	26.7956	11	10	12	11	11	8	10	8	8	7	43.6	46	55.4	44.9	50.2	27.9	41.1
Q88D06	PP_5023	tr|Q88D06|Q88D06_PSEPK Amino acid ABC transporter, permease protein OS=Pseudomonas putida (strain ATCC 47054 / DSM 6125 / CFBP 8728 / NCIMB 11950 / KT2440) OX=160488 GN=PP_5023 PE=3 SV=1	25.4872	25.7382	+	4.56211	-0.251038	By MS/MS	By MS/MS	By MS/MS	By MS/MS	By MS/MS	By MS/MS	By MS/MS	By MS/MS	By MS/MS	By MS/MS	DLSTVYVELVR;DTSLVSVIAITELTK;EFAGVAALALFTGAYVAEIVR;GDDVAEGDQIGVTR;HVILPQAFK;LSNNPTLR;SLGLNAGQSMR;VLPPLAGQFISLVK;VPQYFAYK;VTLKDESGAEQVLDVDKDSLQLSR	10	42.2	0	35.893	25.544	25.456	25.4513	25.4773	25.5073	25.7073	25.8215	25.7533	25.683	25.726	9	8	7	7	10	9	9	9	10	9	38.8	32.2	24.7	28.8	42.2	34.7	35.6
Q88KI8	PP_2302	tr|Q88KI8|Q88KI8_PSEPK Lon protease OS=Pseudomonas putida (strain ATCC 47054 / DSM 6125 / CFBP 8728 / NCIMB 11950 / KT2440) OX=160488 GN=lon-II PE=2 SV=1	29.3413	29.5303	+	4.54447	-0.188918	By MS/MS	By MS/MS	By MS/MS	By MS/MS	By MS/MS	By MS/MS	By MS/MS	By MS/MS	By MS/MS	By MS/MS	ADVAMTGEITLR;AEEILDADHYGLEEVK;AEEILDADHYGLEEVKER;AEVSLIDETDTAER;DGPSAGIGMCTALVSALTQIPVR;DVVVYPHMVIPLFVGR;EIPENIK;EKSIEALEAAMTGEK;ELGDGDEGHNEVEELK;ELGDGDEGHNEVEELKK;ESEVFVR;EYYLNEQMK;FSEVEGHIR;GPVLCLVGPPGVGK;GQVLAIGGLK;HDVHIHMPEGATPK;IEAAGLPK;ILEYLAVQK;INIAVK;IRGPVLCLVGPPGVGK;KEELEVDVSAIR;KVPAEVLSSLNSIDEPGR;LPGYTEDEK;LPGYTEDEKINIAVK;LVDTMAAHMALK;MALGGVRDEAEIR;NPADDDPGEDALYR;NPLFLLDEIDK;NPLFLLDEIDK…	50	69	0	323.31	29.2947	29.3443	29.3589	29.3407	29.3682	29.5076	29.5288	29.5643	29.5752	29.4754	46	46	48	49	47	47	46	46	45	48	67.5	66.8	67.5	69	67.8	68	67.9
Q88HC9	PP_3431	tr|Q88HC9|Q88HC9_PSEPK D-lactate dehydratase OS=Pseudomonas putida (strain ATCC 47054 / DSM 6125 / CFBP 8728 / NCIMB 11950 / KT2440) OX=160488 GN=PP_3431 PE=4 SV=1	28.3813	28.1251	+	4.54233	0.256161	By MS/MS	By MS/MS	By MS/MS	By MS/MS	By MS/MS	By MS/MS	By MS/MS	By MS/MS	By MS/MS	By MS/MS	ADEYSVIYYTGGHGVMYDFADNHALQDLAR;AGYTVDYVSPQGGYVPVDPHSLQMAPDLDWQWYDDKR;ATGLWLGEAVHFVEK;GGIVAAVCHGVVGLLNIK;HDEPWKPYVVDDDR;HDEPWKPYVVDDDRLITGQNPASTALLAEAVLK;ILVVLTNTAK;KVTGFSNIEEK;LAELDDVVPFLTENELGAR;LGSTLAPGQVK;LITGQNPASTALLAEAVLK;LITGQNPASTALLAEAVLKK;RATGLWLGEAVHFVEK;VTGFSNIEEK	14	81.6	0	159.25	28.4171	28.3982	28.3725	28.3506	28.3681	28.1416	28.1046	28.1907	28.0288	28.1599	12	13	13	12	13	12	10	9	10	12	65.4	81.6	81.6	81.1	65.4	65.4	52.2
Q88GP0	PP_3680	tr|Q88GP0|Q88GP0_PSEPK Uncharacterized protein OS=Pseudomonas putida (strain ATCC 47054 / DSM 6125 / CFBP 8728 / NCIMB 11950 / KT2440) OX=160488 GN=PP_3680 PE=4 SV=1	26.8773	27.0525	+	4.53963	-0.175235	By MS/MS	By MS/MS	By MS/MS	By MS/MS	By MS/MS	By MS/MS	By MS/MS	By MS/MS	By MS/MS	By MS/MS	AFPDAFGAELSAPTPHDHVTVLGK;AVNWSDDRDSIK;DPADHIAFGASALLGR;DVFFSDPLDLDFAMLK;EAVQAFPELYFAR;ERDEIHVHYLPAR;ETDVSTIVLPDK;GAPVDEYAVAIAPLGGR;GDFFANPSLTFANSEIEAILR;HLSISFTPGHGESNVDYAR;HSWDDAERPIR;HVNHFWR;ISGFQSFGQDITDITFDGVTYLLGPNGAGK;LEGILHPDGEVEER;LKPAAYTILAVEEPENSLSPHYLGR;LLNALGTPHMTLLDLDVGR;LSSKPAAHLDALGNLTDTELLASLPPSLNR;LVVLGEGDSEEIVLPR;MDEHGQPTTLKPVAK;MFGFEPGLR;RDPADHIAFGASALLGR;RSDFHVPLNEQEVPAQR;RVEP…	31	66.9	0	183.41	26.871	26.8792	26.9479	26.8545	26.8339	27.0724	27.0269	27.0527	27.0504	27.0603	25	25	27	27	24	26	25	28	26	25	59.2	60.6	60.1	57.4	52.5	58.8	58.9
Q88DV8	PP_4711	sp|Q88DV8|RBFA_PSEPK Ribosome-binding factor A OS=Pseudomonas putida (strain ATCC 47054 / DSM 6125 / CFBP 8728 / NCIMB 11950 / KT2440) OX=160488 GN=rbfA PE=3 SV=1	27.3206	27.5976	+	4.53417	-0.27701	By MS/MS	By MS/MS	By MS/MS	By MS/MS	By MS/MS	By MS/MS	By MS/MS	By MS/MS	By MS/MS	By MS/MS	ALNSAASFLR;ELAELIR;GVHLSALIER;SVPQLHFHFDESVSR;VFITVMGEETPDAVQQSLK;VGLVTITAVDVSR	6	56.1	0	36.441	27.384	27.3196	27.2991	27.2736	27.3267	27.6938	27.5907	27.5568	27.5374	27.6094	6	5	4	5	5	5	6	5	5	6	56.1	41.7	31.8	41.7	41.7	44.7	56.1
Q88GR9	PP_3649	tr|Q88GR9|Q88GR9_PSEPK Transcriptional regulator, GntR family OS=Pseudomonas putida (strain ATCC 47054 / DSM 6125 / CFBP 8728 / NCIMB 11950 / KT2440) OX=160488 GN=PP_3649 PE=4 SV=1	27.9872	28.261	+	4.52545	-0.273806	By MS/MS	By MS/MS	By MS/MS	By MS/MS	By MS/MS	By MS/MS	By MS/MS	By MS/MS	By MS/MS	By MS/MS	CVLEGLIVQLFTLNAK;DIVEPLALK;DIVEPLALKEPR;DIYELR;EALEEGELQQVLDSVQGFYDVLLEGSGNQVAAQQLR;GGDPLVAHQASVDHVR;HLESEGLVEFADAK;IVEAIK;QPLDDSFK;TAIMNFHLLPGDR;VALDYLR;VNRNPVTLR;VRDIVEPLALK;VRDIVEPLALKEPR	14	58	0	82.902	27.9911	27.9692	27.9905	28.0727	27.9123	28.2314	28.2842	28.2224	28.3277	28.2392	12	13	14	13	13	14	13	12	14	13	48.8	55.6	58	55.2	55.6	58	55.6
Q88C58	PP_5325	tr|Q88C58|Q88C58_PSEPK Phosphate-specific transport system accessory protein PhoU OS=Pseudomonas putida (strain ATCC 47054 / DSM 6125 / CFBP 8728 / NCIMB 11950 / KT2440) OX=160488 GN=phoU PE=3 SV=1	27.5982	27.2001	+	4.52047	0.398174	By MS/MS	By MS/MS	By MS/MS	By MS/MS	By MS/MS	By MS/MS	By MS/MS	By MS/MS	By MS/MS	By MS/MS	AIQLCEEGESPR;DALDAFAR;ELVTYMMEDPR;ESLTHHISQQFNAELEEVR;EVDEQINQMER;FDADLALSVAQYDK;LIISISK;MTAEVQGTAVANGEK;NISELVIYLVR;QVNDAVTALIEADSGLAQQVR;SHLLAMGGLVEK;SVIDLER;VLSVIWVLR	13	61.3	0	323.31	27.6397	27.4709	27.631	27.6315	27.6181	27.2376	27.2414	27.127	27.1084	27.2859	13	13	13	13	13	12	12	11	12	12	61.3	61.3	61.3	61.3	61.3	58.2	56.6
Q88LB7	PP_2018	tr|Q88LB7|Q88LB7_PSEPK BNR domain protein OS=Pseudomonas putida (strain ATCC 47054 / DSM 6125 / CFBP 8728 / NCIMB 11950 / KT2440) OX=160488 GN=PP_2018 PE=4 SV=1	25.601	24.8771	+	4.51501	0.723912	By MS/MS	By MS/MS	By MS/MS	By MS/MS	By MS/MS	By MS/MS	By MS/MS	By MS/MS	By MS/MS	By matching	ASQSLLIDATHAGK;GHILFSDDQGSTWTQAR;LDNPDQLHLNGIAQVR;QLLTAVFFLDDKR;STDDGQTFSVYNR;VQGPYEGSLFGVIGTAR	6	28.2	0	25.942	25.3955	25.7767	25.6762	25.5873	25.5694	24.7952	24.686	24.9834	24.9627	24.9583	5	3	4	6	5	5	2	5	3	3	23.2	12.5	17.9	28.2	22.9	22.9	9.1
Q88MG8	PP_1603	sp|Q88MG8|LPXA_PSEPK Acyl-[acyl-carrier-protein]--UDP-N-acetylglucosamine O-acyltransferase OS=Pseudomonas putida (strain ATCC 47054 / DSM 6125 / CFBP 8728 / NCIMB 11950 / KT2440) OX=160488 GN=lpxA PE=3 SV=1	27.4951	27.8054	+	4.50845	-0.310249	By MS/MS	By MS/MS	By MS/MS	By MS/MS	By MS/MS	By MS/MS	By MS/MS	By MS/MS	By MS/MS	By MS/MS	AIIDPSAK;DVPAFVTVFGSPAEAR;ELAEPATQHPEVELFR;GFSDEVIHVLR;IFQFSSIGEDTPDLK;LADGVEVGPWSIVGPDVEIGEGTVIGPHVVLK;LVIGDHNVIR;MNSIDPR;QGLTVEDALK;RGFSDEVIHVLR;SMNFEGMR	11	51.9	0	72.044	27.4594	27.5165	27.4113	27.5281	27.5604	27.731	27.873	27.7703	27.8035	27.8491	10	9	10	10	10	11	9	9	11	10	39.5	35.7	48.1	39.5	39.5	51.9	33.7
Q88IB1	PP_3088	tr|Q88IB1|Q88IB1_PSEPK ImpA N-terminal domain-containing protein OS=Pseudomonas putida (strain ATCC 47054 / DSM 6125 / CFBP 8728 / NCIMB 11950 / KT2440) OX=160488 GN=PP_3088 PE=4 SV=1	25.4219	26.0689	+	4.5063	-0.646954	By MS/MS	By MS/MS	By MS/MS	By MS/MS	By MS/MS	By MS/MS	By MS/MS	By MS/MS	By MS/MS	By MS/MS	AMQTALNEGK;AQQIATSLNACK;DEAFTMLAGIAQYFK;DNNVVDNIR;GVELHPAIPEEAQPQAMAANLHEAGEPMNATPPTTAPAALR;HVENLALQNPK;LFGHEAPSFASLADMLSR;TADWEQVINLSAQGLAQQSK;TTLTDIAGGLPIIQGQNFGVLR;WGNMPLEGWLSDVIK	10	47.9	0	109.55	25.615	25.436	25.5015	25.238	25.3192	25.9441	26.0238	26.1597	26.077	26.1399	7	8	6	6	5	8	8	7	7	9	30.5	42.1	28	28	29.6	33.2	32.4
A0A140FWQ8	0	tr|A0A140FWQ8|A0A140FWQ8_PSEPK tRNA pseudouridine synthase B OS=Pseudomonas putida (strain ATCC 47054 / DSM 6125 / CFBP 8728 / NCIMB 11950 / KT2440) OX=160488 GN=truB PE=3 SV=1	26.4926	26.7809	+	4.50537	-0.288282	By MS/MS	By MS/MS	By MS/MS	By MS/MS	By MS/MS	By MS/MS	By MS/MS	By MS/MS	By MS/MS	By MS/MS	ADIEAVLPR;AGHTGSLDPLATGVLPLCFGEATK;APDAPQFGMVR;FIGIGEVSEDGR;FSQYLLDSDK;GPISQIPPMYSALK;GYETVMQMGQTTNTGDAEGEVLQTR;NVSGIILLDKPLGFTSNAALQK;TLVEDIGEALGCGAYVAELR;TQAGPFALAQTVTLEELEQAHAEGGNEALDR;WLLNAEK	11	60.7	0	88.361	26.4784	26.5144	26.4644	26.4046	26.601	26.7816	26.7727	26.7997	26.8085	26.7419	9	10	8	9	11	10	10	9	9	10	47.9	56.1	37.7	45.9	60.7	56.1	56.1
Q88P67	PP_0986	tr|Q88P67|Q88P67_PSEPK aminomethyltransferase OS=Pseudomonas putida (strain ATCC 47054 / DSM 6125 / CFBP 8728 / NCIMB 11950 / KT2440) OX=160488 GN=gcvT-I PE=3 SV=1	27.9179	28.137	+	4.5033	-0.219098	By MS/MS	By MS/MS	By MS/MS	By MS/MS	By MS/MS	By MS/MS	By MS/MS	By MS/MS	By MS/MS	By MS/MS	AAGFPGAEAIFAHVR;ALESLVPVDIIDLPVGMQR;ALLALQGPAAVK;CEVQPLFEER;EGADIVDANDKPVGK;EQAGLFDVSHMGQIILR;EQDLAHLQTHIGSR;LAPEVAGMTFMQFR;LLGVDCFVSR;LMAEPEVQPIGLGAR;MVPFAGYDMPVQYPLGVLK;RLMAEPEVQPIGLGAR;RVGLLPQER;SGYTGEDGYEISVPVNAADALAR;TPLHALHLELGAR;VCSGGFGPTLAAPVAMGYIDSEHAALDTALFAVVR;VGLLPQER	17	64.6	0	244.82	27.8998	27.9251	27.9414	27.9066	27.9165	28.0493	28.1336	28.2049	28.1432	28.1539	14	16	16	14	16	16	17	16	16	17	61.7	64.3	61.9	55.8	61.9	64.3	64.6
Q88D45	PP_4983	tr|Q88D45|Q88D45_PSEPK Tryptophan 2-monooxygenase OS=Pseudomonas putida (strain ATCC 47054 / DSM 6125 / CFBP 8728 / NCIMB 11950 / KT2440) OX=160488 GN=PP_4983 PE=3 SV=1	26.5415	27.0234	+	4.49426	-0.48181	By MS/MS	By MS/MS	By MS/MS	By MS/MS	By MS/MS	By MS/MS	By MS/MS	By MS/MS	By MS/MS	By MS/MS	ADYLVMAVPLR;AEEVAPAPAPAPQAAPAPAAPAPVAK;FKLETLPAPEFVR;GGANVVINLSGDNAR;GWQVTLLEAK;IQMTPGLDSQHLAALK;LFGGAQAPEAK;LHAFYPQAR;LLQAFGEK;LQLPATAR;LSLLYFAQQNR;LWERPVQR;MTFAGEHTDALYPGTLEGALR;QLINQQIR;QMVDQVLIR;QPATAEALKR;SGLATSEWIGNAK;SIDDPLNPQATSTLFALDQINVSTWLDK;TPGYLIDGEYFSASDLATK	19	41	0	35.071	26.605	26.4121	26.424	26.6853	26.5813	27.067	27.0243	27.075	26.9919	26.9585	10	8	9	8	8	15	10	13	12	9	18.9	15	16.5	17.9	14.7	33.4	21
Q88FI4	PP_4111	sp|Q88FI4|EFG2_PSEPK Elongation factor G 2 OS=Pseudomonas putida (strain ATCC 47054 / DSM 6125 / CFBP 8728 / NCIMB 11950 / KT2440) OX=160488 GN=fusB PE=1 SV=1	28.7334	28.4205	+	4.48857	0.31283	By MS/MS	By MS/MS	By MS/MS	By MS/MS	By MS/MS	By MS/MS	By MS/MS	By MS/MS	By MS/MS	By MS/MS	AAVFDGSYHDVDSNEMAYK;AEVPLGEMFGYATSMR;AHMIEAAAEANDELTMK;AIYWNDADQGTSYREEEIPAELK;ASFSMEFTR;DVCAGDIAALIGMK;DVTTGDTLCDMDKPIILER;EEEIPAELK;EFNVEANIGK;EFNVEANIGKPQVAYR;EGLEFINEIVGGVVPR;EPFSALAFK;EYIPAIQK;FNIIDTPGHVDFTIEVER;GGAVLLEPVMK;GIEEQMK;GITITSAATTAFWQGSTK;GMIQDGDETPAGK;GTDPDDEEKHLER;GVPLMLDAVIDYLPAPSEIPAIR;HADDKEPFSALAFK;IAASMATK;IATDPFVGTLTFAR;ILFYTGVNHK;LAQEDPSFR;LAYINK;LGHHPVPIQLAIGSEENFMGQIDL…	40	72.4	0	175	28.686	28.7509	28.8476	28.7233	28.6591	28.3979	28.3887	28.4842	28.4417	28.3901	35	34	33	34	35	33	35	34	34	34	65.3	63.4	61.7	64.3	67.7	60.5	64.7
Q88QB0;Q88LJ2	#N/A	tr|Q88QB0|Q88QB0_PSEPK Methyl-accepting chemotaxis transducer OS=Pseudomonas putida (strain ATCC 47054 / DSM 6125 / CFBP 8728 / NCIMB 11950 / KT2440) OX=160488 GN=PP_0584 PE=3 SV=1	28.4845	28.9836	+	4.47961	-0.49911	By MS/MS	By MS/MS	By MS/MS	By MS/MS	By MS/MS	By MS/MS	By MS/MS	By MS/MS	By MS/MS	By MS/MS	DETAQLANWFNQFLGAIR;DMNTQIATAAEEQHQVAEDINR;EAVDMVSTAFHEMVATANEVAR;EGQQQIDAAVHSVDR;GFAVVADEVR;GLTEIVK;GRDETAQLANWFNQFLGAIR;HISQIHGDAQLVAELAQAAR;ILDFMTR;LIVRPINSVTNGLEDIAQGEGDLTR;LSHEIEQSAQSIQQLER;QDSESLAGLSNELDTLVR;SCSQAAQSADSGQQQAR;SIAEQTNLLALNAAIEAAR;SLIQHIGTAASK;VSSDMAEAAGR;YMSATPSYELGEQASK	17	39.9	0	114.78	28.4097	28.591	28.5823	28.3285	28.511	28.9617	28.9032	29.0738	29.0419	28.9375	14	15	15	12	14	17	17	16	15	15	31.5	36	33.4	30	35.1	39.9	39.9
Q88C98	PP_5283	tr|Q88C98|Q88C98_PSEPK Periplasmic dipeptide transport protein OS=Pseudomonas putida (strain ATCC 47054 / DSM 6125 / CFBP 8728 / NCIMB 11950 / KT2440) OX=160488 GN=dppA-IV PE=3 SV=1	27.3914	27.1823	+	4.47609	0.209047	By MS/MS	By MS/MS	By MS/MS	By MS/MS	By MS/MS	By MS/MS	By MS/MS	By MS/MS	By MS/MS	By MS/MS	AGLAEGFSTTIWTRPSGSLLNPNPSLGAQMLQADLAK;AIEAPSPNTVR;ANPDYFAGK;ANPDYFAGKPAVDPLIFAITTDANVR;AVFEDSAVAANGPYPPNTWSYAK;DLPGYPLDLK;DLPGYPLDLKK;FHSTSYFKPSR;FTLSHPDATFLATLSMGFASIYSAEYADK;GECQVALSPKPLDIAEAGQDGNLK;KLNADDVLFSFQR;LNNQPIGTGPFVFQR;LVEFDAAQGK;LYQQAQTLIQQQALWVPLAHPTAATLLR;MLYPAHAWHK;PAVDPLIFAITTDANVR;PLDIAEAGQDGNLK;PSGSLLNPNPSLGAQMLQADLAK;QAINLAFDR;QGVEGYQVSPFGR;TAPGGYPHAQSLQLGSLIK;VATTPAFMTAFVAINS…	24	65.8	0	175.88	27.4246	27.3339	27.4124	27.4391	27.3469	27.1552	27.1499	27.2188	27.2034	27.1844	22	21	23	22	23	19	18	16	16	17	61.4	56.9	63.9	58.8	63.1	53.3	51.4
Q88EW5	PP_4337	sp|Q88EW5|CHEB1_PSEPK Protein-glutamate methylesterase/protein-glutamine glutaminase of group 1 operon OS=Pseudomonas putida (strain ATCC 47054 / DSM 6125 / CFBP 8728 / NCIMB 11950 / KT2440) OX=160488 GN=cheB1 PE=3 SV=1	26.5997	26.9957	+	4.4759	-0.396029	By MS/MS	By MS/MS	By MS/MS	By MS/MS	By MS/MS	By MS/MS	By MS/MS	By MS/MS	By MS/MS	By MS/MS	AAAPTPAASQSPAPK;ANLADAVYSLDEIGK;EAEDGDMLRPGLALLAPGGK;EAIDQALALKPDVITMDYEMPMMDGITAVR;ILPGDER;LVAIGTSTGGPVALQR;VLSVVLTGMGADGR;VLTQLPANFPAPIVLIQHMPAAFTK;VLVVDDSGFFR;VTLDALDAGAVDYLPK	10	45.7	0	48.918	26.5968	26.4889	26.6918	26.6129	26.6081	26.9043	26.9626	27.1062	27.0398	26.9658	9	8	7	7	8	9	8	8	8	8	42.7	34.6	32.7	30.8	34.6	37.6	33.2
Q88RR1	PP_0068	sp|Q88RR1|DEF1_PSEPK Peptide deformylase 1 OS=Pseudomonas putida (strain ATCC 47054 / DSM 6125 / CFBP 8728 / NCIMB 11950 / KT2440) OX=160488 GN=def1 PE=3 SV=1	27.2814	27.6843	+	4.47132	-0.402887	By MS/MS	By MS/MS	By MS/MS	By MS/MS	By MS/MS	By MS/MS	By MS/MS	By MS/MS	By MS/MS	By MS/MS	AILNILEFPDPR;LFVDYLSQLK;LFVDYLSQLKR;QLIDDMFETMYEAPGIGLAATQVNVHK;TLAKPVTEFDDALR;VFINPSVEELTHDMGQYQEGCLSVPGFYENVDRPLR	6	59.5	0	91.226	27.3639	27.3378	27.3471	27.2069	27.1513	27.6934	27.6217	27.6888	27.76	27.6576	6	6	6	5	5	5	5	5	5	5	59.5	59.5	59.5	43.5	43.5	38.1	38.1
Q88G86	PP_3839	tr|Q88G86|Q88G86_PSEPK alcohol dehydrogenase OS=Pseudomonas putida (strain ATCC 47054 / DSM 6125 / CFBP 8728 / NCIMB 11950 / KT2440) OX=160488 GN=adhP PE=3 SV=1	29.8981	29.557	+	4.45777	0.341142	By MS/MS	By MS/MS	By MS/MS	By MS/MS	By MS/MS	By MS/MS	By MS/MS	By MS/MS	By MS/MS	By MS/MS	FASEMGADLVVNPLNEDAAK;GAFNSAVDALR;ISNVRPGQWIAIYGLGGLGNLALQYAK;LVAVGLPSESMDLNIPR;LVLDGIEVVGSLVGTR;NGDFGDKTGVVLGHEGIGVVQEVGPGVTSLKPGDR;NSGYTVDGGMAEACIVK;QDLQEAFQFAAEGK;SLRPLEHGEALLK;TGGAHAAVVTAVAK;TGVVLGHEGIGVVQEVGPGVTSLKPGDR;VIAIDVNEEQLR;VPDGLDSAAASSITCAGVTTYK;VTLRPIEDINQIFDEMLEGK	14	70.8	0	323.31	29.8484	29.9359	30.0074	29.8467	29.852	29.4804	29.5308	29.6025	29.6261	29.545	14	14	14	14	14	13	13	13	14	14	70.8	70.8	70.8	70.8	70.8	68.8	68.8
Q88CJ8	PP_5182	tr|Q88CJ8|Q88CJ8_PSEPK Polyamine:pyruvate transaminase OS=Pseudomonas putida (strain ATCC 47054 / DSM 6125 / CFBP 8728 / NCIMB 11950 / KT2440) OX=160488 GN=spuC-II PE=3 SV=1	28.1479	27.9389	+	4.45639	0.209044	By MS/MS	By MS/MS	By MS/MS	By MS/MS	By MS/MS	By MS/MS	By MS/MS	By MS/MS	By MS/MS	By MS/MS	AITDVAPK;AQGVHLWDSEGHK;AVGDTMIIAPPLVISHAEIDELVEK;EELVQAAEK;ELPYYNLFFQTAHPPALELAK;ELQDHPLVGEVR;EWQTLSGEHHLAPFSDYK;GLGMLGAIELVK;GLTSGYIPMGGVIVR;GMTHVFFTGSGSEGNDTVLR;HYWALK;ILEVGEDNVAAFIAEPIQGAGGVIIPPETYWPK;TEAAPYLQK;TGEWFGSDYYDLKPDLMTIAK;VISEGGDFNHGFTYSGHPVAAAVGLENLR;YDILFVADEVICGFGR	16	58.9	0	171.2	28.203	28.101	28.1228	28.1376	28.1753	27.975	27.9687	27.8942	27.8991	27.9574	11	12	13	13	12	13	12	14	12	13	48.3	45.9	53.2	51.7	50.3	52.1	50.3
Q88F96	PP_4202	tr|Q88F96|Q88F96_PSEPK Electron transfer flavoprotein subunit beta OS=Pseudomonas putida (strain ATCC 47054 / DSM 6125 / CFBP 8728 / NCIMB 11950 / KT2440) OX=160488 GN=etfB PE=3 SV=1	31.3102	31.1533	+	4.45129	0.156943	By MS/MS	By MS/MS	By MS/MS	By MS/MS	By MS/MS	By MS/MS	By MS/MS	By MS/MS	By MS/MS	By MS/MS	ADNSGVDLANVK;AILVEAADELNSLAVAK;AVVDKEQPQLVILGK;EIDGGLQTVALNLPAIVTTDLR;EKGVATEIVVVSVGPTTAQEQLR;EQPQLVILGK;GVATEIVVVSVGPTTAQEQLR;KKPLETVTPDALGVSLASTNK;KPLETVTPDALGVSLASTNK;MKVLVAVKR;MSMNPFCEIAVEEAVR;QAIDSDNNQTGQMLAALTGFAQGTFASK;RVVDYNVK;SVAELVEK;TALALGADR;TVKVEAPAAR;VEVAGDKLNVTR;VKADNSGVDLANVK;VLVAVK;VVDYNVK;YASLPNIMK	21	88.4	0	323.31	31.3384	31.2902	31.275	31.2991	31.3484	31.1194	31.1371	31.1442	31.1845	31.1812	20	21	19	20	20	20	20	20	19	21	84.7	88.4	87.6	88.4	84.7	88.4	87.6
Q88DW7	PP_4701	sp|Q88DW7|G6PI2_PSEPK Glucose-6-phosphate isomerase 2 OS=Pseudomonas putida (strain ATCC 47054 / DSM 6125 / CFBP 8728 / NCIMB 11950 / KT2440) OX=160488 GN=pgi2 PE=3 SV=1	29.1749	29.2983	+	4.44514	-0.123464	By MS/MS	By MS/MS	By MS/MS	By MS/MS	By MS/MS	By MS/MS	By MS/MS	By MS/MS	By MS/MS	By MS/MS	AAAVAFGIR;AETTLFIVSSK;CHYLANIDGSEFHELSANLR;DAMQSFSMR;DLLVNLANEVGLQDAIK;EEAEAELR;EENIFPMWDWVGGR;ELLSGAYTMDQHFQTAPFDK;GLNEADIEK;GYSEKPITDVVNIGIGGSFLGPELVSEALLPYAQR;HFIAVSSNK;HLQQLDMESNGK;IHDGLWR;LSVNGVNVMPEVHK;LVGSLEDSAEDGSTQGLINYFR;NMPVLLALLGVWYGNFWDANSHAILPYDHYLR;PVLHTALR;RLGALVAMYEHK;SFNTLETLK;SMFSGEIINASEGR;SMFSGEIINASEGRPVLHTALR;SVLQDGTPVK;TPHDVTALPAWQALQK;TREEAEAELR;TWYLAQGGSEAELYR;VFVQSVIWGI…	29	72.7	0	323.31	29.1651	29.1644	29.213	29.1466	29.1852	29.2807	29.2993	29.2843	29.2916	29.3357	28	29	28	29	26	26	28	28	28	26	71.1	72.7	69.1	72.7	69.3	63.4	69.1
Q88R13	PP_0321	tr|Q88R13|Q88R13_PSEPK L-threonine aldolase OS=Pseudomonas putida (strain ATCC 47054 / DSM 6125 / CFBP 8728 / NCIMB 11950 / KT2440) OX=160488 GN=ltaE PE=3 SV=1	27.4237	27.8009	+	4.43976	-0.377163	By MS/MS	By MS/MS	By MS/MS	By MS/MS	By MS/MS	By MS/MS	By MS/MS	By MS/MS	By MS/MS	By MS/MS	AGVDVLCFGGTK;AYGDDQWTER;ELGLNLHMDGAR;FYTFIGSGGAR;LLTAASVNGK;LTPQSIR;NGMAVGEAILFFNR;QDIHYPKPR;QLAEDFDYR;RQDIHYPKPR;SQQFASDNYSGICPEAWVAMEK;VVTITQATEVGTVYRPDELK	12	39.6	0	57.89	27.2994	27.3962	27.4277	27.4874	27.5079	27.7414	27.8245	27.7614	27.895	27.782	11	11	11	10	11	11	12	12	12	11	33.2	33.2	33.2	30.1	36.4	36.1	39.6
Q88RJ6	PP_0133	sp|Q88RJ6|ALGB_PSEPK Alginate biosynthesis transcriptional regulatory protein AlgB OS=Pseudomonas putida (strain ATCC 47054 / DSM 6125 / CFBP 8728 / NCIMB 11950 / KT2440) OX=160488 GN=algB PE=3 SV=1	26.5378	26.7001	+	4.43303	-0.162226	By MS/MS	By MS/MS	By MS/MS	By MS/MS	By MS/MS	By MS/MS	By MS/MS	By MS/MS	By MS/MS	By MS/MS	AHIGAVLAASDTLDQAAK;DGLDSHSPAMMAVLETAR;FIQDKEYER;FREDLLYR;ILLVDDESAILR;IQAPWMR;LEALEGEIR;LGEDNGLDVLAQMR;LNVITLHLPPLR;QVAITDANILILGESGTGK;TALLNYR;TLGIDASTLYR;VEISHLGMGEQPAGSAPR;VGAALSLDELER;VSQADGGTLFLDEIGDFPLTLQPK;VVIVTAHSAIDTAVDAIQAGAADYLVKPCSPDQLR	16	52	0	116.12	26.5708	26.5293	26.5238	26.5227	26.5425	26.651	26.6636	26.7299	26.7335	26.7223	13	13	14	14	13	14	12	12	13	14	42.6	39.1	44.6	46.9	42.6	46	35
Q88CL5	PP_5165	tr|Q88CL5|Q88CL5_PSEPK NLPA lipoprotein OS=Pseudomonas putida (strain ATCC 47054 / DSM 6125 / CFBP 8728 / NCIMB 11950 / KT2440) OX=160488 GN=plpB PE=3 SV=1	28.1477	28.5835	+	4.42436	-0.435827	By MS/MS	By MS/MS	By MS/MS	By MS/MS	By MS/MS	By MS/MS	By MS/MS	By MS/MS	By MS/MS	By MS/MS	AGLITLKDPK;ALLLLQK;ALTSPEVK;DALVIEGADSPYVNFLVARPDNK;EGATVAIPNEGSNSGR;EGVDLQIK;ELESAMLPR;FRELESAMLPR;GTHLETVVGVHVEPFGGYSK;KYQGAVLPAF;LDANYFQTLPYLQNFNEGK;LVVAATPVPHAEILELIKPTLAK;RLDANYFQTLPYLQNFNEGK;TLLTTALAAALSFSGLAAAAEK;VFTDYVQPNVQVDQK;VLDQVDLDMINTNYALEAGLNPAK	16	83.1	0	177.36	28.1565	28.0488	28.0187	28.2782	28.2362	28.6094	28.5728	28.6045	28.6085	28.5223	14	14	14	15	14	15	14	16	16	16	80.1	71.3	80.1	80.1	80.1	80.1	71.3
Q88NT4	PP_1120	tr|Q88NT4|Q88NT4_PSEPK LysR family transcriptional regulator OS=Pseudomonas putida (strain ATCC 47054 / DSM 6125 / CFBP 8728 / NCIMB 11950 / KT2440) OX=160488 GN=PP_1120 PE=4 SV=1	25.8661	26.2911	+	4.41776	-0.424911	By MS/MS	By MS/MS	By MS/MS	By MS/MS	By MS/MS	By MS/MS	By MS/MS	By MS/MS	By MS/MS	By MS/MS	DQQVLSLFTYDLHDYK;FPALDAFAQAHPQVTINTAAPGPLPAELAAK;FWANPENFGK;LLLVGTR;RFDLAVLVDCLEHLPK;RTPQQALAALLER;TPQQALAALLER	7	56.7	0	44.501	25.9568	25.8453	25.9012	25.8965	25.731	26.2776	26.2876	26.1771	26.3988	26.3141	4	6	6	4	4	6	6	6	7	7	36.6	47	47	36.6	36.6	47	47
Q88JK4	PP_2645	tr|Q88JK4|Q88JK4_PSEPK Magnesium-transporting ATPase, P-type 1 OS=Pseudomonas putida (strain ATCC 47054 / DSM 6125 / CFBP 8728 / NCIMB 11950 / KT2440) OX=160488 GN=mgtA PE=3 SV=1	26.5219	26.062	+	4.41564	0.459855	By MS/MS	By MS/MS	By MS/MS	By MS/MS	By MS/MS	By MS/MS	By MS/MS	By MS/MS	By MS/MS	By MS/MS	ALQANGHTVGFLGDGINDAAALR;DGANQVAHDPQPHALVQLLK;DLFISQAVLTGEALPVEK;ESADIILLEK;ETAGPAIAALR;EVGLAPGQPLLGQDIEGMDDTTLK;EVPMDELVAGDIVQLSAGDMIPADIR;FWQEYR;GAVEEMLAIATHVQEGDK;GVNSVSSLLIR;HILELAWLNSHHQSGIR;IILEHHVGFDGQTDK;LSVVVK;NALGDHLLVSK;NGLAVTLANLDASEQGLTEHEAAK;NLMDQAVLHFAGQDHQFQAPYAYAK;SLMVLEEGVLK;VDAFNQDGFR;VDELPFDFIR;VLTGDNPVVTSK;YDTLGNVAQK	21	34.6	0	101.61	26.4639	26.499	26.5655	26.5881	26.4929	26.0366	26.0699	26.2011	26.1138	25.8887	18	20	20	19	18	14	14	18	14	16	29.1	32	32	30	29.8	23.6	22
Q88R42	PP_0292	sp|Q88R42|HIS4_PSEPK 1-(5-phosphoribosyl)-5-[(5-phosphoribosylamino)methylideneamino] imidazole-4-carboxamide isomerase OS=Pseudomonas putida (strain ATCC 47054 / DSM 6125 / CFBP 8728 / NCIMB 11950 / KT2440) OX=160488 GN=hisA PE=3 SV=1	29.7031	30.0512	+	4.41342	-0.348096	By MS/MS	By MS/MS	By MS/MS	By MS/MS	By MS/MS	By MS/MS	By MS/MS	By MS/MS	By MS/MS	By MS/MS	AGVSYVIIGTK;APGIIGAITGR;DGFVATDGWAEVSSVQVIDLAK;DGMMQGCNVPFTK;FEADGVSAIVYTDIAK;IPVIASGGIHNLGDIK;LHLVDLNGAFEGQPVNGEVVTAIAK;MEDSTVFSDDPVSMAAK;MLIIPAIDLK;QPEFVAEACK;RFEADGVSAIVYTDIAK;RLHLVDLNGAFEGQPVNGEVVTAIAK;RYPNLPIQIGGGIR;SLETIEHYVK;YPNLPIQIGGGIR	15	72.2	0	154.85	29.7932	29.7318	29.6624	29.5756	29.7525	29.9821	30.0947	30.0437	30.072	30.0634	14	14	14	14	14	15	15	15	14	15	67.8	67.8	67.8	67.8	67.8	72.2	72.2
Q88KH2	PP_2318	tr|Q88KH2|Q88KH2_PSEPK Acyl-CoA thioesterase I/protease I/lysophospholipase L1 OS=Pseudomonas putida (strain ATCC 47054 / DSM 6125 / CFBP 8728 / NCIMB 11950 / KT2440) OX=160488 GN=tesA PE=4 SV=1	25.487	25.8663	+	4.40876	-0.379283	By MS/MS	By MS/MS	By MS/MS	By MS/MS	By MS/MS	By MS/MS	By MS/MS	By MS/MS	By MS/MS	By MS/MS	GQSPAQLQQNLASMIER;LPALLAAHKPSLVVLELGGNDGLR;LRDEGFDEK;QGWVSLLQAR;QVPLVPFFLEGVGGVPELMQADGIHPAQGAQQR;VVNASISGDTSAGGQAR;VYEQLAADK;YTTAFAK	8	62.7	0	71.072	25.5594	25.4981	25.4671	25.441	25.4695	25.947	25.7522	25.8039	25.9748	25.8536	5	7	5	5	4	8	7	7	7	5	38.8	59.2	45.8	45.8	29.4	62.7	57.7
Q88PD0	PP_0920	tr|Q88PD0|Q88PD0_PSEPK Xenobiotic reductase B OS=Pseudomonas putida (strain ATCC 47054 / DSM 6125 / CFBP 8728 / NCIMB 11950 / KT2440) OX=160488 GN=xenB PE=1 SV=1	28.2015	28.5007	+	4.40771	-0.299186	By MS/MS	By MS/MS	By MS/MS	By MS/MS	By MS/MS	By MS/MS	By MS/MS	By MS/MS	By MS/MS	By MS/MS	AAGFDGVEIHGANGYLLDQFLQSSTNQR;ADAVAFGVPFIANPDLPAR;AETFTYVAR;ALETEEINDIVEAYR;ASAGLILSEATSVSPMGVGYPDTPGIWNDEQVR;EREADDSIGPLIK;GHVSLVRPLSDYPTPR;GIAFICSR;GPVGYIDYPR;GPVGYIDYPRL;IFLQLWHVGR;IIMAPLTR;ISHPSYLNGELPVAPSAIQPK;LAADAPLNEAHPETFYGK;LGDLQLPNR;LLLEVTDAAIEVWGAQR;VGVHLAPR;VPNALMAEYYVQR;YGGSLENR	19	75.6	0	142.7	28.1816	28.2032	28.1665	28.1711	28.2851	28.385	28.5494	28.5375	28.5189	28.5128	16	16	17	16	15	14	16	18	18	16	61.6	65	65.3	61.6	61.6	56.4	60.5
Q88LL9	PP_1911	sp|Q88LL9|RL32_PSEPK Large ribosomal subunit protein bL32 OS=Pseudomonas putida (strain ATCC 47054 / DSM 6125 / CFBP 8728 / NCIMB 11950 / KT2440) OX=160488 GN=rpmF PE=3 SV=3	29.5655	30.2932	+	4.40639	-0.727722	By MS/MS	By MS/MS	By MS/MS	By MS/MS	By MS/MS	By MS/MS	By MS/MS	By MS/MS	By MS/MS	By MS/MS	HHVSPEGVYR;HHVSPEGVYRGR;RSHDALSENALSVEK;SHDALSENALSVEK	4	45	0	108.58	29.4141	29.5122	29.6056	29.5735	29.7222	30.113	30.143	30.3257	30.506	30.3784	3	3	4	3	4	4	4	4	4	3	41.7	41.7	45	41.7	45	45	45
Q88CN0	PP_5150	sp|Q88CN0|RPIA_PSEPK Ribose-5-phosphate isomerase A OS=Pseudomonas putida (strain ATCC 47054 / DSM 6125 / CFBP 8728 / NCIMB 11950 / KT2440) OX=160488 GN=rpiA PE=3 SV=1	28.426	28.7703	+	4.40269	-0.344304	By MS/MS	By MS/MS	By MS/MS	By MS/MS	By MS/MS	By MS/MS	By MS/MS	By MS/MS	By MS/MS	By MS/MS	EKIVAAVAK;GHGIPVYELNSVSELEFYVDGADESDAHLHLIK;LGGDPVYR;LVPVLGAFPLPVEVIPMAR;PADLLLLGTAEGVK;QAVAQAAVDFILPK;SVVGVGTGSTANFFIDALAQHK;TAFDGAVASSEATAQR	8	60.3	0	76.633	28.5504	28.4207	28.4203	28.3463	28.3923	28.6844	28.773	28.8452	28.7754	28.7735	7	7	7	8	7	7	7	7	8	7	56.7	56.7	56.7	60.3	56.7	56.7	56.7
A0A140FWA4	0	tr|A0A140FWA4|A0A140FWA4_PSEPK Uncharacterized protein OS=Pseudomonas putida (strain ATCC 47054 / DSM 6125 / CFBP 8728 / NCIMB 11950 / KT2440) OX=160488 GN=PP_5551 PE=4 SV=1	26.1443	26.5227	+	4.4026	-0.378457	By MS/MS	By MS/MS	By MS/MS	By MS/MS	By MS/MS	By MS/MS	By MS/MS	By MS/MS	By MS/MS	By MS/MS	AALSPNDPFIGTASR;AGEEFSLIR;HITGGHFEVLSR;ITQDLDELLAVTLQYWTSDGR;LISDFR;SAADQANLASQAAR;SFLWDR	7	47.7	0	38.994	26.1587	26.0713	26.1652	26.1286	26.1975	26.5196	26.3924	26.4932	26.5631	26.6453	6	6	5	7	6	7	6	6	4	5	35.6	39.1	27	47.7	39.1	47.7	35.6
Q88L01	PP_2137	sp|Q88L01|FADA_PSEPK 3-ketoacyl-CoA thiolase OS=Pseudomonas putida (strain ATCC 47054 / DSM 6125 / CFBP 8728 / NCIMB 11950 / KT2440) OX=160488 GN=fadA PE=3 SV=1	28.5283	28.2125	+	4.40112	0.315833	By MS/MS	By MS/MS	By MS/MS	By MS/MS	By MS/MS	By MS/MS	By MS/MS	By MS/MS	By MS/MS	By MS/MS	AEDMSAHLISK;AGLTMADIDFIELNEAFAAQALPVLK;AMDLGIQPLAVIR;ASGMMGLTAEMLGK;DVVIVDFGR;EQQDLFGLR;EVEDVIWGCVNQTLEQGWNIAR;FKDEIIPMQGYDENGFLK;ISGTLLNVMK;MASLMTPIPHTSAAQTVSR;SMAVAGVDPAIMGYGPVPSTQK;VFDFDETIRPETTLEGLASLKPAFNPK;VNLHGGAIALGHPFGCSGAR	13	56.3	0	135.23	28.448	28.5772	28.6335	28.4381	28.5448	28.2345	28.1745	28.2202	28.2195	28.2137	9	11	12	11	10	9	11	10	12	9	43.2	51.4	53.7	49.1	48.1	42.5	50.6
Q88M17	PP_1758	sp|Q88M17|TRHO_PSEPK tRNA uridine(34) hydroxylase OS=Pseudomonas putida (strain ATCC 47054 / DSM 6125 / CFBP 8728 / NCIMB 11950 / KT2440) OX=160488 GN=trhO PE=3 SV=1	25.95	26.3261	+	4.3988	-0.376083	By MS/MS	By MS/MS	By MS/MS	By MS/MS	By MS/MS	By MS/MS	By MS/MS	By MS/MS	By MS/MS	By MS/MS	ASSYMLGEGFESVYHLK;DWNALISDPEVLLIDTR;EGIDGLLAWLR;EIVTLGVPGVDPNK;ESYCDEQPFYR;FVTLEDYVELR;GTLLLAQEGINGTVSGTR;HDLSEGEYDQCHACR;NDYEVAIGTFK;SQAIVVAALYK	10	43.9	0	47.4	25.9757	25.9855	26.0661	25.8325	25.8903	26.3306	26.2636	26.4012	26.3356	26.2997	9	7	10	8	8	8	9	9	9	9	39.4	28.7	43.9	33.5	34.5	33.2	38.1
Q88ER1	PP_4392	sp|Q88ER1|CHER2_PSEPK Chemotaxis protein methyltransferase Cher2 OS=Pseudomonas putida (strain ATCC 47054 / DSM 6125 / CFBP 8728 / NCIMB 11950 / KT2440) OX=160488 GN=cheR2 PE=1 SV=1	26.5536	26.7763	+	4.39762	-0.222734	By MS/MS	By MS/MS	By MS/MS	By MS/MS	By MS/MS	By MS/MS	By MS/MS	By MS/MS	By MS/MS	By MS/MS	EQVVDAMTTNETLWFR;LMEQQGIK;SFNLLDSYASLGK;SLGELVQR;STGNLDFEQFR;TGEYDSLAIAR;VIPEFIR;WAVKPAIR	8	29.8	0	33.805	26.4864	26.5563	26.5855	26.5043	26.6355	26.764	26.7718	26.7879	26.7709	26.7871	6	7	8	7	8	7	8	7	6	7	22.9	25.8	29.8	25.8	29.8	26.9	29.8
P0A116	PP_0010	sp|P0A116|DNAA_PSEPK Chromosomal replication initiator protein DnaA OS=Pseudomonas putida (strain ATCC 47054 / DSM 6125 / CFBP 8728 / NCIMB 11950 / KT2440) OX=160488 GN=dnaA PE=3 SV=1	27.3516	27.5213	+	4.39573	-0.169683	By MS/MS	By MS/MS	By MS/MS	By MS/MS	By MS/MS	By MS/MS	By MS/MS	By MS/MS	By MS/MS	By MS/MS	AAAWQVADNPK;AAPNAPVSAAVAASLAQTQAHK;ALQLNAINEFKR;DELPAQQFNTWIRPLQVEAEGDELR;DHTTVLHACR;DITIELIR;DSFDAMAEPAAAPPSGGGR;EDYKNLLR;EIEGLEER;ELEGALKR;ELTNHSLPEIGDMFGGR;ESDADIREDYK;ESLKDLLALQDK;FVADMVK;FVLDWVNEK;HGYNPLFLYGGVGLGK;ISDLLSK;LLELLGENGSGIAPALSLLIGSR;LVSVDNIQR;PLQVEAEGDELR;SQEEFFHTFNALLEGGQQVILTSDR;SQEEFFHTFNALLEGGQQVILTSDRYPK;SVDALLIDDIQFFAR;TAPAAAVEPVAVAAAEPVLVETSSR;TFTFDTFVEGK;THLMHAVGNHLLK;TV…	31	74.5	0	176.46	27.3363	27.3595	27.3839	27.3146	27.3638	27.455	27.549	27.5228	27.5463	27.5333	27	27	29	27	25	25	25	28	25	26	67.4	68.2	72.1	68.2	63.6	60.7	66.8
Q88DT8	PP_4731	tr|Q88DT8|Q88DT8_PSEPK Outer membrane protein assembly factor BamE OS=Pseudomonas putida (strain ATCC 47054 / DSM 6125 / CFBP 8728 / NCIMB 11950 / KT2440) OX=160488 GN=bamE PE=3 SV=1	28.4748	28.7902	+	4.39554	-0.315399	By MS/MS	By MS/MS	By MS/MS	By MS/MS	By MS/MS	By MS/MS	By MS/MS	By MS/MS	By MS/MS	By MS/MS	DQEILGGSSDTTVSPATEPGQTEQPAAQPEEKPAKPGSTEESIQR;EIDTIETTPVPTPAPLETR;FIMGNPLIQDTFNTNR;IDIQQGNVVTQDMIDQLRPGMTR;MSVFFNESDQLVSLSGDFMPGVSR;PAKPGSTEESIQR;WDYLYSLQPGGGK	7	78.7	0	309.21	28.4448	28.4762	28.4947	28.4632	28.4951	28.6631	28.7614	28.8889	28.8094	28.8281	7	7	7	7	7	7	7	7	7	7	78.7	78.7	78.7	78.7	78.7	78.7	78.7
Q88NY5	PP_1068	tr|Q88NY5|Q88NY5_PSEPK Glutamate / aspartate ABC transporter-ATP binding subunit OS=Pseudomonas putida (strain ATCC 47054 / DSM 6125 / CFBP 8728 / NCIMB 11950 / KT2440) OX=160488 GN=gltL PE=3 SV=1	29.5506	29.1882	+	4.38989	0.362401	By MS/MS	By MS/MS	By MS/MS	By MS/MS	By MS/MS	By MS/MS	By MS/MS	By MS/MS	By MS/MS	By MS/MS	CVNALEPFQK;EEFFGDQSAR;GDIVVDGTSIADPK;GEVVVVCGPSGSGK;GLALLDR;GSIIEDCTK;GSIIEDCTKEEFFGDQSAR;KGEVVVVCGPSGSGK;KGLALLDR;KHPGQLSGGQQQR;VIFMDK;WYGDFQVLTDCSTEVK	12	39.5	0	123.04	29.5588	29.5902	29.4345	29.5043	29.6653	29.2701	29.1952	29.1681	29.1412	29.1664	12	11	11	12	12	11	11	10	10	11	39.5	39.5	35.5	39.5	39.5	39.5	39.5
Q88IA5	PP_3094	tr|Q88IA5|Q88IA5_PSEPK Type VI secretion system lipoprotein TssJ OS=Pseudomonas putida (strain ATCC 47054 / DSM 6125 / CFBP 8728 / NCIMB 11950 / KT2440) OX=160488 GN=PP_3094 PE=4 SV=1	25.7739	26.1936	+	4.38891	-0.419626	By MS/MS	By MS/MS	By MS/MS	By MS/MS	By MS/MS	By MS/MS	By MS/MS	By MS/MS	By MS/MS	By MS/MS	ALGNTLVETR;ATDAASQSASNAMDSTFNSLVDSVK;DADATLTDKVQDAAIDK;DGIWFSSDGLR;EITLLPGIGQIDQWPLAK;GVDVLNKPPTADQLAAAQK;MEDSWAADMLADSEK;VAFDANSLR;VYQLTDLER;YVGVAAFFR	10	59.2	0	37.76	25.8374	25.6339	25.8574	25.8525	25.6886	26.1758	26.114	26.2177	26.2263	26.2341	7	7	6	6	7	8	9	9	8	10	34.6	40.4	30	34.2	40.4	45	51.2
Q88NZ0;Q88JF3	#N/A	tr|Q88NZ0|Q88NZ0_PSEPK HTH-type transcriptional regulator MetR OS=Pseudomonas putida (strain ATCC 47054 / DSM 6125 / CFBP 8728 / NCIMB 11950 / KT2440) OX=160488 GN=metR-I PE=3 SV=1	26.049	25.6643	+	4.38383	0.384682	By MS/MS	By MS/MS	By MS/MS	By MS/MS	By MS/MS	By MS/MS	By MS/MS	By MS/MS	By MS/MS	By MS/MS	DAWPEVELDLASGFAFAPLPALAR;EADSLVEAAER;FLEPADIEPAAVR;FTSAGLR;GLFATLYAAVR;LGLPIFVR;LHLTQSALSHQFK;LLQLADATLPLLR;TDMLDAPYMR;TSELTVMMMQLVASGR	10	41.3	0	26.684	26.0849	25.9896	26.1272	26.0145	26.0287	25.6052	25.5707	25.6838	25.8067	25.6551	9	10	10	9	9	8	8	8	7	9	33.4	41.3	41.3	33.4	33.4	29.2	29.2
Q88RH4	PP_0155	tr|Q88RH4|Q88RH4_PSEPK NAD(P) transhydrogenase subunit beta OS=Pseudomonas putida (strain ATCC 47054 / DSM 6125 / CFBP 8728 / NCIMB 11950 / KT2440) OX=160488 GN=pntB PE=3 SV=1	28.3377	27.9094	+	4.38105	0.428283	By MS/MS	By MS/MS	By MS/MS	By MS/MS	By MS/MS	By MS/MS	By MS/MS	By MS/MS	By MS/MS	By MS/MS	KVIEDMVK;LFQGAPVQFAGQHK;LTHNGVTVK;SFFNVILGGFGGDTDTGAAQGSQEQR;SFFNVILGGFGGDTDTGAAQGSQEQRPVK;SGSADDATFLLSNADSVIIVPGYGLAVAR;SMASGYAGLDNELFYLDK;SPIAGMPILEAFK;TMMVFGDAK;VIEDMVK;YAIHPVAGR	11	28.9	0	138.94	28.439	28.4107	28.382	28.166	28.2909	27.869	27.8939	27.9795	27.888	27.9168	10	11	10	11	11	11	11	11	11	8	27	28.9	27	28.9	28.9	28.9	28.9
Q88C00	PP_5383	tr|Q88C00|Q88C00_PSEPK Transcriptional activator protein OS=Pseudomonas putida (strain ATCC 47054 / DSM 6125 / CFBP 8728 / NCIMB 11950 / KT2440) OX=160488 GN=copR-II PE=4 SV=1	25.8101	26.3078	+	4.37629	-0.49768	By MS/MS	By MS/MS	By MS/MS	By MS/MS	By MS/MS	By MS/MS	By MS/MS	By MS/MS	By MS/MS	By MS/MS	AKIDDDFAPK;DVPVLFLTAR;EFSLLELLMR;GLELGADDYLIKPFAFSELLAR;IDDDFAPK;LLVAEDEPK;TGAYLQQGLAEAGFTVDR;VLTGTDALQHALSESYDLLILDVMMPGLEGWEVLR	8	50.7	0	44.164	25.7907	25.8071	25.997	25.7563	25.6994	26.2043	26.3103	26.3589	26.2567	26.4087	6	7	8	6	7	6	6	7	7	6	31.1	50.7	50.7	35.1	35.1	31.1	35.1
Q88DX2	PP_4696	tr|Q88DX2|Q88DX2_PSEPK Nitrogen regulation protein NR(I) OS=Pseudomonas putida (strain ATCC 47054 / DSM 6125 / CFBP 8728 / NCIMB 11950 / KT2440) OX=160488 GN=PP_4696 PE=4 SV=1	27.2201	27.3932	+	4.37307	-0.173014	By MS/MS	By MS/MS	By MS/MS	By MS/MS	By MS/MS	By MS/MS	By MS/MS	By MS/MS	By MS/MS	By MS/MS	AGLVEAADGGTLFLDEIGELPLEAQAR;APMISVNCAAIPETLIESELFGHEK;DDLHFSAEAEQAIR;DRQNAPAAAPPAEPR;ELENAVER;FSIATFDLIVSDLR;FSIATFDLIVSDLRLPGAPGTELIK;GSDVNEIANVFLAR;IGRDDLHFSAEAEQAIR;KVAPTDSNVLIQGESGTGK;LGQGTPVLIMTSYASLR;LHVIALK;LPGAPGTELIK;MGAVDYIAKPFDHDEMLQAVAR;NQYQVSEAGSVQEAQER;PHILIVEDETIIR;QNAPAAAPPAEPR;VAPTDSNVLIQGESGTGK;VLQEGEIR;VLQEGEIRR	20	49	0	323.31	27.2555	27.1575	27.2281	27.2264	27.2332	27.3586	27.3942	27.3959	27.4413	27.3758	16	18	20	17	18	18	18	19	18	17	40.8	43.8	49	43.8	46	43.8	43.8
Q88EW4	PP_4338	tr|Q88EW4|Q88EW4_PSEPK Chemotaxis protein CheA OS=Pseudomonas putida (strain ATCC 47054 / DSM 6125 / CFBP 8728 / NCIMB 11950 / KT2440) OX=160488 GN=cheA PE=4 SV=1	27.1535	27.519	+	4.35258	-0.36553	By MS/MS	By MS/MS	By MS/MS	By MS/MS	By MS/MS	By MS/MS	By MS/MS	By MS/MS	By MS/MS	By MS/MS	AESQPVAKPAAAPAPSPASK;AESQPVAKPAAAPAPSPASKPAAAPR;ALPLFYLK;AQAAADEQMQGETVSGAGDEITDAEFESLLDQLHGK;AVSNLDVVTADLQTAVMK;EINLELVGEETDLDK;EINLELVGEETDLDKNLVEALADPLVHLVR;ERAEVTPATPALLAALSR;FGGDVAAVEAPAAVQAQAPAAAK;GLMDKDAAER;GQFNAEVAAPPVAVSSEVVSDEITDAEFESLLDQLHGK;GTFQAGALPAAQAPAPAAPDNSAASDEISEHEFEALLDQLHGK;IALILDVPSMLK;IGFVVDQLVGQEEVVIKPLGK;LDEIMNMVGELVLVR;LGLNSGDEAMSK;LSESDCYNLIFAPGFSTK;MLQGTPGMSGATITGDGR;…	26	57.2	0	295.54	27.1266	27.1424	27.2509	27.1648	27.0827	27.436	27.5164	27.5853	27.6153	27.4421	21	23	25	22	23	24	23	21	25	23	51.5	52.7	57.2	49.4	51.8	53.8	51.8
Q88MW0	PP_1458	tr|Q88MW0|Q88MW0_PSEPK Inner membrane metabolite transport protein YhjE OS=Pseudomonas putida (strain ATCC 47054 / DSM 6125 / CFBP 8728 / NCIMB 11950 / KT2440) OX=160488 GN=yhjE PE=4 SV=1	26.181	25.4647	+	4.34755	0.71637	By MS/MS	By MS/MS	By MS/MS	By MS/MS	By MS/MS	By MS/MS	By MS/MS	By MS/MS	By MS/MS	By MS/MS	LKLEESPVFAK;MPVVDLFSK;PLGSALFGHFGDR;TSSTYAQAPAAPVNSPAR;YTGASAAYNLGGIVGASAAPFFAQK	5	17.6	0	59.558	26.0574	26.2313	26.1571	26.1664	26.293	25.4073	25.3421	25.669	25.6398	25.2652	4	5	5	5	5	4	3	5	4	2	15.5	17.6	17.6	17.6	17.6	15	12
Q88FK3;Q877Q0	PP_0637;PP_4025;PP_4091;PP_4745	tr|Q88FK3|Q88FK3_PSEPK Transposase OS=Pseudomonas putida (strain ATCC 47054 / DSM 6125 / CFBP 8728 / NCIMB 11950 / KT2440) OX=160488 GN=PP_4091 PE=4 SV=1;tr|Q877Q0|Q877Q0_PSEPK Transposase OS=Pseudomonas putida (strain ATCC 47054 / DSM 6125 / CFBP 8728 / N	25.2571	25.5834	+	4.34652	-0.326322	By MS/MS	By MS/MS	By MS/MS	By MS/MS	By MS/MS	By MS/MS	By MS/MS	By MS/MS	By MS/MS	By MS/MS	AIKPFVIGR;LLLAQLLAER;MISVPDNLPDDPAALK;RKPLSADLPR;SLPILEQLK;SMASPSVLAMLLTTK;YVDGLPLHR	7	15.3	0	16.515	25.1643	25.2171	25.3951	25.2193	25.2898	25.5561	25.5695	25.6108	25.5942	25.5866	5	6	6	4	5	7	7	5	7	6	10.2	12.2	12.2	8.4	10.4	15.3	15.3
Q88NY2	PP_1071	tr|Q88NY2|Q88NY2_PSEPK Glutamate / aspartate ABC transporter-periplasmic binding protein OS=Pseudomonas putida (strain ATCC 47054 / DSM 6125 / CFBP 8728 / NCIMB 11950 / KT2440) OX=160488 GN=gltI PE=3 SV=1	32.155	31.8533	+	4.34154	0.301653	By MS/MS	By MS/MS	By MS/MS	By MS/MS	By MS/MS	By MS/MS	By MS/MS	By MS/MS	By MS/MS	By MS/MS	AVAFMMDDALLAGEMAK;AVDDAIVAYFK;DFPDLAGK;DHGEAFNMLESGR;DHGEAFNMLESGRAVAFMMDDALLAGEMAK;DSSIPFSYLAGK;DSSIPFSYLAGKPEPVGYSHDIQLAVVDALK;DSSIPFSYLAGKPEPVGYSHDIQLAVVDALKK;ESGTITLGHR;GLNLNFQMSEELK;GLNLNFQMSEELKK;IKESGTITLGHR;IPLVQNGTVDLECGSTTNNVER;KAVDDAIVAYFK;KLIAEPTDK;KPADWVITGTPQSYEIYGCMVR;LIAEPTDK;LIAEPTDKAADEK;MNVISAK;NVVTTAGTTSER;QLGTDIK;QLLGAAIAAAVIASPAMAEELTGTLK;QMKMNVISAKDHGEAFNMLESGR;QQQVGFSVGIFE…	27	85.9	0	323.31	32.2162	32.1614	32.0867	32.1127	32.1979	31.7433	31.9047	31.8906	31.877	31.851	25	24	25	24	24	24	22	23	22	23	77.5	85	85.9	85.9	85	76.5	76.5
Q88ME7	PP_1626	sp|Q88ME7|MUTS_PSEPK DNA mismatch repair protein MutS OS=Pseudomonas putida (strain ATCC 47054 / DSM 6125 / CFBP 8728 / NCIMB 11950 / KT2440) OX=160488 GN=mutS PE=3 SV=1	25.8299	26.1165	+	4.3397	-0.286619	By MS/MS	By MS/MS	By MS/MS	By MS/MS	By MS/MS	By MS/MS	By MS/MS	By MS/MS	By MS/MS	By MS/MS	AGYDNELDELLAISENAGQFLIDLEAR;AIIDNPPAVIR;DAPQVPHQSDLFASLPHPAIEK;DNLIAALLGDER;GTSTFDGLSLAWAAAER;GWENLLAELER;HPVVEQVLTTPFVANDLGLDNSTR;IGSSDDLAGGR;IITPGTVSDEALLDER;IVFLHHVLPGPASQSYGLAVAQLAGVPTAVIQR;LAAITGTYPELASLLER;LETTSLPHEQPAAHK;LNPVELLIPDDWPR;LQLDDMTPR;MLIITGPNMGGK;NQHPDQLMFYR;QAIEMLYQLK;SDLSAHTPMMQQYWK;STFMVEMSETANILHNATDR;VHGYFIELPTK;WLNRPLR	21	37.9	0	89.07	25.7933	25.789	25.896	25.8539	25.8171	26.0757	26.1309	26.2177	26.1176	26.0405	16	19	18	17	15	17	16	17	15	16	27.7	34.8	33.4	30.2	26.5	30.6	28.2
Q88L20	PP_2117	sp|Q88L20|PDXB_PSEPK Erythronate-4-phosphate dehydrogenase OS=Pseudomonas putida (strain ATCC 47054 / DSM 6125 / CFBP 8728 / NCIMB 11950 / KT2440) OX=160488 GN=pdxB PE=3 SV=1	26.4693	26.7343	+	4.33331	-0.264968	By MS/MS	By MS/MS	By MS/MS	By MS/MS	By MS/MS	By MS/MS	By MS/MS	By MS/MS	By MS/MS	By MS/MS	AAFDQLR;AVYDPR;DADILLVR;EIEGLAVR;ELLLDR;FLGVNEQVR;GPVVDNVALR;GVVDYVLGSLLTLAELDGVALPER;LHGEAPQLAQLVSALGGVLV;MLIVADENIPLLDAFFQGFGEIR;RSLSDDPQQQR;SLSDDPQQQR;VLHGLGWK;VYGVVGAGEVGGR	14	40.3	0	39.897	26.4173	26.4549	26.4717	26.4796	26.5232	26.7064	26.6362	26.7554	26.7898	26.7838	12	13	11	12	11	12	13	12	13	11	32.6	38.7	30.3	32.6	30.3	33.9	34.2
Q88DK3	PP_4822	sp|Q88DK3|PUR9_PSEPK Bifunctional purine biosynthesis protein PurH OS=Pseudomonas putida (strain ATCC 47054 / DSM 6125 / CFBP 8728 / NCIMB 11950 / KT2440) OX=160488 GN=purH PE=3 SV=1	28.7917	28.9959	+	4.32588	-0.20425	By MS/MS	By MS/MS	By MS/MS	By MS/MS	By MS/MS	By MS/MS	By MS/MS	By MS/MS	By MS/MS	By MS/MS	AAGWDFK;AAGWDFKR;AEHAGLQVQGAVMASDAFFPFR;AFEHTAAYDGMIANYMGTIDQAK;AGGLTYAQR;ALISVSDK;APTEQEIHDLVFAWK;AYDLAYATDTESAFGGIIAFNR;DAEVIAAADEAGIAMVFTGMR;DIGMITADDLK;DNGVNAVEVADYTGFAEMMDGR;DVAIVVNASDYAGIVEGLK;ELQQLGVEILSTGGTYK;ELSFNNVADTDAALECVK;FDLMLK;HANPCGVAVVPEDEGGIR;HANPCGVAVVPEDEGGIRK;IHGGILGR;KGEASISTAVQLQGK;LLECGEWPAER;QTIGVGAGQMSR;RALISVSDK;RAPTEQEIHDLVFAWK;SFVKPACVIVK;SNAIVYAK;TFNSQFVK;TGILEFAR;V…	30	67.9	0	323.31	28.7869	28.7428	28.7644	28.831	28.8334	29.0616	29.012	28.9628	28.9674	28.976	29	28	28	28	29	28	30	29	28	29	67.7	66.2	66.2	65.6	67.7	65.6	67.9
Q88PL5	PP_0835	tr|Q88PL5|Q88PL5_PSEPK Protein translocase subunit SecD OS=Pseudomonas putida (strain ATCC 47054 / DSM 6125 / CFBP 8728 / NCIMB 11950 / KT2440) OX=160488 GN=secD PE=3 SV=1	28.5245	28.6719	+	4.32014	-0.147388	By MS/MS	By MS/MS	By MS/MS	By MS/MS	By MS/MS	By MS/MS	By MS/MS	By MS/MS	By MS/MS	By MS/MS	AGGLAAPMYFAEER;ALGDDYVVALNLAQTTPQWLR;ALVNLTCGGR;ATTEVFEFR;DVAVQSFVEEK;EEIAAGMSVQR;GLIITGDQVTDAQASFDEHGRPQVNIR;IISLATIQSPLGSQFR;IREEIAAGMSVQR;ITGLNGQGESSELALLLR;IVVELPGVQDTAEAK;IVVELPGVQDTAEAKR;KALGDDYVVALNLAQTTPQWLR;KIISLATIQSPLGSQFR;LALTQAK;LDGHGGELMSR;LTNQEDQLPAK;LTNQEDQLPAKDVVR;NFNDFDLTTTDR;NFNDFDLTTTDRNELAVLR;NLGASPMK;SLPQQDGGIMLGFADDATR;SMAVIFIEQKPVTR;TANLEFR;TIGPSLGADNITK;VNELGVAEPLVQR	26	45.6	0	323.31	28.5075	28.4835	28.5226	28.5484	28.5602	28.696	28.7076	28.6518	28.6451	28.6587	20	24	24	22	19	23	23	26	25	24	41.8	44.5	44	42.1	39.8	43.2	42.9
Q88R12	PP_0322	sp|Q88R12|GLYA1_PSEPK Serine hydroxymethyltransferase 1 OS=Pseudomonas putida (strain ATCC 47054 / DSM 6125 / CFBP 8728 / NCIMB 11950 / KT2440) OX=160488 GN=glyA1 PE=3 SV=1	26.784	26.5272	+	4.31521	0.256793	By MS/MS	By MS/MS	By MS/MS	By MS/MS	By MS/MS	By MS/MS	By MS/MS	By MS/MS	By MS/MS	By MS/MS	AYQQQVIENAQAMAQVFIDR;GYDVVSGGTDNHLFLVSLIR;IGTPAVTTR;LAVEHKPK;LNAAVFPGAQGGPLMHVIAAK;LYNAVQYGIDTNTGLIDYDEVER;NAVPNDPQSPFVTSGLR;NVAALCADFPVYR;QDQIQGYDDALLAAMNAEEQR;QDQIQGYDDALLAAMNAEEQRQEDHIELIASENYTSK;RVMQAQGSGLTNK;TLDFPR;VEALAIER;VMQAQGSGLTNK;VMQAQGSGLTNKYAEGYPGK;YAEGYPGK;YAEGYPGKR;YYGGCEHVDK;YYGGCEHVDKVEALAIER	19	51.3	0	139.36	26.765	26.7507	26.7543	26.8565	26.7933	26.4467	26.5724	26.5423	26.5849	26.4894	16	15	15	18	17	15	12	13	16	17	42.7	42.4	47	47.5	46.5	37.6	24.7
Q88KS5	PP_2214	tr|Q88KS5|Q88KS5_PSEPK 3-hydroxyacyl-CoA dehydrogenase type-2 OS=Pseudomonas putida (strain ATCC 47054 / DSM 6125 / CFBP 8728 / NCIMB 11950 / KT2440) OX=160488 GN=fadBA PE=3 SV=1	28.4966	28.0796	+	4.3108	0.417025	By MS/MS	By MS/MS	By MS/MS	By MS/MS	By MS/MS	By MS/MS	By MS/MS	By MS/MS	By MS/MS	By MS/MS	ASLAAGVPFPPR;FAVADISDEQAAQSAVDAAVSAFGSLHGLVNCAGIVGAEK;GAIASLTLPAAR;GVIINTASIAAYDGQIGQAAYAASK;HFIVSGAASGLGAATAQMLVEAGAK;HIIENSMLNGEVIR;LAAAAMAEGAADESGER;LAAAAMAEGAADESGERGVIINTASIAAYDGQIGQAAYAASK;LGRPQEYAALAR;QGPHGLASFAK;VINVNLIGSFNLLR;VMTIAPGIFETPMMAGMSDEVR	12	80	0	286.03	28.5099	28.4118	28.6547	28.4477	28.4591	28.0119	28.0194	28.1637	28.1444	28.0586	10	12	10	11	10	10	10	10	10	10	75.7	80	75.7	80	75.7	75.3	75.3
Q88RF2	#N/A	tr|Q88RF2|Q88RF2_PSEPK Efflux pump OS=Pseudomonas putida (strain ATCC 47054 / DSM 6125 / CFBP 8728 / NCIMB 11950 / KT2440) OX=160488 GN=PP_0178 PE=3 SV=1	25.7303	26.2721	+	4.30983	-0.541767	By MS/MS	By MS/MS	By MS/MS	By MS/MS	By MS/MS	By MS/MS	By MS/MS	By MS/MS	By MS/MS	By MS/MS	ADVIQIAPDVSGLIQK;FTLALR;GHVQSFAAGIEDR;LGGIHIGDAVDIR;SPVDGYLNDR;SSGANLLPNVNPAFSWVR	6	26.1	0	24.251	25.796	25.6835	25.8922	25.6407	25.639	26.2256	26.2061	26.3982	26.3728	26.1577	4	6	5	5	5	6	6	6	5	6	16.2	26.1	21.6	21.6	21.6	26.1	26.1
Q88FG7	PP_4129	tr|Q88FG7|Q88FG7_PSEPK NADH:ubiquinone oxidoreductase, membrane subunit L OS=Pseudomonas putida (strain ATCC 47054 / DSM 6125 / CFBP 8728 / NCIMB 11950 / KT2440) OX=160488 GN=nuoL PE=4 SV=1	28.7713	27.8949	+	4.30316	0.876316	By MS/MS	By MS/MS	By MS/MS	By MS/MS	By MS/MS	By MS/MS	By MS/MS	By MS/MS	By MS/MS	By MS/MS	AFIVTR;FQAGDTWMVLATLMLLGGAVGK;FVSAVANSGIGR;HALEITSGAIAIAGILLAALLFLGK;HALEITSGAIAIAGILLAALLFLGKRR;LFVKPYLLISHILR;MGGLWK;TIGLIPR;VLSAWWFAAWGFDWIYDKLFVKPYLLISHILR	9	18.2	0	34.749	28.6632	29.0745	28.6782	28.6873	28.7531	28.1522	27.7634	27.856	27.9937	27.7094	8	9	9	6	6	6	5	6	5	6	17.8	18.2	18.2	13	10.9	10.9	9.9
Q88C07	PP_5376	tr|Q88C07|Q88C07_PSEPK DUF2790 domain-containing protein OS=Pseudomonas putida (strain ATCC 47054 / DSM 6125 / CFBP 8728 / NCIMB 11950 / KT2440) OX=160488 GN=PP_5376 PE=4 SV=1	22.932	25.3437	+	4.2982	-2.41172				By matching		By MS/MS	By MS/MS	By MS/MS	By MS/MS	By MS/MS	LNILEYR;MIQANEQAMR;NPPEVVHYR	3	23.6	0	5.6031	22.8704	23.5141	21.8328	23.2089	23.2336	25.5821	25.1978	25.2225	25.1591	25.5569	0	0	0	1	0	3	3	3	3	3	0	0	0	8.2	0	23.6	23.6
Q88QW4;Q88L87	#N/A	tr|Q88QW4|Q88QW4_PSEPK Acyl-CoA dehydrogenase family protein OS=Pseudomonas putida (strain ATCC 47054 / DSM 6125 / CFBP 8728 / NCIMB 11950 / KT2440) OX=160488 GN=PP_0370 PE=3 SV=1	29.4012	29.0403	+	4.29787	0.36098	By MS/MS	By MS/MS	By MS/MS	By MS/MS	By MS/MS	By MS/MS	By MS/MS	By MS/MS	By MS/MS	By MS/MS	AADPIIVHPDVR;AALAGEGDAPFYSGK;AEPQADGSYK;AFSTYVAMQLDSAK;AGSESLYLLDAEQF;DKAADPIIVHPDVR;EWGQEQLVR;GISLFLVPK;GLAAMFTMMNYER;GNPNEIGAASVEYLHAFGYVAYGYMWALMAR;IFITGGEHDLTENIIHLVLAK;KVVASGGAYYK;LFSDEIR;LPDAPAGPK;MLLTMK;PLGASLDQLDGLTEWVLQQAK;QFITGAGSELDEFAKPLGASLDQLDGLTEWVLQQAK;SEELVALLTPVAK;SYQNAVEYAR;VDSLVASVK;YSEDASVR	21	43.8	0	70.103	29.3932	29.3014	29.5363	29.39	29.3853	29.0016	29.0626	28.9578	29.094	29.0854	18	18	18	19	17	14	17	16	15	15	40.4	38.9	34.5	36.8	32.6	24.3	32.9
Q88GX1	PP_3596	tr|Q88GX1|Q88GX1_PSEPK D-lysine oxidase OS=Pseudomonas putida (strain ATCC 47054 / DSM 6125 / CFBP 8728 / NCIMB 11950 / KT2440) OX=160488 GN=amaD PE=3 SV=1	26.0541	25.3581	+	4.29048	0.696017	By MS/MS	By MS/MS	By MS/MS	By MS/MS	By MS/MS	By MS/MS	By MS/MS	By MS/MS	By MS/MS	By MS/MS	AAPWLWR;EHQLDATVVGGIHWLDPK;GWIEVFRDPALFEQAK;GYAALFLQR;LAGAAADMLPLVQR;LTTGIEFDAASAPGNQIQLGR;PVIGPAPR;QLSALLR;QVILIDR;RGYHMHYSTR;SSVIPYAFPR;TVNNPGALTR	12	33.1	0	18.326	26.1066	25.9982	26.0806	26.0095	26.0754	25.4677	25.4053	25.3416	25.5377	25.038	9	6	7	6	5	6	4	3	6	3	22.2	14.3	19.3	17.6	10.9	15.9	12.6
Q88I75	PP_3126	tr|Q88I75|Q88I75_PSEPK Polysaccharide exported protein OS=Pseudomonas putida (strain ATCC 47054 / DSM 6125 / CFBP 8728 / NCIMB 11950 / KT2440) OX=160488 GN=PP_3126 PE=4 SV=1	27.5117	27.1622	+	4.28969	0.349494	By MS/MS	By MS/MS	By MS/MS	By MS/MS	By MS/MS	By MS/MS	By MS/MS	By MS/MS	By MS/MS	By MS/MS	FADESEIK;IDVAGLDVTAVEK;QEATVLPDGSITFPLAGR;SIAGNMVYVQGK;VIKPGPVQMAGPTAVLQALSMSGGLDK;YKDLVSGR;YLPDPNVSVVVK	7	53	0	45.345	27.4949	27.4778	27.6011	27.5676	27.4171	27.1228	27.1036	27.1996	27.2639	27.1211	6	7	7	5	7	7	6	7	7	6	48.6	53	53	42.2	53	53	48.6
Q88QH5	PP_0518	sp|Q88QH5|NUSB_PSEPK Transcription antitermination protein NusB OS=Pseudomonas putida (strain ATCC 47054 / DSM 6125 / CFBP 8728 / NCIMB 11950 / KT2440) OX=160488 GN=nusB PE=3 SV=1	28.1988	28.4838	+	4.28969	-0.285022	By MS/MS	By MS/MS	By MS/MS	By MS/MS	By MS/MS	By MS/MS	By MS/MS	By MS/MS	By MS/MS	By MS/MS	ALVPCMTIALEELDPVELAVLR;EILHGVPAIK;ISDESDRFNPR;LAPALR;LATQALYQWHMAQHSLNEIEAQFR;LSTWELIK;MISDESDRFNPR;RVDVPYR;VDNDFTDVDGAYFR;VVINEGVELAK	10	68.7	0	129.41	28.175	28.2391	28.1366	28.2001	28.243	28.509	28.4832	28.383	28.4726	28.5711	10	10	10	10	10	10	10	10	10	10	68.7	68.7	68.7	68.7	68.7	68.7	68.7
Q88DE8	PP_4877	sp|Q88DE8|RS6_PSEPK Small ribosomal subunit protein bS6 OS=Pseudomonas putida (strain ATCC 47054 / DSM 6125 / CFBP 8728 / NCIMB 11950 / KT2440) OX=160488 GN=rpsF PE=3 SV=1	31.7453	31.9835	+	4.28566	-0.238117	By MS/MS	By MS/MS	By MS/MS	By MS/MS	By MS/MS	By MS/MS	By MS/MS	By MS/MS	By MS/MS	By MS/MS	AHYVMLNVECTGK;ALAELEDNFR;DEAVTGQSEMLK;DEAVTGQSEMLKAEENR;ERPEHADSAEGDDSNDSDSSDNADE;HYEIIFLVHPDQSEQVGGMVER;LEDWGR;LEDWGRR;LIEEDGGKIHR;QLAYAINNVHK;RDEAVTGQSEMLK;RDEAVTGQSEMLKAEENR;RERPEHADSAEGDDSNDSDSSDNADE;RQLAYAINNVHK;YNDAVIR	15	88.7	0	323.31	31.6964	31.7189	31.7451	31.7927	31.7736	31.9976	31.933	31.9177	32.0436	32.0255	14	13	14	14	14	15	15	15	15	14	83.7	83.7	83.7	83.7	83.7	88.7	88.7
Q88CW4	PP_5066	sp|Q88CW4|NHAP2_PSEPK K(+)/H(+) antiporter NhaP2 OS=Pseudomonas putida (strain ATCC 47054 / DSM 6125 / CFBP 8728 / NCIMB 11950 / KT2440) OX=160488 GN=nhaP2 PE=3 SV=2	23.9016	24.6651	+	4.28078	-0.763553	By matching		By matching	By matching	By matching	By MS/MS	By MS/MS	By MS/MS	By MS/MS	By MS/MS	IAALFR;LFSQAPQR;MPLAQFIR	3	3.8	0	2.8888	23.8183	23.7941	23.7018	24.2235	23.9701	24.5568	24.66	24.6673	24.7797	24.6619	3	0	2	1	1	2	2	2	3	3	3.8	0	2.4	1	1	2.4	2.4
Q88BX2	PP_5415	sp|Q88BX2|ATPA_PSEPK ATP synthase subunit alpha OS=Pseudomonas putida (strain ATCC 47054 / DSM 6125 / CFBP 8728 / NCIMB 11950 / KT2440) OX=160488 GN=atpA PE=3 SV=1	32.3166	32.1118	+	4.27608	0.204768	By MS/MS	By MS/MS	By MS/MS	By MS/MS	By MS/MS	By MS/MS	By MS/MS	By MS/MS	By MS/MS	By MS/MS	DRGEDALIVYDDLSK;DSGIFCVYVAVGQK;EAYPGDVFYLHSR;ELAAFAQFASDLDEATR;ELAAFAQFASDLDEATRK;ELIIGDR;FTNGAVTGK;GDFNDEIDAGLK;GEDALIVYDDLSK;GFLIDVEVSK;GPLGNTQTDAVEK;GRIDNLDVSSQAR;IDNLDVSSQAR;IGSFEQALIAFFNR;IGSFEQALIAFFNRDHAELMAK;ILEVPVGK;KLEETGALANTIVVVASASESAALQFLAPYAGCTMGEFFR;KSVDQPVQTGYK;LEETGALANTIVVVASASESAALQFLAPYAGCTMGEFFR;MQQLNPSEISEIIK;NEGTVVSVSDGIVR;PAVNAGVSVSR;QISLLLR;QYAPMSIADMALSLYAAER;RSTVANIVR;…	37	77.6	0	323.31	32.3137	32.2727	32.2907	32.3323	32.3734	32.1731	32.1173	32.0543	32.0898	32.1245	35	37	37	36	35	34	32	34	32	32	74.3	77.6	77.6	76.1	74.3	75.9	71
Q88NR7	PP_1138	tr|Q88NR7|Q88NR7_PSEPK Branched chain amino acid transporter-ATP binding subunit OS=Pseudomonas putida (strain ATCC 47054 / DSM 6125 / CFBP 8728 / NCIMB 11950 / KT2440) OX=160488 GN=livG PE=3 SV=1	27.1433	27.4516	+	4.26272	-0.308231	By MS/MS	By MS/MS	By MS/MS	By MS/MS	By MS/MS	By MS/MS	By MS/MS	By MS/MS	By MS/MS	By MS/MS	ALIAYLR;AQYWLEK;EILQVSGLSMR;EMTALENLLIAQHR;ESHNVTVLLIEHDMK;FGGLLAVNGVALTVK;HLNTNFFAGLFK;IIMLDEPAAGLNPK;QVVALIGPNGAGK;TAGTLAYGQQR;VNLTEFANR	11	50.2	0	50.957	27.2055	27.0445	27.1135	27.1085	27.2447	27.4588	27.4413	27.4166	27.4288	27.5122	10	8	9	9	7	10	10	10	10	10	45.9	35.7	40.8	41.6	29	45.9	44.3
[truncated: 2,299 more rows]
[truncated: 3 more columns]

## Sheet: Regulation
										For heat map
Gene	Name	Identifier	log2(fold change)	log p-value	significance	average log2fc	highest log2fc (negatives)	highest log2fc (positives)	diff. regulation	log2fold change	log2fold change
PP_1019	oprB	PP_1019	-4.27579	8.91756	+	-2.26901	-4.27579			-4.27579	-4.27579	log2fc values were used for conditional formatting (color code)
PP_3570		PP_3570	-0.26222	1.72365	+			-0.26222		-0.26222	-0.26222
[truncated: 102 more rows]
